# Supplementary material for: Moringa isothiocyanate-1 inhibits LPS-induced inflammation in mouse myoblasts and skeletal muscle
Source: PLoS One. 2022 Dec 16;17(12):e0279370. doi: 10.1371/journal.pone.0279370 (PMC9757596; doi:10.1371/journal.pone.0279370)
Supplement: S1 File — Gene counts, gene list, and GO terms of comparisons between control (Ctrl) vs lipopolysaccharide (LPS)-treated samples, and LPS-treated samples vs LPS-moringa isothiocyanate 1 (MIC-1)-treated samples. (XLSX) [file pone.0279370.s002.xlsx]

## Sheet: Gene_Counts
CSC12 Ctrl VS CSC12 LPS with FPKM_Avg > 1
	adjp < 0.001
induced (log2FC >1)	1397
Suppressed (log2FC < -1)	1336
CSC12 Ctrl VS CSC12 LPS MIC with FPKM_Avg > 1
	adjp < 0.001
induced (log2FC >1)	2509
Suppressed (log2FC < -1)	2510
CSC12 LPS VS CSC12 LPS MIC with FPKM_Avg > 1
	adjp < 0.001
induced (log2FC >1)	2792
Suppressed (log2FC < -1)	2907

## Sheet: GeneList_CtrlVCSC12LPS_Suppress
0610007C21RIK
0610010F05RIK
1110031I02RIK
1190002N15RIK
1300001I01RIK
1500001M20RIK
1500010J02RIK
1700008J07RIK
1700009P17RIK
1700012A16RIK
1700054N08RIK
1700086O06RIK
1810011H11RIK
1810012P15RIK
1810014B01RIK
1810014F10RIK
2010317E24RIK
2210411K11RIK
2310001A20RIK
2310003H01RIK
2310068J16RIK
2410002F23RIK
2410075B13RIK
2610002D18RIK
2610015P09RIK
2610021K21RIK
2610024G14RIK
2610039C10RIK
2610318N02RIK
2610528E23RIK
2700094K13RIK
2700099C18RIK
2810004N23RIK
2810008D09RIK
2810055F11RIK
2810417H13RIK
3110056O03RIK
3110082I17RIK
4930422G04RIK
4930427A07RIK
4930432K21RIK
4930506M07RIK
4930534B04RIK
4930547N16RIK
4930572J05RIK
4930579G24RIK
4931414P19RIK
4933404O12RIK
5430435G22RIK
5730409E04RIK
5730590G19RIK
6030429G01RIK
6030458C11RIK
6230427J02RIK
6430548M08RIK
6720456H20RIK
6720463M24RIK
9030617O03RIK
9330129D05RIK
9330151L19RIK
9930012K11RIK
9930014A18RIK
9930111J21RIK2
A030009H04RIK
A430005L14RIK
AAAS
AARS2
AARSD1
AATF
AATK
AB124611
ABCB10
ABCB1B
ABCB8
ABCD1
ABCD2
ABHD15
ABHD16A
ACAA1A
ACAA1B
ACAA2
ACACA
ACAT1
ACAT2
ACOT1
ACSF3
ACSL5
ACY1
ADA
ADCK1
ADD3
ADI1
ADSL
AHCY
AI316807
AI506816
AK1
AKAP1
AKAP8
AKR1B3
AKR7A5
ALDH16A1
ALDH2
ALG6
ALG8
ALMS1
ALOX5
AMACR
AMBP
AMIGO1
AMPD2
ANAPC13
ANAPC5
ANGPTL4
ANK
ANKRA2
ANKRD10
ANKRD26
ANKRD39
ANKRD44
ANLN
ANP32E
ANXA9
APEX1
APITD1
APOBEC1
ARHGAP11A
ARHGAP15
ARL15
ARMC9
ARPP19
ARSB
ASF1B
ASH2L
ASPM
ASRGL1
ATAD2
ATAD3A
ATG9B
ATIC
ATP13A2
ATP5G1
ATP5G3
ATPIF1
ATR
AURKA
AURKB
AV249152
AZI1
B3GALT6
B3GNT1
B4GALNT1
B930041F14RIK
BAG2
BANF1
BARD1
BBS12
BBS7
BC017158
BC024659
BC029722
BC030867
BC048355
BC052040
BCKDK
BCL7A
BCL7C
BCOR
BEND3
BIRC5
BLVRA
BMF
BMP2
BMYC
BOD1L
BOLA3
BOP1
BRCA1
BRCA2
BRIP1
BRMS1L
BRP16
BRPF1
BSCL2
BTG2
BTK
BUB1
BUB1B
C130050O18RIK
C1QBP
C1QC
C1RA
C230052I12RIK
C330027C09RIK
C530028O21RIK
C79407
CACNG8
CAD
CADM1
CALHM2
CAMK1
CAMKK2
CAR12
CARD11
CARS2
CASC5
CASK
CASP3
CBFB
CBR2
CBX3
CBX5
CBX6
CCDC115
CCDC123
CCDC14
CCDC34
CCDC85C
CCDC86
CCDC88C
CCDC90A
CCNA2
CCNB1
CCNB2
CCND1
CCNF
CD101
CD109
CD24A
CD276
CD28
CD300A
CD320
CD33
CD3EAP
CD97
CDC20
CDC25C
CDC45
CDC6
CDC7
CDCA2
CDCA3
CDCA5
CDCA7
CDCA7L
CDCA8
CDK1
CDK2AP1
CDKN3
CELA1
CELF2
CENPA
CENPE
CENPF
CENPH
CENPI
CENPK
CENPM
CENPN
CENPP
CENPV
CENPW
CEP110
CEP164
CEP55
CEP68
CEP72
CEP78
CFH
CHAF1A
CHAF1B
CHEK1
CHEK2
CHPT1
CHST1
CHST10
CHST3
CHTF18
CIRBP
CIT
CKAP2
CKAP2L
CKS1B
CLDN11
CLEC10A
CLEC11A
CLEC12A
CLEC4A1
CLEC4A2
CLEC4A3
CLEC5A
CLEC7A
CLN6
CLSPN
CLYBL
CMTM7
CNBP
CNNM4
CNPY2
CNPY3
CNR2
CNTLN
CNTROB
COX4NB
CPT1A
CRIP1
CROCC
CRY1
CRYL1
CSAD
CSE1L
CSF1R
CSF3R
CST3
CST7
CSTF2
CTBP1
CTDSP1
CTPS
CTSE
CTSF
CTU2
CX3CR1
CXCR3
CYBB
CYP27A1
CYP51
CYSLTR1
CYTIP
D10JHU81E
D2ERTD750E
D2HGDH
D430020J02RIK
D630023F18RIK
D6MM5E
D8ERTD82E
D930015E06RIK
DAGLB
DARS2
DBI
DBP
DCI
DCK
DCTD
DCTPP1
DDX39
DDX51
DDX56
DEK
DEPDC1A
DEPDC1B
DEPTOR
DET1
DGCR8
DHCR24
DHODH
DHRS4
DHX15
DHX34
DHX37
DHX9
DIAP3
DIDO1
DKC1
DLG3
DLGAP5
DMPK
DNA2
DNAJB14
DNAJC11
DNAJC19
DNAJC9
DNASE2A
DNMT1
DOCK1
DONSON
DPY19L1
DRAM1
DSCC1
DSN1
DTD1
DTL
DTYMK
DUT
E130012A19RIK
E130306D19RIK
E2F1
E2F2
E2F3
E2F7
E2F8
E330016A19RIK
EARS2
ECHDC1
ECT2
EFNA1
EGFL7
EGR2
EGR3
EIF1AD
EIF4A3
EIF4H
EIF5A
ELAC2
ELOVL5
ELOVL6
ELP3
ELP4
EME1
EMP3
ENC1
ENDOD1
ENDOG
ENGASE
ENO3
ENOPH1
ENTPD6
EPB4.1L2
EPHX1
ERAP1
ERCC6L
ERH
ERP29
ESCO2
ESPL1
ETAA1
ETFB
EWSR1
EXO1
EXOSC2
EXOSC5
EXOSC6
EXOSC7
EXT2
F630043A04RIK
FADS2
FAHD2A
FAM117A
FAM120C
FAM125B
FAM129C
FAM136A
FAM13C
FAM167B
FAM185A
FAM188A
FAM195A
FAM26F
FAM33A
FAM3C
FAM54A
FAM64A
FAM72A
FAM78A
FAM83D
FANCA
FANCB
FANCD2
FANCE
FANCI
FANCL
FANCM
FASN
FASTKD2
FASTKD3
FAT1
FBF1
FBL
FBXL6
FBXO5
FDPS
FEN1
FES
FGD2
FGR
FH1
FIGNL1
FKBP4
FKRP
FLI1
FN3KRP
FOXM1
FRAT1
FTSJ1
FTSJ3
FUBP3
FUK
FUS
FUT10
FUT11
FUT4
FXN
FXYD2
G3BP1
G630025P09RIK
GALNT10
GALNT4
GAMT
GANC
GAR1
GART
GAS6
GAS7
GATM
GCAT
GCLC
GEMIN4
GEMIN6
GEN1
GINS1
GINS2
GLE1
GLT25D1
GM11545
GM3219
GM3435
GM347
GM6377
GMFG
GNA15
GNB1L
GNE
GNL3
GPATCH4
GPD1L
GPN1
GPR183
GPR77
GPX1
GRCC10
GRK6
GRTP1
GRWD1
GSG2
GSR
GTF2I
GTF3A
GTPBP10
GTSE1
H2-DMA
H2-T24
H2AFV
H2AFX
H2AFZ
H6PD
HADH
HAUS1
HAUS4
HAUS5
HCN2
HDAC10
HDAC9
HDDC2
HDGF
HDGFRP2
HEATR3
HELLS
HFE
HHEX
HIRIP3
HIST1H2AP
HIST2H2BE
HMGB1
HMGB2
HMGB3
HMGCS1
HMGN1
HMGN2
HMMR
HMX2
HN1
HN1L
HNRNPA0
HNRNPA1
HNRNPA2B1
HNRNPAB
HNRNPD
HNRNPH1
HNRNPM
HNRNPR
HNRNPU
HOXA4
HOXB7
HPDL
HPGD
HSD17B7
HSF1
HSPBP1
HSPD1
HTR1B
HUS1
ICAM2
ICOS
IDH1
IDH2
IDH3A
IDI1
IDS
IFI30
IFRD2
IFT140
IFT27
IGF1
IGFBP4
IGSF6
IKZF1
IL1RL1
IL4I1
IL6RA
IMP4
IMPDH2
INF2
INTS10
IPO11
IPO9
IQGAP3
ISCU
ISOC1
ISYNA1
ITGA4
ITGAX
ITGB3BP
IVD
IVNS1ABP
JAM2
JRK
KANK2
KANK3
KAT2A
KBTBD11
KDELC1
KDELC2
KDM2B
KHDRBS1
KIF11
KIF15
KIF18A
KIF18B
KIF20A
KIF22
KIF23
KIF24
KIF2C
KIF4
KIFC1
KIFC3
KIFC5B
KLHDC10
KLHL6
KNTC1
KPNA2
KPTN
KTI12
L3MBTL2
LAGE3
LARP7
LARS2
LBR
LDLRAD3
LFNG
LHPP
LIG1
LILRB3
LIPT2
LMNB1
LMNB2
LMO2
LNX1
LPAR5
LPAR6
LPHN1
LPL
LRDD
LRFN4
LRMP
LRPPRC
LRRC33
LRRC40
LRRK1
LSM2
LSM5
LSM6
LSM7
LSP1
LTB
LTC4S
LY6E
LY86
LYAR
LYL1
LYZ1
LYZ2
MACROD1
MAD1L1
MAD2L1
MAFB
MAN2B1
MAP2K6
MAP3K15
MARS2
MARVELD1
MASP2
MAT2A
MAVS
MBLAC1
MBLAC2
MBNL1
MBOAT1
MBP
MCCC2
MCF2L
MCM10
MCM2
MCM3
MCM4
MCM5
MCM6
MCM7
MDC1
MDN1
MED16
MED22
MELK
METRN
METTL13
METTL8
MFSD3
MGST2
MGST3
MIIP
MIPEP
MKI67
MKS1
MLH1
MMAB
MMACHC
MMS22L
MND1
MOGS
MORN2
MRI1
MRPL12
MRPL23
MRPL3
MRPL34
MRPL36
MS4A6B
MS4A6C
MSH2
MSH5
MSL3
MSRB2
MSTO1
MTAP
MTFP1
MTHFD1
MTHFD1L
MTR
MUM1
MUTYH
MVK
MXD3
MXD4
MYADML2
MYBBP1A
MYBL2
MYCN
MYO1F
MYOF
N6AMT2
NAA10
NAAA
NAGPA
NANOS1
NANP
NASP
NAT10
NCAPD2
NCAPD3
NCAPG
NCAPG2
NCAPH
NCBP2
NCF1
NCLN
NCOA5
NDC80
NDE1
NDUFB11
NDUFS8
NEIL3
NEK2
NEURL1B
NEURL2
NEURL3
NFIX
NFKBID
NHP2
NHP2L1
NINL
NIPSNAP1
NLE1
NLRP10
NLRP1B
NME1
NME4
NNT
NOL6
NOLC1
NOP10
NOP2
NOP56
NOP58
NPEPL1
NPL
NPTXR
NR0B2
NRM
NRP1
NSDHL
NSL1
NSMCE4A
NSUN2
NUCKS1
NUDT1
NUDT19
NUF2
NUP107
NUP133
NUP155
NUP210
NUP85
NUPL2
NUSAP1
NUTF2
OGFRL1
OIP5
OPCML
ORC6
OSGEP
OXCT1
PA2G4
PAK1
PALB2
PALM
PAPD5
PAQR4
PAQR7
PARP1
PARVG
PAXIP1
PBK
PBXIP1
PCCB
PCDHGC3
PCYOX1L
PDCD4
PDE4A
PDF
PDK1
PDK2
PDPR
PDSS1
PDZK1
PECR
PELP1
PEO1
PES1
PET112L
PEX10
PFAS
PFKL
PGD
PGP
PHB
PHB2
PHF17
PHF19
PHPT1
PIGT
PIGW
PIK3C3
PIK3CD
PIK3CG
PIK3IP1
PIK3R6
PIRA11
PITRM1
PKMYT1
PLD4
PLEKHF1
PLK1
PLK1S1
PLTP
PLXNC1
PMF1
PNPLA7
POC1A
POC1B
POGLUT1
POLA1
POLD1
POLD2
POLDIP2
POLE
POLE2
POLE3
POLQ
POLR1B
POLR2L
POLR3E
POLR3H
PON3
PPA2
PPAN
PPAT
PPCDC
PPFIA4
PPHLN1
PPIA
PPID
PPIH
PPIL1
PPIL5
PPP2R4
PRAM1
PRC1
PRCP
PRIM1
PRIM2
PRKAR2B
PRKDC
PRMT1
PRMT5
PRMT6
PRMT7
PROS1
PRPF19
PRPF31
PRPS1
PRPS2
PRR11
PRR5
PRTG
PSIP1
PSKH1
PSMB10
PSMC3IP
PSPC1
PTCD3
PTGER1
PTGS1
PTMA
PTMS
PTP4A3
PTPLAD2
PTPN18
PTPN6
PTS
PTTG1
PUS10
PUS7
PUS7L
PUSL1
PXDN
RAB27A
RAB3IL1
RACGAP1
RAD1
RAD51
RAD51L1
RAD54B
RAD54L
RAN
RANBP1
RANBP3L
RANGRF
RARB
RARS2
RASA3
RASGRP3
RASSF2
RBBP7
RBCK1
RBKS
RBL1
RBM12
RBM14
RBM19
RBM43
RBMXRT
RCBTB2
RCC1
RCC2
RCSD1
RDM1
RECQL
REFBP2
RELT
RERE
RETSAT
RFC2
RFC3
RFC4
RFC5
RFX5
RGS14
RIN2
RNASE4
RNASEH2A
RNASEH2B
RNASEH2C
RNF187
RNF219
RNF26
RNMTL1
ROGDI
RP2H
RPA1
RPA2
RPA3
RPIA
RPP40
RPRD1A
RRAD
RRAGB
RRM1
RRM2
RRP15
RRP1B
RRS1
RSAD1
RTN4IP1
RTTN
RUVBL1
RUVBL2
RWDD3
S100A4
S1PR1
SAE1
SBK1
SCAMP5
SCARB1
SCD1
SCD2
SCEL
SCFD2
SCLT1
SCRN2
SCRN3
SDHA
SDR39U1
SELENBP1
SEMA4A
SEMA6B
SEPHS2
SERINC3
SERPINB8
SERPINF1
SESN1
SET
SETD8
SF3B3
SFPQ
SFT2D3
SFXN2
SGK3
SGOL1
SGOL2
SGSH
SHCBP1
SHMT1
SHMT2
SIGLECE
SIGMAR1
SIK1
SKA1
SKP2
SLA
SLC12A2
SLC16A1
SLC16A12
SLC19A1
SLC1A5
SLC25A10
SLC25A13
SLC25A15
SLC25A23
SLC25A35
SLC25A45
SLC29A1
SLC29A2
SLC2A6
SLC35A4
SLC37A1
SLC43A2
SLC7A4
SLC9A9
SLFN9
SMAD3
SMARCB1
SMARCC1
SMC1A
SMC2
SMC6
SMPD4
SMPDL3A
SMPDL3B
SNORA65
SNORA68
SNRPB
SNRPD1
SNRPD3
SNRPF
SORBS1
SORL1
SPAG5
SPC24
SPC25
SPN
SPR
SPTLC1
SRBD1
SRCRB4D
SRD5A1
SRM
SRRT
SRSF1
SRSF10
SRSF2
SRSF3
SRSF6
SRSF7
SSBP4
SSR2
SSX2IP
ST6GAL1
STAG1
STARD4
STEAP3
STMN1
STRA13
STX2
SUCLG2
SUPV3L1
SUV39H1
SYCE2
SYNPO
TACC3
TADA1
TAGAP
TAGLN2
TARBP1
TARS2
TARSL2
TBC1D14
TBC1D16
TBC1D2B
TBL3
TBXAS1
TCERG1
TCF19
TCF3
TCFAP4
TDP1
TEF
TELO2
TESK2
TFDP1
TFDP2
TGIF2
THADA
THOC3
THOC4
THOP1
THTPA
THUMPD1
THYN1
TIFAB
TIMELESS
TIMM10
TIMM50
TK1
TKT
TLCD1
TLE1
TLR13
TLR2
TLR7
TMCO4
TMCO7
TMED1
TMEM106C
TMEM107
TMEM143
TMEM150B
TMEM173
TMEM176A
TMEM176B
TMEM186
TMEM191C
TMEM195
TMEM201
TMEM209
TMEM231
TMEM48
TMEM51
TMEM80
TMEM97
TMPO
TMTC4
TNFAIP8L1
TNFRSF14
TNFSF13
TNFSF13B
TNIP3
TNNI2
TOMM40
TOP2A
TOP3B
TOPBP1
TPCN1
TPST1
TPX2
TRA2A
TRA2B
TRAF3IP3
TRAIP
TRAP1
TRDMT1
TREM2
TRF
TRIM37
TRIM65
TRIP13
TRMT6
TROAP
TRUB1
TSC22D1
TSEN2
TSEN54
TSGA14
TSHZ1
TSPAN4
TSR2
TSSK6
TST
TTC21B
TTC27
TTC30B
TTC39A
TTC7
TTC8
TTF2
TTK
TTYH3
TUBA1B
TUBB2C
TUBGCP2
TWF2
TYMS
TYSND1
U2AF1
UBE2C
UBE2CBP
UBE2T
UCP2
UGT1A7C
UHRF1
UMPS
UNG
UQCC
UQCR11
USP1
USP10
USP2
UTP20
VAC14
VARS
VARS2
VKORC1
VMAC
VRK1
WBSCR16
WBSCR22
WDR12
WDR18
WDR34
WDR4
WDR41
WDR6
WDR61
WDR76
WDR77
WDR85
WDR90
WHSC2
WRB
WRN
X99384
XBP1
XPO4
XPO5
XRCC1
XRCC6
XRCC6BP1
XYLB
YARS2
YBX1
YDJC
ZADH2
ZBTB12
ZBTB8A
ZC3H7B
ZDHHC3
ZDHHC4
ZFAND1
ZFP161
ZFP213
ZFP239
ZFP296
ZFP362
ZFP367
ZFP36L2
ZFP41
ZFP422
ZFP651
ZFP653
ZFP706
ZFP710
ZFP932
ZMYND15
ZMYND19
ZNHIT6
ZWILCH

## Sheet: GOTerm_CtrlVSCSC12LPS_Supressed
	Term	Count	%	PValue	Genes	List Total	Pop Hits	Pop Total	Fold Enrichment	Bonferroni	Benjamini	FDR\
UP_KEYWORDS	Nucleus	506	40.8724	4.03714e-69	MDC1, JRK, IPO11, NUP107, A430005L14RIK, THYN1, TESK2, HNRNPU, TMEM97, SMC6, PHB2, TSEN54, SMC2, GLE1, STRA13, HOXA4, MBNL1, NUP210, HUS1, CD3EAP, HDGFRP2, WDR77, MTAP, DEPDC1A, EWSR1, RFX5, ZFP296, HOXB7, ASF1B, ANAPC13, ZBTB8A, CDCA2, SET, PRKDC, CTBP1, CDCA5, CDCA7, CDCA8, WDR61, AAAS, NCAPH, NUP85, FIGNL1, GAR1, RRS1, LHPP, BARD1, DMPK, PLK1, LARP7, CDC7, CDC6, PA2G4, NR0B2, GPN1, FLI1, HNRNP…	1225	4534	22680	2.06622	1.54219e-66	1.54219e-66	1.17076995133158E-66\
UP_KEYWORDS	Acetylation	385	31.0985	2.63309e-60	MDC1, IPO11, NUP107, GMFG, HNRNPU, GPATCH4, ENO3, PHB2, TSEN54, SMC2, NSDHL, STMN1, RTTN, STRA13, EARS2, GAMT, GRCC10, CD3EAP, LARS2, MTAP, MTHFD1, EWSR1, RFX5, RBCK1, SET, TARSL2, PRKDC, ENDOD1, WDR61, AAAS, MRPL12, ARPP19, NCAPH, NUP85, FIGNL1, RRS1, SLC19A1, LARP7, PA2G4, FAM136A, GPN1, HNRNPM, TBL3, FASN, HNRNPD, SFXN2, ADA, D10JHU81E, 9030617O03RIK, CHAF1B, TUBA1B, ATIC, NUF2, PBK, TK1, RRP1…	1225	3125	22680	2.28096	1.00584e-57	5.02921e-58	3.817986173864772E-58\
UP_KEYWORDS	Phosphoprotein	681	55.0081	2.17374e-59	MDC1, IPO11, NUP107, CLEC10A, A430005L14RIK, THYN1, TESK2, HNRNPU, GPATCH4, SMC6, ENO3, PHB2, TSEN54, GLE1, WDR90, STMN1, RTTN, GTSE1, GAMT, MBNL1, NUP210, SERPINF1, ARMC9, CD3EAP, HDGFRP2, AARSD1, PDZK1, WDR77, DEPDC1B, DEPDC1A, MTHFD1, EWSR1, RFX5, ACOT1, TARS2, RBCK1, PRR11, ASF1B, GNE, ZBTB8A, CDCA2, TTYH3, SET, CFH, CDCA3, TARSL2, PRKDC, CTBP1, CDCA5, CDCA7, CDCA8, RNF219, AAAS, ARPP19, NCAP…	1225	7617	22680	1.65527	8.3037e-57	2.7679e-57	2.101285437728066E-57\
UP_KEYWORDS	Cell cycle	150	12.1163	5.63984e-56	MDC1, STEAP3, ERCC6L, SMARCB1, ZWILCH, DSCC1, CCNF, BUB1B, IKZF1, MKI67, SMC2, CDC20, RASSF2, CCND1, PTTG1, CHEK2, CHEK1, RUVBL1, NUSAP1, RCC1, NEK2, STRA13, OIP5, KNTC1, FBXO5, LIG1, USP2, VRK1, ESCO2, CDC25C, MELK, MSH2, FANCD2, TIMELESS, SIK1, ERH, ANAPC5, FAM64A, MAD1L1, ANAPC13, KHDRBS1, CDCA2, CDCA3, CDCA5, CDCA8, PKMYT1, ARPP19, PMF1, NCAPH, SKA1, CCNB2, SYCE2, DSN1, CCNB1, RACGAP1, CLSPN,…	1225	626	22680	4.43633	2.15442e-53	5.38604e-54	4.088882015113298E-54\
GOTERM_CC_DIRECT	GO:0005634~nucleus	585	47.2536	1.95434e-49	MDC1, JRK, IPO11, NUP107, A430005L14RIK, THYN1, TESK2, HNRNPU, HNRNPR, TMEM97, SMC6, PHB2, TSEN54, SMC2, GLE1, STRA13, HOXA4, GAMT, MBNL1, ENDOG, NUP210, HUS1, CD3EAP, HDGFRP2, AARSD1, WDR76, WDR77, MTAP, DEPDC1A, EWSR1, RFX5, ZFP296, HOXB7, PRR11, ASF1B, ANAPC13, ZBTB8A, CDCA2, SET, CFH, SHMT2, PRKDC, CTBP1, CDCA5, SHMT1, CDCA7, CDCA8, SDR39U1, WDR61, ABCB8, AAAS, NCAPH, NUP85, FIGNL1, GAR1, RRS…	1150	6019	19662	1.66173	1.21365e-46	1.21365e-46	1.0827067371515183E-46\
GOTERM_BP_DIRECT	GO:0007049~cell cycle	148	11.9548	2.29368e-49	MDC1, STEAP3, ERCC6L, SMARCB1, ZWILCH, DSCC1, CCNF, BUB1B, IKZF1, MKI67, SMC2, CDC20, RASSF2, CCND1, PTTG1, CHEK2, CHEK1, RUVBL1, NUSAP1, RCC1, NEK2, STRA13, OIP5, KNTC1, FBXO5, LIG1, USP2, VRK1, ESCO2, CDC25C, MELK, MSH2, FANCD2, TIMELESS, SIK1, ERH, ANAPC5, FAM64A, MAD1L1, ANAPC13, KHDRBS1, CDCA2, CDCA3, CDCA5, CDCA8, PKMYT1, ARPP19, PMF1, NCAPH, SKA1, CCNB2, SYCE2, DSN1, CCNB1, RACGAP1, CLSPN,…	1104	614	18082	3.94794	7.83751e-46	7.83751e-46	7.711355008678898E-46\
UP_KEYWORDS	Mitosis	84	6.78514	7.88349e-42	ERCC6L, ZWILCH, NCAPG2, CEP164, CCNF, BUB1B, KIF11, SMC2, CDC20, SGOL1, PTTG1, CHEK2, NUF2, RUVBL1, NUSAP1, RCC1, STRA13, NEK2, OIP5, KNTC1, FBXO5, CEP55, HELLS, NSUN2, HAUS4, KIFC5B, KIF23, VRK1, HAUS5, CDC25C, SMC1A, CIT, HAUS1, CCNA2, ASPM, KIFC1, PAPD5, TIMELESS, BIRC5, ANAPC5, FAM64A, KIF2C, ITGB3BP, MAD1L1, ANAPC13, CDCA2, CDCA3, CDCA5, CDCA8, ARPP19, PMF1, NSL1, AURKB, SKA1, NCAPH, AURKA, …	1225	259	22680	6.00463	3.01149e-39	6.02298e-40	4.572422954643864E-40\
UP_KEYWORDS	Cell division	97	7.83522	2.87013e-39	ERCC6L, ZWILCH, CCNF, BUB1B, SMC2, CDC20, CCND1, PTTG1, CHEK2, RUVBL1, NUSAP1, RCC1, NEK2, STRA13, OIP5, KNTC1, FBXO5, LIG1, VRK1, CDC25C, TIMELESS, ANAPC5, FAM64A, MAD1L1, ANAPC13, CDCA2, CDCA3, CDCA5, CDCA8, ARPP19, PMF1, NCAPH, SKA1, CCNB2, SYCE2, DSN1, CCNB1, RACGAP1, ECT2, FAM83D, UBE2C, RCC2, PLK1, CDC7, CDC6, NDC80, ANLN, TPX2, STAG1, KIF18B, CDK1, CNTROB, NCAPG2, CEP164, KIF11, CKS1B, SGO…	1225	372	22680	4.82765	1.09639e-36	1.82731e-37	1.3872278905367672E-37\
GOTERM_BP_DIRECT	GO:0007067~mitotic nuclear division	86	6.94669	2.52114e-37	ERCC6L, ZWILCH, NCAPG2, CEP164, CCNF, BUB1B, KIF11, SMC2, CDC20, SGOL1, PTTG1, CHEK2, NUF2, RUVBL1, NUSAP1, RCC1, STRA13, NEK2, OIP5, KNTC1, FBXO5, CEP55, HELLS, NSUN2, HAUS4, KIF23, VRK1, HAUS5, CDC25C, SMC1A, CIT, HAUS1, CCNA2, ASPM, ESPL1, PAPD5, SRSF2, TIMELESS, BIRC5, ANAPC5, FAM64A, KIF2C, ITGB3BP, MAD1L1, ANAPC13, CDCA2, CDCA3, RGS14, CDCA5, CDCA8, ARPP19, PMF1, NSL1, AURKB, SKA1, NCAPH, A…	1104	277	18082	5.08506	8.61473e-34	4.30736e-34	4.238033109239444E-34\
GOTERM_BP_DIRECT	GO:0051301~cell division	96	7.75444	3.8098e-34	ERCC6L, ZWILCH, NCAPG2, CEP164, CCNF, BUB1B, KIF11, SMC2, CKS1B, CDC20, SGOL1, CCND1, PTTG1, CHEK2, NUF2, RUVBL1, NUSAP1, RCC1, STRA13, NEK2, OIP5, KNTC1, FBXO5, CEP55, HELLS, LIG1, NSUN2, HAUS4, KIFC5B, KIF23, VRK1, HAUS5, CDC25C, SMC1A, CIT, HAUS1, CCNA2, ASPM, KIFC1, PAPD5, TIMELESS, BIRC5, ANAPC5, FAM64A, PIK3C3, MCM5, KIF2C, ITGB3BP, MAD1L1, ANAPC13, CDCA2, CDCA3, RGS14, CDCA5, CDCA8, ARPP19…	1104	374	18082	4.20414	1.30181e-30	4.33936e-31	4.269514306735067E-31\
GOTERM_CC_DIRECT	GO:0005694~chromosome	88	7.10824	1.75857e-32	MDC1, ERCC6L, NUP107, ZWILCH, SUV39H1, HMGB2, BUB1B, HMGB3, LRMP, BRCA1, SMC6, HMGB1, MKI67, SMC2, FBL, SGOL1, RASSF2, GSG2, NUF2, NUSAP1, BANF1, STRA13, NEK2, OIP5, KNTC1, TOPBP1, TMPO, NUP133, H2AFZ, H2AFX, RBM19, RECQL, H2AFV, ESCO2, PPHLN1, SMC1A, HIST2H2BE, KIF4, 2810004N23RIK, BIRC5, KIF2C, DTL, ITGB3BP, TELO2, MAD1L1, CDCA2, CDCA5, CDCA8, CENPA, PMF1, NSL1, AURKB, SKA1, NCAPH, NOL6, SYCE2,…	1150	344	19662	4.37375	1.09207e-29	5.46035e-30	4.871227017921207E-30\
GOTERM_CC_DIRECT	GO:0005654~nucleoplasm	233	18.8207	5.47243e-28	MDC1, NUP107, SMARCB1, HDAC10, EIF4A3, HNRNPU, TESK2, HNRNPR, SMC6, CDC20, CHEK2, CHEK1, RCC1, FBXO5, SNRPD3, PDK2, HOXA4, SMARCC1, MBNL1, RECQL, CIRBP, GCAT, WDR77, NEIL3, DEPDC1A, HOXB7, ASF1B, PAXIP1, SET, CDCA2, PRKDC, CTBP1, DHX9, CDCA5, CSTF2, CDCA7, NOLC1, WDR61, AAAS, RACGAP1, RBM12, LHPP, BARD1, TRAP1, XRCC6, EGR2, LARP7, CDC7, CDC6, PA2G4, GPN1, POLA1, ANLN, HNRNPM, TPX2, STAG1, HNRNPD,…	1150	1935	19662	2.05876	3.39838e-25	1.13279e-25	1.0105749743373562E-25\
UP_KEYWORDS	DNA repair	69	5.57351	1.6137e-26	MDC1, FEN1, CEP164, MUM1, BRCA1, SMC6, HMGB1, FOXM1, BRCA2, PRPF19, CHAF1B, CHAF1A, EME1, PTTG1, EXO1, CHEK2, RUVBL2, RUVBL1, CHEK1, STRA13, TOPBP1, POLE, PRMT6, GEN1, PARP1, LIG1, H2AFX, SMC1A, MMS22L, NEIL3, SFPQ, MSH2, FANCD2, DNA2, 2810417H13RIK, PAXIP1, PRKDC, USP10, UHRF1, UNG, RAD54B, WRN, BRIP1, BOD1L, USP1, RAD54L, CLSPN, MUTYH, FANCI, BARD1, POLQ, XRCC6, FANCM, FANCL, FANCA, RPA1, RPA2,…	1225	279	22680	4.5788	6.16435e-24	8.80621e-25	6.68534225509472E-25\
GOTERM_CC_DIRECT	GO:0000775~chromosome, centromeric region	51	4.11955	1.8692e-26	ERCC6L, NUP107, ZWILCH, DSCC1, SUV39H1, BUB1B, MKI67, SGOL1, RASSF2, NUF2, STRA13, NEK2, OIP5, KNTC1, HELLS, NUP133, SMC1A, BIRC5, KIF2C, ITGB3BP, MAD1L1, CDCA8, CENPA, PMF1, NSL1, AURKB, SKA1, DSN1, NUP85, BUB1, CENPV, CBX5, CENPW, SPAG5, CBX3, NDE1, RCC2, PLK1, NDC80, CENPE, CENPF, APITD1, CENPH, CENPI, CENPK, CENPM, CENPN, CENPP, SPC24, SPC25, MAD2L1	1150	141	19662	6.18416	1.16077e-23	2.90193e-24	2.5888360338935616E-24\
UP_KEYWORDS	Chromosome	84	6.78514	3.15823e-26	MDC1, ERCC6L, NUP107, ZWILCH, SUV39H1, HMGB2, BUB1B, HMGB3, LRMP, BRCA1, SMC6, HMGB1, MKI67, SMC2, SGOL1, RASSF2, GSG2, NUF2, NUSAP1, BANF1, STRA13, NEK2, OIP5, KNTC1, TOPBP1, TMPO, NUP133, H2AFZ, H2AFX, RBM19, H2AFV, ESCO2, PPHLN1, SMC1A, HIST1H2AP, HIST2H2BE, KIF4, 2810004N23RIK, BIRC5, KIF2C, DTL, ITGB3BP, TELO2, MAD1L1, CDCA5, CDCA8, CENPA, PMF1, NSL1, AURKB, SKA1, NCAPH, NOL6, SYCE2, DSN1, B…	1225	409	22680	3.80244	1.20645e-23	1.50806e-24	1.1448599140689027E-24\
UP_KEYWORDS	DNA replication	41	3.31179	5.43094e-26	PRIM2, FEN1, NFIX, MCM7, PRIM1, DSCC1, MCM10, CHTF18, CHAF1B, PEO1, CDC45, ORC6, CHAF1A, POLD1, POLD2, RBBP7, POLE, DTD1, RFC5, GINS1, GINS2, RFC3, RRM1, RRM2, RFC4, LIG1, RFC2, RPA1, RPA2, CDC6, POLA1, NASP, RPA3, POLE2, MCM3, MCM4, MCM5, MCM6, DNA2, DTL, MCM2	1225	95	22680	7.99038	2.07462e-23	2.30513e-24	1.7499685861250286E-24\
UP_KEYWORDS	DNA damage	75	6.05816	8.45777e-26	MDC1, FEN1, CEP164, MUM1, MCM10, BRCA1, SMC6, HMGB1, FOXM1, BRCA2, PRPF19, CHAF1B, CHAF1A, EME1, PTTG1, EXO1, CHEK2, RUVBL2, RUVBL1, CHEK1, MACROD1, STRA13, TOPBP1, POLE, PRMT6, GEN1, PARP1, LIG1, H2AFX, HUS1, SMC1A, MMS22L, NEIL3, SFPQ, MSH2, FANCD2, TIMELESS, DNA2, DTL, 2810417H13RIK, PAXIP1, PRKDC, USP10, UHRF1, UNG, RAD54B, WRN, BRIP1, BOD1L, USP1, RAD54L, CLSPN, E2F7, MUTYH, FANCI, BARD1, PO…	1225	336	22680	4.13265	3.23087e-23	3.23087e-24	2.452752576341941E-24\
UP_KEYWORDS	ATP-binding	168	13.5703	2.33438e-24	ERCC6L, VARS, EIF4A3, TESK2, HNRNPU, BUB1B, TTF2, SMC6, MKI67, YARS2, SMC2, CHEK2, RUVBL2, CHEK1, RUVBL1, NEK2, SEPHS2, XYLB, EARS2, PDK2, PSKH1, PDK1, RARS2, MCCC2, LIG1, RECQL, CASK, ACSL5, VRK1, CTPS, ATAD3A, LARS2, MELK, MSH2, MTHFD1, MSH5, BTK, TSSK6, SIK1, TARS2, DNA2, KIF20A, CARS2, GNE, CSF1R, AARS2, TARSL2, PRKDC, DHX9, AK1, ABCB8, PKMYT1, ACACA, BRIP1, PEO1, DHX34, FIGNL1, GRK6, G3BP1, …	1225	1363	22680	2.28202	8.91733e-22	8.10667e-23	6.154276806929462E-23\
UP_KEYWORDS	Centromere	46	3.71567	3.48191e-24	ERCC6L, NUP107, ZWILCH, SUV39H1, BUB1B, CDCA8, CENPA, PMF1, NSL1, AURKB, SKA1, DSN1, SGOL1, RASSF2, NUP85, NUF2, NEK2, STRA13, OIP5, KNTC1, BUB1, CENPV, CBX5, CENPW, NUP133, SPAG5, NDE1, RCC2, PLK1, SMC1A, NDC80, CENPE, APITD1, CENPH, CENPI, CENPK, CENPM, BIRC5, KIF2C, CENPN, CENPP, ITGB3BP, MAD1L1, SPC24, SPC25, MAD2L1	1225	134	22680	6.35565	1.33009e-21	1.10841e-22	8.414621417017253E-23\
GOTERM_BP_DIRECT	GO:0006260~DNA replication	46	3.71567	7.39407e-24	PRIM2, FEN1, 2810417H13RIK, NFIX, MCM7, PRIM1, DSCC1, MCM10, BRCA1, CHTF18, WRN, CHAF1B, PEO1, CDC45, ORC6, CHAF1A, POLD1, POLD2, RBBP7, POLE, DTD1, RFC5, GINS1, POLQ, GINS2, RFC3, RRM1, RRM2, RFC4, LIG1, RFC2, RECQL, RPA1, RPA2, CDC6, POLA1, NASP, RPA3, POLE2, MCM3, MCM4, MCM5, MCM6, DNA2, DTL, MCM2	1104	123	18082	6.12534	2.52655e-20	6.31638e-21	6.214715001790168E-21\
GOTERM_BP_DIRECT	GO:0006281~DNA repair	74	5.97738	1.42011e-23	MDC1, FEN1, SMARCB1, CEP164, MUM1, NUDT1, BRCA1, SMC6, FOXM1, BRCA2, PRPF19, RDM1, CHAF1B, CHAF1A, EME1, PTTG1, EXO1, CHEK2, RUVBL2, RUVBL1, CHEK1, STRA13, TOPBP1, POLE, PRMT6, GEN1, PARP1, LIG1, H2AFX, RECQL, HUS1, KIF22, SMC1A, MMS22L, NEIL3, SFPQ, NSMCE4A, MSH2, FANCD2, DNA2, 2810417H13RIK, PAXIP1, PRKDC, USP10, UHRF1, UNG, WRN, BRIP1, BOD1L, USP1, RAD54L, CLSPN, MUTYH, FANCI, BARD1, POLQ, XRC…	1104	318	18082	3.81138	4.8525e-20	9.70501e-21	9.548796535404869E-21\
KEGG_PATHWAY	mmu03030:DNA replication	27	2.18094	1.70619e-23	PRIM2, RNASEH2C, FEN1, RNASEH2B, RNASEH2A, MCM7, PRIM1, POLD1, POLD2, POLE, RFC5, RFC3, RFC4, LIG1, RFC2, RPA1, RPA2, POLA1, RPA3, POLE2, POLE3, MCM3, MCM4, MCM5, MCM6, DNA2, MCM2	536	35	7691	11.0691	4.47023e-21	4.47023e-21	4.026617896474763E-21\
GOTERM_CC_DIRECT	GO:0000776~kinetochore	44	3.55412	3.80344e-23	ERCC6L, NUP107, ZWILCH, BUB1B, TTK, CENPA, PMF1, NSL1, AURKB, SKA1, DSN1, SGOL1, RASSF2, NUP85, NUF2, NEK2, STRA13, KNTC1, BUB1, CENPV, CBX5, CENPW, NUP133, SPAG5, NDE1, PLK1, SMC1A, NDC80, CENPE, KIF18A, CENPF, APITD1, CENPH, CENPI, CENPK, CENPM, BIRC5, KIF2C, CENPN, ITGB3BP, MAD1L1, SPC24, SPC25, MAD2L1	1150	120	19662	6.26904	2.36193e-20	4.72387e-21	4.214208577027979E-21\
GOTERM_MF_DIRECT	GO:0000166~nucleotide binding	222	17.9321	1.8123e-22	VARS, HNRNPU, TESK2, HNRNPR, SMC6, MKI67, SMC2, CHEK2, CHEK1, SEPHS2, XYLB, PDK2, EARS2, PDK1, MCCC2, ARL15, RECQL, CIRBP, ACSL5, AARSD1, CTPS, LARS2, MTHFD1, EWSR1, RRAGB, BTK, SUCLG2, TARS2, SIK1, DNA2, KIF20A, GNE, AARS2, TARSL2, RRAD, PRKDC, DHX9, CSTF2, ABCB8, BRIP1, PEO1, DHX34, PRKAR2B, FIGNL1, RBM12, TRAP1, XRCC6, DMPK, PLK1, RAB27A, KTI12, LARP7, CDC7, CDC6, MRPL23, GPN1, POLA1, HNRNPM, …	1050	1936	17446	1.90526	2.15301e-19	2.15301e-19	2.0768936682969627E-19\
GOTERM_BP_DIRECT	GO:0006974~cellular response to DNA damage stimulus	84	6.78514	4.23418e-22	TOP2A, MDC1, BTG2, FEN1, MCM7, SUV39H1, CEP164, MUM1, ASH2L, MCM10, BRCA1, SMC6, AATF, FOXM1, BRCA2, PRPF19, CHAF1B, CHAF1A, CCND1, EME1, PTTG1, EXO1, CHEK2, RUVBL2, CASP3, RUVBL1, CHEK1, MACROD1, STRA13, TOPBP1, POLE, PRMT6, GEN1, PARP1, LIG1, H2AFX, HUS1, SMC1A, WDR76, MMS22L, NEIL3, SFPQ, MSH2, FANCD2, TIMELESS, DNA2, DTL, 2810417H13RIK, PAXIP1, PRKDC, USP10, UHRF1, UNG, RAD54B, WRN, BRIP1, BO…	1104	420	18082	3.27572	1.44682e-18	2.41136e-19	2.3725509865556336E-19\
UP_KEYWORDS	Kinetochore	37	2.98869	1.15395e-21	ERCC6L, NUP107, ZWILCH, BUB1B, CENPA, PMF1, NSL1, SKA1, DSN1, SGOL1, RASSF2, NUP85, NUF2, NEK2, STRA13, KNTC1, BUB1, CENPV, CENPW, NUP133, SPAG5, NDE1, PLK1, NDC80, CENPE, APITD1, CENPH, CENPK, CENPM, BIRC5, KIF2C, CENPN, ITGB3BP, MAD1L1, SPC24, SPC25, MAD2L1	1225	95	22680	7.21083	4.40808e-19	3.39083e-20	2.5741908619880107E-20\
GOTERM_CC_DIRECT	GO:0005737~cytoplasm	534	43.1341	1.59681e-20	JRK, IPO11, THYN1, TESK2, HNRNPU, HNRNPR, ENO3, PHB2, SMC2, GLE1, STMN1, RTTN, GTSE1, XYLB, EARS2, GAMT, GRCC10, MBNL1, CLEC11A, HUS1, CD3EAP, AARSD1, WDR77, MTAP, MTHFD1, EWSR1, ACOT1, TARS2, HOXB7, PRR11, GNE, LIPT2, CDCA2, SET, CFH, CDCA3, TARSL2, SHMT2, CTBP1, CDCA5, SHMT1, CDCA7, CDCA8, NCAPG, WDR61, AAAS, IQGAP3, ARPP19, NCAPH, SKA1, NUP85, PRKAR2B, FIGNL1, CEP72, CEP78, LHPP, BARD1, DMPK, …	1150	6631	19662	1.37687	9.91621e-18	1.6527e-18	1.4743905488437056E-18\
GOTERM_MF_DIRECT	GO:0044822~poly(A) RNA binding	148	11.9548	1.60437e-20	TCERG1, ACAA2, EIF4A3, PPAN, HNRNPU, GPATCH4, HNRNPR, NUCKS1, THUMPD1, MKI67, YARS2, FBL, SNRPD1, NUSAP1, SNRPD3, KPNA2, RARS2, MBNL1, 2700094K13RIK, CIRBP, CD3EAP, PUS7, FTSJ3, WBSCR16, PSPC1, EWSR1, DKC1, GRWD1, NHP2, SRSF2, CCDC86, SRSF3, ERH, S100A4, FKBP4, SRSF6, SRSF7, PPIA, SNRPB, KHDRBS1, PRKDC, DHX9, NOP2, CSTF2, TWF2, NOLC1, ZFP36L2, DHX34, G3BP1, DHX37, GAR1, WBSCR22, RRS1, UTP20, RBM1…	1050	1113	17446	2.20939	1.906e-17	9.52998e-18	9.193061655095629E-18\
UP_KEYWORDS	Cytoplasm	368	29.7254	2.43909e-20	IPO11, HDAC10, CCNF, EIF4A3, NUDT1, HNRNPU, IKZF1, PHB2, ENO3, SMC2, GLE1, CDC20, FRAT1, RASSF2, SNRPD1, CHEK1, STMN1, RCC1, RTTN, FBXO5, SNRPD3, SYNPO, SKP2, GTSE1, GRCC10, MBNL1, CLEC11A, CIRBP, HUS1, AARSD1, ASRGL1, WDR77, MTAP, MTHFD1, EWSR1, RRAGB, BTK, ACOT1, SIK1, KIF20A, ANKRA2, PRR11, RIN2, TELO2, GNE, SET, CDCA3, TARSL2, CTBP1, DHX9, CDCA5, SHMT1, FBF1, CDCA7, TWF2, CDCA8, WDR61, ARPP19…	1225	4404	22680	1.54706	9.31733e-18	6.65523e-19	5.05240351875046E-19\
UP_KEYWORDS	Nucleotide-binding	186	15.0242	1.36173e-19	ERCC6L, VARS, EIF4A3, TESK2, HNRNPU, BUB1B, TTF2, SMC6, MKI67, YARS2, SMC2, CHEK2, RUVBL2, CHEK1, RUVBL1, NEK2, SEPHS2, XYLB, EARS2, PDK2, PSKH1, PDK1, RARS2, MCCC2, LIG1, ARL15, RECQL, CASK, ACSL5, VRK1, CTPS, ATAD3A, LARS2, MELK, MSH2, MTHFD1, RRAGB, MSH5, BTK, TSSK6, SUCLG2, SIK1, TARS2, DNA2, KIF20A, CARS2, GNE, CSF1R, AARS2, TARSL2, RRAD, PRKDC, DHX9, AK1, ABCB8, PKMYT1, ACACA, BRIP1, PEO1, …	1225	1754	22680	1.96332	5.20181e-17	3.46787e-18	2.6326767073774644E-18\
GOTERM_CC_DIRECT	GO:0005730~nucleolus	118	9.5315	5.9166e-19	TCERG1, SMARCB1, PPAN, THYN1, TSEN2, MKI67, TSEN54, SMC2, RDM1, FBL, EME1, NUSAP1, NEK2, SKP2, TLE1, KDM2B, CIRBP, CASK, ACSL5, CD3EAP, HUS1, IMP4, VRK1, TRAIP, FTSJ3, PSPC1, FANCD2, EWSR1, DKC1, GRWD1, NHP2, TIMELESS, GEMIN4, CCDC86, FAM64A, PPID, PRKDC, DHX9, NOP2, MRI1, CDCA8, NOLC1, ABCB8, ACAT2, ACACA, DHX37, WBSCR22, RRS1, UTP20, LYAR, MDN1, XRCC6, CBX5, RCC2, PLK1, PA2G4, MRPL23, POLA1, TB…	1150	842	19662	2.39607	3.67421e-16	5.24887e-17	4.6825633613946736E-17\
GOTERM_MF_DIRECT	GO:0005524~ATP binding	176	14.2165	1.94957e-18	ERCC6L, VARS, EIF4A3, TESK2, HNRNPU, BUB1B, TTF2, SMC6, MKI67, YARS2, SMC2, CHEK2, RUVBL2, CHEK1, RUVBL1, NEK2, SEPHS2, XYLB, EARS2, PDK2, PSKH1, PDK1, RARS2, MCCC2, LIG1, RECQL, CASK, ACSL5, VRK1, AARSD1, CTPS, ATAD3A, LARS2, MELK, MSH2, MTHFD1, MSH5, BTK, TSSK6, SUCLG2, SIK1, TARS2, DNA2, KIF20A, FKBP4, CARS2, GNE, CSF1R, AARS2, TARSL2, PRKDC, DHX9, AK1, TWF2, ABCB8, PKMYT1, ACACA, BRIP1, PEO1,…	1050	1507	17446	1.94047	2.31609e-15	7.72029e-16	7.447352653417591E-16\
KEGG_PATHWAY	mmu04110:Cell cycle	42	3.39257	3.45238e-18	ANAPC13, MCM7, PRKDC, BUB1B, TTK, PKMYT1, CDC20, CCNB2, CCNB1, CDC45, ORC6, CCND1, PTTG1, CHEK2, CHEK1, E2F1, E2F2, E2F3, SKP2, BUB1, SMAD3, PLK1, CDC7, CDC6, CDC25C, SMC1A, CCNA2, STAG1, RBL1, TFDP1, TFDP2, ESPL1, CDK1, MCM3, MCM4, ANAPC5, MCM5, MCM6, MAD1L1, MCM2, ATR, MAD2L1	536	124	7691	4.8601	9.04524e-16	4.52262e-16	4.073809340780874E-16\
UP_KEYWORDS	Ubl conjugation	158	12.7625	5.09269e-16	TCERG1, MDC1, EIF4A3, HNRNPU, BUB1B, SMC6, IKZF1, MKI67, CDC20, CCND1, PTTG1, CHEK2, CHEK1, RUVBL1, NUSAP1, FBXO5, SKP2, HMGN2, GTF2I, SMARCC1, TLE1, KDM2B, HIST1H2AP, TRAIP, FANCD2, DKC1, NHP2, ERH, FAM64A, RBCK1, NPTXR, FKBP4, PRR11, PPIA, TELO2, MAD1L1, CSF1R, KHDRBS1, DNMT1, UBE2CBP, ZBTB8A, SET, L3MBTL2, CDCA3, PRKDC, CTBP1, CDCA5, NOP2, CSTF2, CDCA8, CCNB1, ZNHIT6, WBSCR22, CLSPN, LYAR, FAN…	1225	1505	22680	1.94369	2.12053e-13	1.21588e-14	9.230493031078398E-15\
UP_KEYWORDS	RNA-binding	85	6.86591	9.62514e-16	FASTKD2, CELF2, EIF4A3, NUDT1, HNRNPU, YBX1, RDM1, FBL, XPO5, DGCR8, SNRPD3, EARS2, EIF5A, NANOS1, MBNL1, RBM14, KDM2B, NCBP2, NSUN2, DDX56, RBM19, CIRBP, GTF3A, DDX51, THOC3, SFPQ, NHP2L1, TST, HNRNPH1, EWSR1, PSPC1, DKC1, SRSF2, NHP2, SRSF3, SNRPF, SRSF6, SRSF7, TLR13, SNRPB, KHDRBS1, AARS2, DHX9, NOP2, CSTF2, SRSF1, SRBD1, U2AF1, ZFP36L2, NOL6, AKAP1, EXOSC7, EXOSC6, EIF1AD, EXOSC5, DHX34, TRA…	1225	601	22680	2.61849	3.81695e-13	2.16282e-14	1.641934892852115E-14\
GOTERM_CC_DIRECT	GO:0000777~condensed chromosome kinetochore	30	2.42326	1.64581e-15	ERCC6L, NUP107, ZWILCH, BUB1B, SGOL1, RASSF2, NUP85, NUF2, NEK2, STRA13, KNTC1, BUB1, CENPV, CENPW, NUP133, SPAG5, NDE1, NDC80, APITD1, CENPH, CENPK, CENPM, BIRC5, KIF2C, CENPN, ITGB3BP, MAD1L1, SPC24, SPC25, MAD2L1	1150	84	19662	6.10621	1.03417e-12	1.27756e-13	1.13972136861142E-13\
UP_KEYWORDS	Transit peptide	76	6.13893	2.21666e-15	MIPEP, ACAA2, FASTKD2, FASTKD3, MRPL36, ATP5G3, MRPL34, ATP5G1, YARS2, CLYBL, D10JHU81E, 9030617O03RIK, ALDH2, NNT, C1QBP, HADH, PDK2, EARS2, PDK1, IDH3A, RARS2, MCCC2, ENDOG, ELAC2, MARS2, ATPIF1, RSAD1, DARS2, NME4, SDHA, GCAT, FH1, CYP27A1, SUPV3L1, LARS2, NDUFS8, PPA2, IVD, PCCB, SUCLG2, TARS2, CARS2, FXN, ISCU, LIPT2, AARS2, NDUFB11, ACAA1B, ABCB8, ACAA1A, MRPL12, HSPD1, TIMM50, ACAT1, AKAP1…	1225	510	22680	2.75899	8.4821e-13	4.70425e-14	3.571285551145554E-14\
GOTERM_CC_DIRECT	GO:0005739~mitochondrion	180	14.5396	7.01665e-15	HDDC2, PECR, ACAA2, VARS, NUDT1, PHB2, YARS2, TMEM143, AKR7A5, NUDT19, MACROD1, HADH, SLC25A45, EARS2, PDK2, PDK1, RARS2, MCCC2, CPT1A, STARD4, ENDOG, LIG1, RSAD1, CYBB, ACSL5, CD3EAP, SDHA, ATAD3A, GCAT, CYP27A1, LARS2, WBSCR16, PPA2, MTHFD1, ACOT1, SUCLG2, TARS2, DNA2, FKBP4, CARS2, ISCU, PPID, LIPT2, IDI1, AARS2, H6PD, SHMT2, NDUFB11, SHMT1, ABCB8, PHB, MRPL12, ACAT2, ACACA, ACAT1, TIMM50, PEO…	1150	1721	19662	1.78822	4.34353e-12	4.84149e-13	4.3191403175496946E-13\
GOTERM_MF_DIRECT	GO:0003723~RNA binding	105	8.48142	8.4255e-15	PUS10, NUDT1, HNRNPU, THUMPD1, YARS2, RDM1, FBL, SNRPD1, SNRPD3, EARS2, NANOS1, MBNL1, KDM2B, GTF3A, CIRBP, IMP4, THOC3, PSPC1, EWSR1, DKC1, NHP2, SRSF2, SRSF3, TARS2, SNRPF, SRSF6, SRSF7, SNRPB, KHDRBS1, DNMT1, AARS2, RNASEH2A, TARSL2, DHX9, NOP2, CSTF2, ZFP36L2, EIF1AD, DHX34, G3BP1, GAR1, PUSL1, RBM12, BARD1, ZFP239, LARP7, PA2G4, LSM5, MRPL23, LSM2, HNRNPM, LSM7, LSM6, HNRNPD, FASTKD2, CELF2,…	1050	780	17446	2.23667	1.0024e-11	2.50237e-12	2.413905991330235E-12\
UP_KEYWORDS	Transferase	164	13.2472	2.14337e-14	ACAA2, POGLUT1, TESK2, BUB1B, ZDHHC3, GALNT10, ZDHHC4, FBL, PPAT, CHEK2, CHEK1, NEK2, SKP2, SEPHS2, XYLB, PDK2, PSKH1, PDK1, GAMT, CPT1A, ALG8, ST6GAL1, ALG6, CASK, VRK1, ESCO2, FTSJ1, GCAT, FTSJ3, TPST1, MTAP, MELK, BTK, TSSK6, SIK1, GNE, LIPT2, CSF1R, DNMT1, SHMT2, PRKDC, MGST3, FUT10, SHMT1, NOP2, FUT11, AK1, MGST2, PKMYT1, FUT4, ACAT2, UGT1A7C, OSGEP, ACAT1, GRK6, CHST10, WBSCR22, B4GALNT1, F…	1225	1654	22680	1.83576	8.18523e-12	4.3093e-13	3.2714578858486526E-13\
GOTERM_BP_DIRECT	GO:0007059~chromosome segregation	30	2.42326	2.70513e-14	TOP2A, CDCA2, RGS14, BRCA1, KIF11, PMF1, NSL1, SKA1, DSN1, SGOL1, PTTG1, RCC1, NEK2, OIP5, BUB1, TOP3B, CENPW, SPAG5, NDE1, ESCO2, NDC80, CENPE, CENPF, STAG1, ESPL1, CENPH, BIRC5, KIF2C, CENPN, SPC25	1104	89	18082	5.52088	9.25646e-11	1.32049e-11	1.2992369731302241E-11\
UP_SEQ_FEATURE	nucleotide phosphate-binding region:ATP	124	10.0162	4.62206e-14	ERCC6L, EIF4A3, TESK2, HNRNPU, BUB1B, TTF2, SMC6, SMC2, CHEK2, RUVBL2, CHEK1, RUVBL1, NEK2, SEPHS2, EARS2, PDK2, PSKH1, PDK1, RECQL, CASK, VRK1, ATAD3A, MELK, MSH2, MTHFD1, MSH5, BTK, TSSK6, SIK1, DNA2, KIF20A, GNE, CSF1R, DHX9, AK1, ABCB8, PKMYT1, ACACA, BRIP1, PEO1, DHX34, FIGNL1, GRK6, MAP2K6, DMPK, FANCM, PLK1, KTI12, CDC7, CDC6, ACSF3, KIF18A, MAP3K15, KIF18B, FES, ADCK1, CDK1, TOP2A, ABCD2,…	1147	963	18012	2.02206	1.1865e-10	1.18787e-10	1.1837105477714565E-10\
KEGG_PATHWAY	mmu03460:Fanconi anemia pathway	24	1.93861	4.68058e-14	FANCI, TOP3B, FANCM, FANCL, FANCA, RPA1, RPA2, FANCB, BRCA1, MLH1, FANCE, BRCA2, PALB2, BRIP1, RAD51, APITD1, EME1, FANCD2, RPA3, UBE2T, USP1, STRA13, TELO2, ATR	536	51	7691	6.75241	1.22751e-11	4.0877e-12	3.6820524095649005E-12\
UP_KEYWORDS	rRNA processing	27	2.18094	1.94985e-13	SUV39H1, NOP2, EIF4A3, NAT10, EXOSC7, EXOSC6, FBL, EXOSC5, RNMTL1, PES1, WBSCR22, GAR1, UTP20, EXOSC2, DDX56, IMP4, DDX51, PA2G4, WDR12, FTSJ3, BOP1, LSM6, DKC1, PAPD5, NHP2, TSR2, NOP10	1225	85	22680	5.88101	7.44729e-11	3.72422e-12	2.8272862322203622E-12\
UP_KEYWORDS	Mitochondrion	116	9.36995	4.35431e-13	ACAA2, PHB2, YARS2, HADH, SLC25A45, EARS2, PDK2, PDK1, RARS2, MCCC2, CPT1A, ENDOG, RSAD1, ACSL5, SDHA, ATAD3A, GCAT, CYP27A1, LARS2, PPA2, SUCLG2, TARS2, DNA2, FKBP4, CARS2, ISCU, LIPT2, AARS2, NDUFB11, ABCB8, PHB, MRPL12, ACAT1, TIMM50, PEO1, PITRM1, VARS2, DNAJC19, TRAP1, DMPK, IDH2, DNAJC11, MRPL23, ACSF3, MAVS, AMACR, CDK1, SFXN2, MIPEP, FEN1, FASTKD2, FASTKD3, MRPL36, ATP5G3, ETFB, MRPL34, A…	1225	1058	22680	2.02992	1.66334e-10	7.9207e-12	6.013097719402682E-12\
GOTERM_BP_DIRECT	GO:0006364~rRNA processing	34	2.74637	4.999e-13	SUV39H1, NOP2, EIF4A3, NAT10, NOL6, EXOSC7, EXOSC6, FBL, EXOSC5, RNMTL1, PES1, WBSCR22, GAR1, UTP20, EXOSC2, RRP15, MDN1, DDX56, IMP4, DDX51, RRP1B, PA2G4, WDR12, FTSJ3, BOP1, TBL3, LSM6, DKC1, PAPD5, NHP2, GEMIN4, TSR2, CCDC86, NOP10	1104	126	18082	4.41963	1.70827e-09	2.1352e-10	2.100828572405625E-10\
GOTERM_CC_DIRECT	GO:0005813~centrosome	67	5.41195	8.76355e-13	ERCC6L, NUP107, CEP164, BRCA1, AATF, BRCA2, TSEN2, CDC20, SGOL1, GSG2, CHEK1, RTTN, NEK2, TOPBP1, BBS7, CEP55, GEN1, CEP68, MBNL1, IFT140, CKAP2L, USP2, HAUS4, CKAP2, KIF23, HAUS5, NME1, HAUS1, ESPL1, MCM3, KIFC3, DTL, RGS14, DHX9, TUBGCP2, FBF1, NCAPG, AAAS, AURKA, CCNB2, WRN, CCNB1, CDC45, PRKAR2B, POC1A, POC1B, CEP72, CEP78, RANBP1, ANKRD26, SLC16A1, NDE1, CCDC14, PLK1, SCLT1, SORBS1, CENPF, T…	1150	435	19662	2.63339	5.44251e-10	5.44216e-11	4.855006054007794E-11\
GOTERM_MF_DIRECT	GO:0016740~transferase activity	155	12.5202	3.40452e-12	ACAA2, POGLUT1, TESK2, BUB1B, ZDHHC3, GALNT10, ZDHHC4, FBL, CHEK2, CHEK1, NEK2, SEPHS2, XYLB, PDK2, PSKH1, PDK1, GAMT, CPT1A, ALG8, ST6GAL1, ALG6, CASK, VRK1, ESCO2, FTSJ3, TPST1, MTAP, MELK, BTK, TSSK6, SIK1, GNE, LIPT2, CSF1R, DNMT1, PRKDC, MGST3, FUT10, SHMT1, NOP2, FUT11, AK1, PKMYT1, FUT4, ACAT2, UGT1A7C, OSGEP, ACAT1, GRK6, CHST10, WBSCR22, B4GALNT1, FUK, MAP2K6, FDPS, DMPK, UBE2C, PLK1, CD…	1050	1472	17446	1.74957	4.04454e-09	8.08914e-10	7.803156614039087E-10\
GOTERM_MF_DIRECT	GO:0003824~catalytic activity	70	5.65428	1.05497e-11	FEN1, ACAA2, CSAD, MED16, CLYBL, PPCDC, ATIC, SPTLC1, EXO1, IDS, APOBEC1, GEN1, ADSL, HMGCS1, CAD, RSAD1, ACSL5, MOGS, YDJC, GANC, FAHD2A, FH1, DCTD, NEIL3, MTAP, MTHFD1, SUCLG2, DNA2, UMPS, TKT, GART, GNE, DNMT1, H6PD, HPGD, SHMT1, LYZ2, LYZ1, PLD4, SDR39U1, ACAA1B, ACAA1A, NPL, ACACA, ACAT2, SRM, ACAT1, WRN, PAK1, MTHFD1L, PITRM1, ISOC1, D2HGDH, ARSB, MUTYH, RRM1, XRCC6, EPHX1, SCLT1, DHCR24, E…	1050	479	17446	2.42811	1.2533e-08	2.08884e-09	2.014988962757241E-9\
UP_KEYWORDS	Isopeptide bond	104	8.40065	1.11976e-11	TCERG1, MDC1, TRAF3IP3, EIF4A3, HNRNPU, IKZF1, MKI67, CDC20, CCND1, CHEK1, RUVBL1, HMGN2, GTF2I, SMARCC1, KDM2B, LIG1, HIST1H2AP, FANCD2, DKC1, NHP2, ERH, FKBP4, HOXB7, PPIA, MAD1L1, KHDRBS1, DNMT1, ZBTB8A, SET, L3MBTL2, CTBP1, NOP2, CSTF2, ZNHIT6, LYAR, FANCI, BARD1, XRCC6, CBX5, CBX3, PLK1, XRCC1, HNRNPM, TPX2, KIF18A, MAFB, NASP, FASN, UBE2T, HNRNPD, CDK1, TCF3, RERE, TOP2A, INTS10, MCM10, YBX…	1225	953	22680	2.02045	4.27748e-09	1.94431e-10	1.476046087933582E-10\
GOTERM_CC_DIRECT	GO:0000793~condensed chromosome	16	1.29241	1.95698e-11	TOP2A, TOP3B, HMGB2, AKAP8, RPA1, NCAPG, BRCA1, MKI67, MLH1, SMC2, RAD51, FANCD2, PES1, NCAPD2, BANF1, NCAPD3	1150	30	19662	9.11861	1.21528e-08	1.10481e-09	9.856081588221568E-10\
GOTERM_MF_DIRECT	GO:0003678~DNA helicase activity	13	1.05008	2.78489e-11	MCM7, RECQL, SUPV3L1, PEO1, WRN, RUVBL2, RUVBL1, MCM3, MCM4, MCM5, MCM6, DNA2, MCM2	1050	18	17446	11.9999	3.30844e-08	4.72635e-09	4.559260074006968E-9\
GOTERM_MF_DIRECT	GO:0003697~single-stranded DNA binding	25	2.01939	5.8017e-11	PRIM2, MCM7, PRIM1, MCM10, NUCKS1, YBX1, BRCA2, PEO1, CDC45, HNRNPA1, CNBP, RPA1, RPA2, MLH1, LRPPRC, NME1, NEIL3, RAD51, FUBP3, MSH2, RPA3, TDP1, MCM4, MCM6, SSBP4	1050	83	17446	5.00459	6.89241e-08	8.61552e-09	8.310929781155007E-9\
GOTERM_BP_DIRECT	GO:0006310~DNA recombination	25	2.01939	1.36247e-10	PAXIP1, HMGB2, BRCA1, SMC6, HMGB1, BRCA2, RDM1, PSMC3IP, WRN, EME1, EXO1, RUVBL2, RUVBL1, XRCC6, LIG1, H2AFX, RECQL, RPA1, RPA2, MND1, PALB2, SUPV3L1, RAD51, APEX1, RPA3	1104	85	18082	4.81724	4.65557e-07	5.17286e-08	5.089599111203923E-8\
INTERPRO	IPR027417:P-loop containing nucleoside triphosphate hydrolase	99	7.99677	2.51926e-10	ERCC6L, EIF4A3, HNRNPU, TTF2, SMC6, SMC2, RUVBL2, RUVBL1, ARL15, RECQL, CASK, CTPS, ATAD3A, TPST1, MSH2, MTHFD1, RRAGB, MSH5, DNA2, KIF20A, CARD11, RRAD, DHX9, AK1, ABCB8, IQGAP3, BRIP1, PEO1, DHX34, FIGNL1, DHX37, MDN1, FANCM, RAB27A, KTI12, CDC6, GPN1, KIF18A, KIF18B, DLG3, IFT27, ABCD2, MCM7, LRRK1, KIF11, CHTF18, KIF15, DHX15, TK1, ABCD1, 9930111J21RIK2, RFC5, HELLS, RFC3, RFC4, RFC2, DDX56, …	1152	909	20594	1.94697	4.87728e-07	4.87728e-07	4.816820383694636E-7\
UP_KEYWORDS	Helicase	29	2.34249	2.51983e-10	ERCC6L, MCM7, DHX9, EIF4A3, TTF2, RAD54B, BRIP1, WRN, PEO1, DHX34, RUVBL2, G3BP1, RUVBL1, DHX15, RAD54L, DDX39, HELLS, XRCC6, FANCM, DDX56, RECQL, DDX51, SUPV3L1, MCM3, MCM4, MCM5, MCM6, DNA2, MCM2	1225	130	22680	4.13011	9.62575e-08	4.18511e-09	3.1771753303627514E-9\
GOTERM_CC_DIRECT	GO:0000922~spindle pole	27	2.18094	2.82803e-10	RGS14, TUBGCP2, FBF1, LRMP, KIF11, CDC20, CCNB1, DSN1, SGOL1, POC1A, POC1B, NEK2, KNTC1, TOPBP1, SPAG5, CKAP2L, PLK1, CKAP2, CDC6, HAUS1, ASPM, TPX2, CENPF, PRC1, ALMS1, MAD1L1, MAD2L1	1150	106	19662	4.355	1.75621e-07	1.46351e-08	1.305607078727423E-8\
KEGG_PATHWAY	mmu01100:Metabolic pathways	144	11.6317	3.44401e-10	ACAA2, ENO3, GALNT10, IL4I1, NSDHL, PPAT, HADH, SEPHS2, XYLB, EARS2, GAMT, MCCC2, ALG8, ST6GAL1, ALG6, ACSL5, MOGS, CTPS, SDHA, PGD, GANC, CYP27A1, DCTD, MTAP, MTHFD1, PGP, ACOT1, SUCLG2, GNE, LIPT2, IDI1, ISYNA1, DNMT1, H6PD, SHMT2, NDUFB11, SHMT1, AK1, MRI1, PLD4, FUT4, ACAT2, UGT1A7C, ACACA, ACAT1, B4GALNT1, FUK, ARSB, FDPS, IDH1, IDH2, DHCR24, B3GALT6, CYP51, POLA1, EXT2, GCLC, AMACR, ADI1, F…	536	1269	7691	1.62824	9.02331e-08	2.25583e-08	2.031967100069106E-8\
KEGG_PATHWAY	mmu00240:Pyrimidine metabolism	28	2.26171	4.57765e-10	PRIM2, DTYMK, PRIM1, TYMS, POLD1, POLD2, TK1, POLE, POLR2L, RRM1, DUT, RRM2, ENTPD6, CAD, NME4, CTPS, DCK, DHODH, NME1, DCTD, POLA1, POLE2, POLR1B, POLE3, POLR3E, POLR3H, UMPS, DCTPP1	536	100	7691	4.01769	1.19934e-07	2.39869e-08	2.1606500712086824E-8\
GOTERM_CC_DIRECT	GO:0005819~spindle	28	2.26171	4.60689e-10	DIDO1, RGS14, BMYC, KIF11, PRPF19, AURKB, KIF15, AURKA, NUP85, GSG2, NUSAP1, FBXO5, SPAG5, CBX3, NDE1, NSUN2, PLK1, HAUS4, KIF23, VRK1, KIF22, CDC6, HAUS5, SHCBP1, TPX2, CENPF, PRC1, KIF20A	1150	116	19662	4.12696	2.86088e-07	2.20068e-08	1.9632432478721464E-8\
UP_SEQ_FEATURE	transit peptide:Mitochondrion	70	5.65428	6.1584e-10	MIPEP, MRPL36, ATP5G3, MRPL34, ATP5G1, YARS2, CLYBL, D10JHU81E, 9030617O03RIK, ALDH2, NNT, C1QBP, NUDT19, HADH, PDK2, EARS2, PDK1, IDH3A, RARS2, MCCC2, ENDOG, MARS2, ATPIF1, RSAD1, DARS2, NME4, SDHA, GCAT, FH1, CYP27A1, SUPV3L1, LARS2, NDUFS8, PPA2, IVD, PCCB, SUCLG2, TARS2, CARS2, FXN, ISCU, LIPT2, AARS2, NDUFB11, ABCB8, MRPL12, HSPD1, TIMM50, ACAT1, AKAP1, PEO1, PDPR, MTHFD1L, PITRM1, OXCT1, D2…	1147	496	18012	2.21623	1.58209e-06	7.91354e-07	7.885826931289677E-7\
GOTERM_CC_DIRECT	GO:0005759~mitochondrial matrix	36	2.90792	9.19964e-10	MIPEP, DTYMK, ACAA2, SHMT2, NUDT1, BRCA1, ETFB, TYMS, YARS2, HSPD1, ACAT1, AKAP1, PDPR, ALDH2, PITRM1, OXCT1, C1QBP, HADH, EARS2, MCCC2, RARS2, CBR2, TRAP1, FDPS, MARS2, DARS2, NME4, SUPV3L1, LARS2, RAD51, TST, IVD, PCCB, TARS2, CARS2, ISCU	1150	188	19662	3.27397	5.71298e-07	4.0807e-08	3.640429706142281E-8\
UP_KEYWORDS	mRNA processing	46	3.71567	1.04107e-09	KHDRBS1, SF3B3, CELF2, SRSF1, CSTF2, EIF4A3, HNRNPU, U2AF1, YBX1, TTF2, PRPF19, TSEN2, TSEN54, SNRPD1, C1QBP, TRA2B, TRA2A, DHX15, SNRPD3, HNRNPA1, SRSF10, APOBEC1, DDX39, PPIL1, MBNL1, NCBP2, THOC3, LSM5, LSM2, HNRNPM, SFPQ, LSM7, LSM6, NHP2L1, HNRNPH1, PAPD5, HNRNPA2B1, SRSF2, SRSF3, GEMIN6, PPIH, PRPF31, SNRPF, SRSF6, SRSF7, SNRPB	1225	307	22680	2.77413	3.97688e-07	1.65704e-08	1.257958826751823E-8\
UP_KEYWORDS	Ribosome biogenesis	19	1.53473	1.4182e-09	NOP56, NOP58, FASTKD2, DDX56, GTPBP10, IMP4, DDX51, WDR12, FTSJ3, BOP1, DKC1, C1QBP, PES1, ZNHIT6, RRS1, GAR1, NHP2, WBSCR22, NOP10	1225	60	22680	5.86286	5.41753e-07	2.16701e-08	1.645114393894924E-8\
KEGG_PATHWAY	mmu01130:Biosynthesis of antibiotics	42	3.39257	1.64217e-09	PRPS2, PRPS1, IDI1, ISYNA1, ACAA2, MVK, ACY1, SHMT2, SHMT1, AK1, ACAA1B, ACAA1A, HSD17B7, ENO3, PFAS, ACAT2, ACAT1, NSDHL, ATIC, ALDH2, PPAT, HADH, IDH3A, FDPS, ADSL, HMGCS1, IDH1, IDH2, NME4, AMPD2, SDHA, PGD, FH1, CYP51, NME1, RPIA, PFKL, PCCB, PGP, SUCLG2, TKT, GART	536	214	7691	2.81614	4.30248e-07	7.1708e-08	6.459198323287622E-8\
GOTERM_BP_DIRECT	GO:0000070~mitotic sister chromatid segregation	13	1.05008	1.80693e-09	SPAG5, PLK1, CDCA8, CENPA, NSL1, NDC80, CIT, DSN1, KIF18B, ESPL1, NUSAP1, NEK2, MAD2L1	1104	23	18082	9.25748	6.17425e-06	6.17427e-07	6.074891187595584E-7\
GOTERM_MF_DIRECT	GO:0004386~helicase activity	29	2.34249	2.24925e-09	ERCC6L, MCM7, DHX9, TTF2, RAD54B, BRIP1, WRN, PEO1, DHX34, RUVBL2, G3BP1, RUVBL1, DHX37, DHX15, RAD54L, DDX39, HELLS, XRCC6, FANCM, DDX56, RECQL, DDX51, SUPV3L1, MCM3, MCM4, MCM5, MCM6, DNA2, MCM2	1050	129	17446	3.73521	2.6721e-06	2.96901e-07	2.864040963822916E-7\
UP_KEYWORDS	mRNA splicing	39	3.15024	2.35815e-09	SF3B3, SRSF1, EIF4A3, HNRNPU, U2AF1, YBX1, TTF2, PRPF19, SNRPD1, C1QBP, TRA2B, TRA2A, DHX15, SNRPD3, HNRNPA1, SRSF10, DDX39, PPIL1, MBNL1, NCBP2, THOC3, LSM5, LSM2, HNRNPM, SFPQ, LSM7, LSM6, NHP2L1, HNRNPH1, HNRNPA2B1, SRSF2, SRSF3, GEMIN6, PPIH, PRPF31, SNRPF, SRSF6, SRSF7, SNRPB	1225	240	22680	3.00857	9.00811e-07	3.46466e-08	2.630238679769856E-8\
UP_KEYWORDS	DNA recombination	20	1.61551	3.23949e-09	XRCC6, PAXIP1, LIG1, H2AFX, HMGB2, RPA1, RPA2, MND1, SMC6, HMGB1, BRCA1, BRCA2, PALB2, PSMC3IP, RAD51, EME1, RUVBL2, APEX1, RPA3, RUVBL1	1225	70	22680	5.2898	1.23749e-06	4.58328e-08	3.4794543880327084E-8\
GOTERM_BP_DIRECT	GO:0006270~DNA replication initiation	13	1.05008	3.41314e-09	MCM7, CDC7, MCM10, CDC6, POLA1, CDC45, ORC6, MCM3, MCM4, MCM5, MCM6, TOPBP1, MCM2	1104	24	18082	8.87175	1.16626e-05	1.06025e-06	1.0431806355805087E-6\
KEGG_PATHWAY	mmu03430:Mismatch repair	13	1.05008	3.86603e-09	RFC5, RFC3, RFC4, LIG1, RFC2, RPA1, RPA2, MLH1, MSH2, EXO1, RPA3, POLD1, POLD2	536	22	7691	8.47888	1.0129e-06	1.447e-07	1.303403436332032E-7\
UP_KEYWORDS	Cytoskeleton	105	8.48142	4.17992e-09	CCNF, CDC20, CHEK1, STMN1, NUSAP1, RTTN, NEK2, KNTC1, FBXO5, SYNPO, GTSE1, PSKH1, VRK1, KIF20A, FKBP4, ANKRA2, MAD1L1, TUBGCP2, FBF1, TWF2, CDCA8, SKA1, CCNB1, RACGAP1, NUP85, TTC21B, CEP72, ECT2, FAM83D, MAP2K6, CEP78, CNTLN, IVNS1ABP, RCC2, CCDC14, PLK1, ANLN, TPX2, KIF18A, KIF18B, PARVG, FES, MKS1, CDK1, CNTROB, DIDO1, CEP164, LRMP, KIF11, PRPF19, BRCA2, KIF15, TUBA1B, SGOL1, GSG2, ENC1, TOPBP…	1225	1073	22680	1.81174	1.59673e-06	5.70261e-08	4.329205816035315E-8\
KEGG_PATHWAY	mmu03040:Spliceosome	31	2.50404	5.4148e-09	TCERG1, SF3B3, SRSF1, EIF4A3, HNRNPU, U2AF1, PRPF19, SNRPD1, TRA2B, TRA2A, DHX15, SNRPD3, HNRNPA1, SRSF10, PPIL1, NCBP2, THOC3, LSM5, LSM2, HNRNPM, LSM7, LSM6, NHP2L1, SRSF2, SRSF3, PPIH, PRPF31, SNRPF, SRSF6, SRSF7, SNRPB	536	133	7691	3.34448	1.41868e-06	1.77335e-07	1.597366437517866E-7\
GOTERM_BP_DIRECT	GO:0042254~ribosome biogenesis	23	1.85784	1.21643e-08	NOP56, NOP58, FASTKD2, DDX56, GTPBP10, MRPL36, IMP4, DDX51, AATF, WDR12, GNL3, FTSJ3, BOP1, IPO9, DKC1, C1QBP, PES1, ZNHIT6, RRS1, GAR1, NHP2, WBSCR22, NOP10	1104	89	18082	4.23268	4.15646e-05	3.46379e-06	3.4080389311082725E-6\
GOTERM_BP_DIRECT	GO:0006284~base-excision repair	15	1.21163	1.47845e-08	POLQ, FEN1, LIG1, PARP1, RPA1, XRCC1, RPA2, HMGB1, UNG, NEIL3, WRN, APEX1, RPA3, DNA2, MUTYH	1104	37	18082	6.63998	5.05173e-05	3.88605e-06	3.823495947191546E-6\
GOTERM_MF_DIRECT	GO:0043142~single-stranded DNA-dependent ATPase activity	9	0.726979	2.33457e-08	RFC5, POLQ, RFC3, RAD51, RFC4, RFC2, DSCC1, DNA2, CHTF18	1050	11	17446	13.5943	2.77343e-05	2.77347e-06	2.675419382299495E-6\
GOTERM_CC_DIRECT	GO:0005635~nuclear envelope	30	2.42326	3.47459e-08	IPO11, MGST3, CSE1L, ROGDI, NRM, MGST2, LRMP, LTC4S, LMNB2, LMNB1, PTGS1, IPO9, ALOX5, LBR, TMPO, RRM1, RRM2, NUP155, PARP1, NUP210, CBX3, FANCL, SIGMAR1, CYBB, POLA1, CENPF, TFDP2, NUPL2, MAD1L1, RAN	1150	158	19662	3.24634	2.1577e-05	1.43848e-06	1.2832812017124392E-6\
GOTERM_MF_DIRECT	GO:0003677~DNA binding	167	13.4895	4.89969e-08	JRK, ERCC6L, SMARCB1, DSCC1, HNRNPU, TTF2, IKZF1, MKI67, RDM1, EME1, NUSAP1, RCC1, BANF1, STRA13, HMGN2, GTF2I, HOXA4, TMPO, HMGN1, GEN1, SMARCC1, KDM2B, LIG1, LMO2, GTF3A, RECQL, HDGFRP2, HIST1H2AP, WDR76, NEIL3, MYCN, MSH2, ZFP41, MSH5, RFX5, DNA2, HOXB7, DNMT1, ZBTB8A, SET, CBFB, PRKDC, DHX9, TSHZ1, ZFP36L2, BRIP1, ORC6, G3BP1, CLSPN, XRCC6, EGR2, XBP1, EGR3, SMAD3, FANCM, FUS, ZFP239, PA2G4, …	1050	1847	17446	1.5023	5.82066e-05	5.29166e-06	5.104581349277396E-6\
UP_KEYWORDS	Repressor	61	4.9273	6.46121e-08	RERE, TCERG1, HDAC10, CELF2, SUV39H1, CDCA7L, YBX1, IKZF1, PHB2, HHEX, CCND1, PELP1, PRMT6, NANOS1, PRMT5, ZFP653, TLE1, NCOA5, TSC22D1, KDM2B, ZFP932, CIRBP, PPHLN1, SFPQ, RBL1, DEPDC1A, EWSR1, PSPC1, CRY1, BIRC5, SRSF6, SRSF7, ITGB3BP, DNMT1, NFIX, CTBP1, UHRF1, TSHZ1, ZFP706, HDAC9, RAD54B, TRA2B, BEND3, RBBP7, E2F7, E2F8, CBX6, CBX3, CNBP, PA2G4, NR0B2, HNRNPAB, MAFB, MYBBP1A, APEX1, BRMS1L, …	1225	534	22680	2.11493	2.46815e-05	8.51097e-07	6.461205110173146E-7\
UP_KEYWORDS	DNA-binding	137	11.0662	7.92953e-08	JRK, ERCC6L, SMARCB1, DSCC1, HNRNPU, TTF2, IKZF1, MKI67, RDM1, NUSAP1, RCC1, BANF1, STRA13, HMGN2, GTF2I, HOXA4, TMPO, HMGN1, GTF3A, RECQL, HIST1H2AP, NEIL3, MYCN, MSH2, ZFP41, MSH5, RFX5, DNA2, HOXB7, DNMT1, ZBTB8A, SET, DHX9, TSHZ1, ZFP36L2, ORC6, G3BP1, CLSPN, XRCC6, EGR2, XBP1, EGR3, SMAD3, FANCM, FUS, ZFP239, PALB2, FLI1, POLA1, MAFB, HNRNPD, TCF3, MXD3, ATR, MXD4, TOP2A, ZFP367, MCM7, HMGB2…	1225	1604	22680	1.58133	3.02904e-05	1.00969e-06	7.665214214794325E-7\
GOTERM_MF_DIRECT	GO:0003682~chromatin binding	59	4.76575	1.07408e-07	TOP2A, RERE, PSIP1, NUCKS1, BRCA1, YBX1, HHEX, EXO1, RCC1, POLE, PELP1, HMGN1, PRMT6, HELLS, PRMT5, SMARCC1, TLE1, NCOA5, PARP1, ZFP932, LMO2, HDGFRP2, SMC1A, KAT2A, SFPQ, MCM5, 2810417H13RIK, DNMT1, SHMT2, CDCA5, TSHZ1, AKAP8, WRN, BRIP1, CDC45, POLD1, HSF1, POLQ, EGR2, CBX5, SMAD3, FANCM, ATAD2, RPA1, CDC6, DEK, MLH1, FLI1, POLA1, STAG1, RAD51, APITD1, UBE2T, HNRNPD, CDK1, NCAPD2, TRIM37, TCF3,…	1050	466	17446	2.10365	0.000127592	1.06334e-05	1.0257451507299625E-5\
UP_KEYWORDS	Alternative splicing	333	26.8982	1.27175e-07	TCERG1, IPO11, SMARCB1, CCNF, GPATCH4, LDLRAD3, SMC6, IKZF1, MKI67, TSEN54, RCBTB2, WDR90, CHEK1, RTTN, STRA13, SYNPO, SKP2, TMPO, GAMT, SMARCC1, RECQL, ARMC9, HUS1, HDGFRP2, TMEM80, GANC, WDR76, NEIL3, DEPDC1A, PPA2, SUCLG2, FAM64A, DNA2, RIN2, TELO2, TTYH3, SET, CDCA2, CDCA3, PRKDC, CTBP1, DHX9, FUT10, CDCA5, CSTF2, FBF1, CDCA8, RNF219, SDR39U1, ARPP19, UGT1A7C, PIK3R6, TMTC4, PEO1, SCFD2, ZNHI…	1225	4779	22680	1.29007	4.85797e-05	1.56712e-06	1.1897020194211658E-6\
GOTERM_BP_DIRECT	GO:0008152~metabolic process	59	4.76575	1.42416e-07	ACAA2, ACY1, METTL13, ATIC, ALDH2, IDS, ENOPH1, HMGCS1, CAD, ACSL5, MOGS, GANC, FAHD2A, DCTD, NEIL3, MTHFD1, IVD, PGP, SUCLG2, DNA2, UMPS, SMPDL3B, TKT, GART, GNE, DNMT1, MVK, H6PD, CTBP1, LYZ2, LYZ1, ACAA1B, ACAA1A, NPL, UGT1A7C, ACACA, ACAT2, ACAT1, UNG, WRN, PAK1, OXCT1, ISOC1, WBSCR22, FUK, ARSB, MUTYH, RRM1, XRCC6, CENPV, PNPLA7, ACSF3, PFKL, FASN, ECHDC1, ALDH16A1, MAN2B1, CAMK1, ENGASE	1104	463	18082	2.08712	0.000486516	3.47596e-05	3.420012169496568E-5\
UP_KEYWORDS	Magnesium	59	4.76575	1.4572e-07	MIPEP, TOP2A, FEN1, LRRK1, NUDT1, TESK2, ENO3, PFAS, CLYBL, THTPA, NANP, SMPD4, EME1, EXO1, CHEK2, GSG2, ITGAX, NUDT19, NEK2, ENOPH1, IDH3A, GEN1, ENDOG, LIG1, ACSL5, NME4, YDJC, FAHD2A, NME1, PPA2, CTDSP1, PAPD5, PGP, TSSK6, SIK1, TKT, DCTPP1, RBKS, PRPS2, PRPS1, IDI1, PKMYT1, AURKB, WRN, GNA15, MAT2A, FIGNL1, PDSS1, LHPP, FDPS, DMPK, IDH1, IDH2, CDC7, PFKL, MAP3K15, APEX1, ATP13A2, CHPT1	1225	521	22680	2.09663	5.56636e-05	1.73954e-06	1.3205904306628263E-6\
UP_KEYWORDS	Spliceosome	23	1.85784	2.64313e-07	PPIL1, SF3B3, EIF4A3, SRSF1, HNRNPU, U2AF1, TTF2, PRPF19, LSM5, LSM2, HNRNPM, LSM7, LSM6, NHP2L1, SNRPD1, HNRNPH1, HNRNPA2B1, PPIH, PRPF31, SNRPD3, SNRPF, HNRNPA1, SNRPB	1225	117	22680	3.63956	0.000100962	3.05962e-06	2.3227484146619663E-6\
KEGG_PATHWAY	mmu03410:Base excision repair	14	1.13086	2.74913e-07	FEN1, LIG1, PARP1, XRCC1, HMGB1, UNG, NEIL3, APEX1, POLD1, POLE2, POLE3, POLD2, POLE, MUTYH	536	35	7691	5.73955	7.20248e-05	8.00304e-06	7.208842704745877E-6\
GOTERM_CC_DIRECT	GO:0000784~nuclear chromosome, telomeric region	25	2.01939	2.95036e-07	FEN1, MCM7, PRKDC, NAT10, BRCA2, WRN, POLD1, GAR1, XRCC6, CBX5, PARP1, CBX3, RPA1, RPA2, THOC3, RAD51, MSH2, NHP2, CDK1, MCM3, MCM4, MCM5, MCM6, DNA2, MCM2	1150	127	19662	3.36563	0.000183201	1.14511e-05	1.0215635813274776E-5\
GOTERM_BP_DIRECT	GO:0008380~RNA splicing	37	2.98869	5.6191e-07	SF3B3, SRSF1, EIF4A3, HNRNPU, U2AF1, YBX1, TTF2, PRPF19, SNRPD1, C1QBP, TRA2B, TRA2A, DHX15, SNRPD3, HNRNPA1, SRSF10, DDX39, PPIL1, MBNL1, NCBP2, THOC3, LSM5, LSM2, HNRNPM, SFPQ, LSM6, HNRNPH1, HNRNPA2B1, SRSF2, SRSF3, GEMIN6, PPIH, PRPF31, SNRPF, SRSF6, SRSF7, SNRPB	1104	241	18082	2.51456	0.0019182	0.000128003	1.259426713913079E-4\
UP_KEYWORDS	Hydrolase	136	10.9855	5.6835e-07	ERCC6L, HDAC10, EIF4A3, NUDT1, TTF2, EME1, RUVBL2, RUVBL1, NUDT19, MACROD1, GEN1, ENDOG, USP2, ENTPD6, RECQL, MOGS, RNASE4, CDC25C, GANC, ASRGL1, DCTD, NEIL3, PPA2, MTHFD1, NAAA, PGP, ACOT1, MASP2, DNA2, PHPT1, GNE, RNASEH2A, H6PD, DHX9, LYZ2, LYZ1, ENDOD1, PLD4, LPL, FAM188A, BRIP1, PEO1, PITRM1, DHX34, FIGNL1, G3BP1, DHX37, ARSB, LHPP, XRCC6, FANCM, DNASE2A, EPHX1, RPP40, TYSND1, CELA1, GPN1, A…	1225	1646	22680	1.52973	0.000217086	6.38558e-06	4.84769056989444E-6\
UP_KEYWORDS	mRNA transport	19	1.53473	6.15385e-07	EIF5A, NUP107, NUP210, NUP155, NUP133, NCBP2, EIF4A3, SRSF1, THOC3, NUTF2, AAAS, LRPPRC, GLE1, NUP85, HNRNPA2B1, SRSF3, NUPL2, HNRNPA1, SRSF7	1225	86	22680	4.09037	0.000235049	6.71649e-06	5.098902842672558E-6\
SMART	SM00129:KISc	14	1.13086	6.88529e-07	KIFC5B, KIF24, KIF23, KIF11, KIF22, KIF15, KIF4, CENPE, KIF18A, KIF18B, KIFC1, KIF2C, KIFC3, KIF20A	588	45	10425	5.51587	0.000236826	0.000236854	2.320341717965476E-4\
GOTERM_BP_DIRECT	GO:0006302~double-strand break repair	17	1.37318	7.93792e-07	POLQ, XRCC6, LIG1, PARP1, PRKDC, CDCA5, MND1, ESCO2, BRCA1, BRCA2, WRN, EME1, MSH2, CHEK2, TDP1, RAD54L, TRIP13	1104	63	18082	4.41963	0.00270871	0.000169524	1.6679552747522037E-4\
INTERPRO	IPR001752:Kinesin, motor domain	14	1.13086	8.76548e-07	KIFC5B, KIF24, KIF23, KIF11, KIF22, KIF15, KIF4, CENPE, KIF18A, KIF18B, KIFC1, KIF2C, KIFC3, KIF20A	1152	46	20594	5.44075	0.00169556	0.000649768	6.417127237218213E-4\
UP_KEYWORDS	tRNA processing	18	1.45396	1.0028e-06	TRUB1, PUS10, NSUN2, ELAC2, WDR4, RPP40, NAT10, PUS7L, TSEN2, FTSJ1, LAGE3, OSGEP, TSEN54, CTU2, LSM6, TRMT6, PUSL1, TRDMT1	1225	80	22680	4.16571	0.000382997	1.06408e-05	8.078116066818015E-6\
INTERPRO	IPR001357:BRCT domain	11	0.88853	1.00687e-06	BARD1, MDC1, SMARCC1, PAXIP1, PARP1, PES1, XRCC1, TOPBP1, BRCA1, ECT2, ENGASE	1152	27	20594	7.28311	0.00194741	0.000649768	6.417127237218213E-4\
GOTERM_BP_DIRECT	GO:0006397~mRNA processing	44	3.55412	1.08064e-06	KHDRBS1, SF3B3, CELF2, SRSF1, CSTF2, EIF4A3, HNRNPU, U2AF1, YBX1, TTF2, PRPF19, TSEN2, TSEN54, SNRPD1, C1QBP, TRA2B, TRA2A, DHX15, SNRPD3, HNRNPA1, SRSF10, APOBEC1, DDX39, PPIL1, MBNL1, NCBP2, THOC3, LSM5, LSM2, HNRNPM, SFPQ, LSM6, HNRNPH1, PAPD5, HNRNPA2B1, SRSF2, SRSF3, GEMIN6, PPIH, PRPF31, SNRPF, SRSF6, SRSF7, SNRPB	1104	322	18082	2.23807	0.00368574	0.000217208	2.1371219784531564E-4\
KEGG_PATHWAY	mmu01212:Fatty acid metabolism	16	1.29241	1.08728e-06	PECR, CPT1A, ACAA2, ELOVL5, ACSL5, ELOVL6, ACAA1B, ACAA1A, ACACA, ACAT2, ACAT1, FADS2, FASN, SCD2, SCD1, HADH	536	51	7691	4.50161	0.000284827	2.84868e-05	2.5659841364718987E-5\
GOTERM_CC_DIRECT	GO:0005871~kinesin complex	15	1.21163	1.09193e-06	NDE1, KIFC5B, KIF24, KIF23, KIF11, KIF22, KIF15, KIF4, CENPE, KIF18A, KIF18B, KIFC1, KIF2C, KIFC3, KIF20A	1150	52	19662	4.93194	0.00067786	3.98876e-05	3.5584109957081983E-5\
GOTERM_CC_DIRECT	GO:0034709~methylosome	8	0.646204	1.39627e-06	PRMT5, SNRPD1, PRMT1, ERH, SNRPD3, SNRPF, WDR77, SNRPB	1150	12	19662	11.3983	0.000866711	4.81714e-05	4.297418940785599E-5\
UP_KEYWORDS	Ligase	41	3.31179	1.52674e-06	LIPT2, UBE2CBP, AARS2, VARS, TARSL2, UHRF1, BRCA1, PRPF19, YARS2, PFAS, ACACA, NEURL1B, MTHFD1L, VARS2, EARS2, MCCC2, RARS2, EGR2, LIG1, FANCL, MARS2, CAD, DARS2, ACSL5, CTPS, ACSF3, TRAIP, LARS2, GCLC, MTHFD1, NEURL3, PCCB, LNX1, SUCLG2, TRIM37, TARS2, RBCK1, SAE1, CARS2, GART, RNF187	1225	330	22680	2.30026	0.000583046	1.57626e-05	1.1966365673215658E-5\
GOTERM_BP_DIRECT	GO:0006261~DNA-dependent DNA replication	9	0.726979	1.54871e-06	RFC5, POLQ, RFC3, ORC6, RFC4, RFC2, POLD1, POLE2, POLD2	1104	16	18082	9.21298	0.00527798	0.000293998	2.892653789731277E-4\
GOTERM_CC_DIRECT	GO:0072686~mitotic spindle	14	1.13086	1.88907e-06	SPAG5, KIFC5B, KIF23, KIF11, KIF22, AURKA, KAT2A, ESPL1, RACGAP1, KIFC1, CDK1, ECT2, MAD1L1, MAD2L1	1150	47	19662	5.09284	0.00117243	5.93838e-05	5.2976858469838486E-5\
GOTERM_CC_DIRECT	GO:0030529~intracellular ribonucleoprotein complex	42	3.39257	1.93895e-06	JRK, DHX9, EIF4A3, HNRNPU, HNRNPR, U2AF1, MRPL36, YBX1, BRCA1, MRPL12, MRPL34, FBL, MRPL3, SNRPD1, RUVBL2, RUVBL1, GAR1, SNRPD3, HNRNPA1, HNRNPA0, NOP56, NOP58, LARP7, IMP4, PA2G4, LSM5, MRPL23, HNRNPAB, LRPPRC, LSM2, HNRNPM, BOP1, LSM6, HNRNPH1, DKC1, HNRNPA2B1, HNRNPD, NHP2, PRPF31, SNRPF, NOP10, SNRPB	1150	320	19662	2.24403	0.00120337	5.93838e-05	5.2976858469838486E-5\
GOTERM_CC_DIRECT	GO:0005732~small nucleolar ribonucleoprotein complex	9	0.726979	2.00815e-06	NOP56, NOP58, LSM7, LSM6, DKC1, NHP2, SNORA68, SNRPF, SNORA65	1150	17	19662	9.05156	0.00124628	5.93838e-05	5.2976858469838486E-5\
INTERPRO	IPR019821:Kinesin, motor region, conserved site	13	1.05008	2.03223e-06	KIFC5B, KIF24, KIF23, KIF11, KIF22, KIF4, CENPE, KIF18A, KIF18B, KIFC1, KIF2C, KIFC3, KIF20A	1152	42	20594	5.53328	0.00392667	0.000787563	7.778002847075499E-4\
INTERPRO	IPR012340:Nucleic acid-binding, OB-fold	19	1.53473	2.034e-06	EIF5A, MCM7, LIG1, SRBD1, RPA1, DARS2, RPA2, YBX1, BRCA2, EIF1AD, RPA3, RUVBL1, MCM3, MCM4, MCM5, POLR3H, MCM6, EXOSC2, MCM2	1152	90	20594	3.77398	0.00393008	0.000787563	7.778002847075499E-4\
GOTERM_BP_DIRECT	GO:0000724~double-strand break repair via homologous recombination	17	1.37318	2.38552e-06	GEN1, H2AFX, RECQL, RPA1, RPA2, HUS1, NUCKS1, SMC6, BRCA1, BRCA2, PALB2, RAD54B, MMS22L, SFPQ, RAD51, RPA3, RAD54L	1104	68	18082	4.09466	0.0081182	0.000429017	4.221112838204453E-4\
UP_KEYWORDS	Microtubule	35	2.82714	2.38863e-06	RGS14, TUBGCP2, PBXIP1, KIF11, SKA1, KIF15, AURKA, TUBA1B, STMN1, NUSAP1, NEK2, NINL, GTSE1, SPAG5, NDE1, RCC2, HAUS4, KIFC5B, CKAP2, KIF24, KIF23, KIF22, HAUS5, HAUS1, KIF4, TPX2, KIF18A, KIF18B, KIFC1, PRC1, BIRC5, KIF2C, KIFC3, KIF20A, FKBP4	1225	264	22680	2.45455	0.000912041	2.4012e-05	1.822900754687211E-5\
GOTERM_CC_DIRECT	GO:0042555~MCM complex	7	0.565428	2.83494e-06	MMS22L, MCM7, MCM3, MCM4, MCM5, MCM6, MCM2	1150	9	19662	13.298	0.00175895	8.00226e-05	7.138895919290242E-5\
GOTERM_MF_DIRECT	GO:0042826~histone deacetylase binding	22	1.77706	2.84054e-06	ZMYND15, TOP2A, XBP1, DNMT1, CBX5, HDAC10, PARP1, ZFP932, AKAP8, PHB, HDAC9, CDC20, KAT2A, SFPQ, CCND1, BRMS1L, HNRNPD, CRY1, SIK1, BCOR, KPNA2, ANKRA2	1050	112	17446	3.26371	0.00336888	0.000259582	2.504046830136898E-4\
INTERPRO	IPR018525:Mini-chromosome maintenance, conserved site	6	0.484653	3.09479e-06	MCM7, MCM3, MCM4, MCM5, MCM6, MCM2	1152	6	20594	17.8767	0.0059736	0.000998584	9.862051746149254E-4\
UP_KEYWORDS	Aminoacyl-tRNA synthetase	12	0.969305	3.37544e-06	RARS2, LARS2, AARS2, VARS, TARSL2, MARS2, DARS2, TARS2, VARS2, CARS2, YARS2, EARS2	1225	38	22680	5.84662	0.00128859	3.3062e-05	2.5099450968784297E-5\
GOTERM_CC_DIRECT	GO:0005856~cytoskeleton	103	8.31987	3.56339e-06	CCNF, CDC20, CHEK1, STMN1, NUSAP1, RTTN, NEK2, KNTC1, FBXO5, SYNPO, GTSE1, PSKH1, VRK1, KIF20A, FKBP4, ANKRA2, MAD1L1, TUBGCP2, FBF1, TWF2, CDCA8, SKA1, CCNB1, RACGAP1, NUP85, TTC21B, CEP72, ECT2, FAM83D, MAP2K6, CEP78, CNTLN, IVNS1ABP, RCC2, CCDC14, PLK1, DHCR24, ANLN, TPX2, KIF18A, KIF18B, PARVG, FES, MKS1, CDK1, CNTROB, DIDO1, CEP164, LRMP, KIF11, PRPF19, BRCA2, KIF15, TUBA1B, SGOL1, GSG2, ENC…	1150	1113	19662	1.58224	0.00221043	9.62117e-05	8.583133004677933E-5\
GOTERM_BP_DIRECT	GO:0007076~mitotic chromosome condensation	8	0.646204	3.82204e-06	CDCA5, NUSAP1, AKAP8, NCAPG, NCAPD2, NCAPD3, NCAPH, SMC2	1104	13	18082	10.0792	0.012975	0.000652995	6.424847546599987E-4\
SMART	SM00292:BRCT	9	0.726979	4.18737e-06	BARD1, MDC1, PAXIP1, PARP1, PES1, XRCC1, TOPBP1, BRCA1, ECT2	588	19	10425	8.39823	0.00143942	0.000461984	4.525829601474299E-4\
SMART	SM00360:RRM	32	2.58481	4.63185e-06	CELF2, SRSF1, CSTF2, HNRNPR, U2AF1, RDM1, TRA2B, TRA2A, G3BP1, EIF4H, HNRNPA1, RBM12, SRSF10, HNRNPA0, RBM14, FUS, NCBP2, RBM19, CIRBP, LARP7, HNRNPAB, HNRNPM, SFPQ, HNRNPH1, EWSR1, PSPC1, HNRNPA2B1, HNRNPD, SRSF2, SRSF3, SRSF6, SRSF7	588	229	10425	2.4775	0.00159209	0.000461984	4.525829601474299E-4\
INTERPRO	IPR000504:RNA recognition motif domain	33	2.66559	4.94619e-06	CELF2, SRSF1, CSTF2, HNRNPR, U2AF1, RDM1, TRA2B, TRA2A, G3BP1, EIF4H, HNRNPA1, RBM12, SRSF10, HNRNPA0, RBM14, FUS, NCBP2, RBM19, CIRBP, LARP7, HNRNPAB, HNRNPM, SFPQ, HNRNPH1, EWSR1, PSPC1, HNRNPA2B1, HNRNPD, SRSF2, SRSF3, SRSF6, SRSF7, RBM43	1152	241	20594	2.44785	0.00953015	0.00125884	0.0012432365548524233\
INTERPRO	IPR003316:Transcription factor E2F/dimerisation partner (TDP)	7	0.565428	5.20183e-06	TFDP1, TFDP2, E2F1, E2F2, E2F3, E2F7, E2F8	1152	10	20594	12.5137	0.0100202	0.00125884	0.0012432365548524233\
SMART	SM01372:SM01372	7	0.565428	5.3719e-06	TFDP1, TFDP2, E2F1, E2F2, E2F3, E2F7, E2F8	588	10	10425	12.4107	0.00184623	0.000461984	4.525829601474299E-4\
GOTERM_CC_DIRECT	GO:0043240~Fanconi anaemia nuclear complex	8	0.646204	5.45359e-06	FANCI, APITD1, FANCM, FANCL, FANCA, STRA13, FANCB, FANCE	1150	14	19662	9.76994	0.00338096	0.000137074	1.222851281417091E-4\
GOTERM_CC_DIRECT	GO:0000794~condensed nuclear chromosome	13	1.05008	5.51828e-06	H2AFX, RPA1, BRCA1, ADD3, MLH1, LRPPRC, NOL6, RAD51, CHEK1, RRS1, RCC1, NEK2, TOPBP1	1150	44	19662	5.0515	0.003421	0.000137074	1.222851281417091E-4\
GOTERM_CC_DIRECT	GO:0030496~midbody	23	1.85784	6.11769e-06	SPAG5, RCC2, PLK1, CDCA8, KIF23, SHCBP1, AURKB, KIF4, CENPE, ASPM, CENPF, RACGAP1, PRC1, CDK1, BIRC5, PIK3C3, ERH, NEK2, KIF20A, ECT2, STX2, RAN, CEP55	1150	130	19662	3.02492	0.00379189	0.000146119	1.3035387780039738E-4\
UP_SEQ_FEATURE	domain:Kinesin-motor	12	0.969305	6.65393e-06	CENPE, KIF18A, KIF18B, KIFC5B, KIF24, KIF2C, KIF22, KIF20A, KIFC3, KIF11, KIF15, KIF4	1147	35	18012	5.38408	0.0169487	0.0057002	0.0056802383243924935\
GOTERM_BP_DIRECT	GO:0000281~mitotic cytokinesis	11	0.88853	6.68931e-06	ANLN, RACGAP1, PLK1, STMN1, NUSAP1, CKAP2, KIF23, KIF20A, CENPA, CEP55, KIF4	1104	30	18082	6.0055	0.0225982	0.00108845	0.0010709259610212829\
GOTERM_MF_DIRECT	GO:0016491~oxidoreductase activity	65	5.2504	6.96736e-06	PECR, STEAP3, AKR1B3, IFI30, FADS2, AKR7A5, IL4I1, NSDHL, SPR, ALDH2, NNT, SESN1, SCD2, SCD1, HADH, IDH3A, VKORC1, CBR2, GPX1, KDM2B, RSAD1, CYBB, SDHA, PGD, CYP27A1, HPDL, NDUFS8, MTHFD1, ZADH2, IVD, PXDN, FXN, BLVRA, H6PD, HPGD, RETSAT, CTBP1, SDR39U1, HSD17B7, PTGS1, PDPR, ALOX5, D2HGDH, RRM1, RRM2, SRD5A1, IDH1, GSR, IDH2, DHCR24, DHRS4, DHODH, CYP51, ADI1, APEX1, FASN, IMPDH2, TBXAS1, MSRB2,…	1050	604	17446	1.78806	0.00824309	0.00059123	5.703279532835076E-4\
UP_KEYWORDS	NADP	26	2.10016	8.27049e-06	PECR, STEAP3, H6PD, RETSAT, SDR39U1, AKR1B3, HSD17B7, AKR7A5, SPR, NNT, CBR2, SRD5A1, IDH1, IDH2, GSR, CYBB, DHCR24, PGD, CYP51, DHRS4, CYP27A1, MTHFD1, ZADH2, FASN, MMACHC, BLVRA	1225	175	22680	2.75069	0.00315436	7.89832e-05	5.996106948633233E-5\
GOTERM_BP_DIRECT	GO:0006268~DNA unwinding involved in DNA replication	7	0.565428	8.62969e-06	TOP2A, PEO1, RAD51, MCM7, MCM4, MCM6, MCM2	1104	10	18082	11.465	0.0290573	0.00134035	0.0013187735179613163\
KEGG_PATHWAY	mmu03440:Homologous recombination	11	0.88853	1.01881e-05	TOP3B, RAD51, EME1, RPA3, POLD1, POLD2, RPA1, RPA2, RAD54L, BRCA2, RAD54B	536	28	7691	5.63706	0.00266573	0.000242661	2.1858042384197767E-4\
UP_KEYWORDS	Viral nucleoprotein	9	0.726979	1.13951e-05	HNRNPH1, HNRNPA2B1, HNRNPD, HNRNPU, HNRNPR, U2AF1, SNRPD3, HNRNPA1, HNRNPAB	1225	22	22680	7.57403	0.0043435	0.000106169	8.059964587146638E-5\
GOTERM_BP_DIRECT	GO:0008033~tRNA processing	18	1.45396	1.22391e-05	TRUB1, PUS10, NSUN2, ELAC2, WDR4, RPP40, NAT10, PUS7L, TSEN2, LAGE3, OSGEP, TSEN54, FBL, CTU2, LSM6, TRMT6, PUSL1, TRDMT1	1104	85	18082	3.46841	0.0409587	0.0018183	0.0017890307287575017\
GOTERM_MF_DIRECT	GO:0043021~ribonucleoprotein complex binding	12	0.969305	1.24124e-05	APOBEC1, BOP1, PRMT5, PRMT7, PES1, EIF4A3, GEMIN4, HNRNPU, PPIH, PRPF31, WDR12, TIMM50	1050	39	17446	5.11238	0.0146378	0.000921617	8.890347662177416E-4\
GOTERM_MF_DIRECT	GO:0004812~aminoacyl-tRNA ligase activity	12	0.969305	1.24124e-05	RARS2, LARS2, AARS2, VARS, TARSL2, MARS2, DARS2, TARS2, VARS2, CARS2, YARS2, EARS2	1050	39	17446	5.11238	0.0146378	0.000921617	8.890347662177416E-4\
GOTERM_CC_DIRECT	GO:0000785~chromatin	22	1.77706	1.25968e-05	CBX3, CDCA5, DSCC1, PLK1, H2AFX, RPA2, NUCKS1, KIF22, ESCO2, POLA1, STAG1, SFPQ, RAD51, HNRNPA2B1, CHEK1, OIP5, HMGN2, RAN, MCM2, HMGN1, ASF1B, TMPO	1150	126	19662	2.98526	0.00779214	0.000286008	2.5515088303224693E-4\
GOTERM_BP_DIRECT	GO:0051297~centrosome organization	11	0.88853	1.28417e-05	CEP68, 2810417H13RIK, SLC16A1, FES, CROCC, PLK1, HAUS4, HAUS5, SSX2IP, HAUS1, AURKA	1104	32	18082	5.63015	0.0429317	0.00182834	0.0017989135110608129\
GOTERM_CC_DIRECT	GO:0005681~spliceosomal complex	23	1.85784	1.28957e-05	DDX39, PPIL1, SF3B3, SRSF1, HNRNPU, U2AF1, TTF2, PRPF19, LSM5, LSM2, HNRNPM, LSM6, SNRPD1, HNRNPH1, HNRNPA2B1, DHX15, SRSF2, PPIH, PRPF31, SNRPD3, SNRPF, HNRNPA1, SNRPB	1150	136	19662	2.89147	0.00797631	0.000286008	2.5515088303224693E-4\
KEGG_PATHWAY	mmu00230:Purine metabolism	30	2.42326	1.42444e-05	PRPS2, PRPS1, PRIM2, PRIM1, AK1, PFAS, ATIC, POLD1, PPAT, POLD2, PDE4A, POLE, POLR2L, RRM1, ADSL, RRM2, ENTPD6, NME4, AMPD2, DCK, NME1, POLA1, POLE2, IMPDH2, POLR1B, POLE3, POLR3E, POLR3H, GART, ADA	536	179	7691	2.40484	0.0037251	0.000311003	2.80139851457732E-4\
UP_KEYWORDS	Methylation	84	6.78514	1.49072e-05	TCERG1, DIDO1, FEN1, NUP107, TRF, HNRNPU, ASH2L, ETFB, LMNB2, LMNB1, FBL, TUBA1B, SNRPD1, PALM, STMN1, RCC1, SNRPD3, SYNPO, TMPO, SEMA6B, PRMT6, SMARCC1, PRMT7, NUP133, H2AFZ, NCBP2, CIRBP, AMPD2, HIST1H2AP, HIST2H2BE, PTP4A3, SFPQ, HNRNPH1, EWSR1, PSPC1, E130012A19RIK, TAGLN2, FKBP4, SNRPB, SLC25A13, KANK2, KHDRBS1, DNMT1, SET, NFIX, DHX9, RRAD, CSTF2, SRSF1, SRRT, AKAP8, MRI1, U2AF1, CENPA, CRI…	1225	960	22680	1.62	0.00567839	0.000135584	1.0293035790976971E-4\
GOTERM_CC_DIRECT	GO:0005643~nuclear pore	15	1.21163	1.53021e-05	EIF5A, NUP107, NUP210, NUP155, NUP133, AAAS, GLE1, XPO4, NUP85, NUPL2, KPNA2, LBR, MAD1L1, RAN, MAD2L1	1150	64	19662	4.0072	0.00945766	0.000327676	2.9232269427918934E-4\
GOTERM_MF_DIRECT	GO:0003684~damaged DNA binding	14	1.13086	1.69796e-05	XRCC6, H2AFX, HMGB2, RPA1, XRCC1, RPA2, BRCA1, UNG, NEIL3, MSH2, APEX1, RPA3, POLD1, RAD1	1050	55	17446	4.22933	0.0199699	0.00118658	0.0011446278511756246\
INTERPRO	IPR012677:Nucleotide-binding, alpha-beta plait	35	2.82714	1.92087e-05	CELF2, SRSF1, CSTF2, SRRT, HNRNPR, U2AF1, RDM1, TRA2B, TRA2A, G3BP1, EIF4H, HNRNPA1, RBM12, SRSF10, HNRNPA0, RBM14, FUS, NCBP2, RBM19, CIRBP, LARP7, MRPL23, HNRNPAB, HNRNPM, SFPQ, HNRNPH1, EWSR1, PSPC1, HNRNPA2B1, HNRNPD, SRSF2, SRSF3, SRSF6, SRSF7, RBM43	1152	281	20594	2.22664	0.0365054	0.00413201	0.004080785955943748\
GOTERM_CC_DIRECT	GO:0030687~preribosome, large subunit precursor	10	0.807754	1.93391e-05	BOP1, PES1, RRS1, PPAN, CCDC86, RRP1B, WDR12, MDN1, RRP15, FTSJ3	1150	28	19662	6.10621	0.0119378	0.000400318	3.571278413683571E-4\
GOTERM_BP_DIRECT	GO:0051028~mRNA transport	18	1.45396	1.97631e-05	EIF5A, NUP107, NUP210, NUP155, NUP133, NCBP2, EIF4A3, SRSF1, THOC3, AAAS, LRPPRC, GLE1, NUP85, HNRNPA2B1, SRSF3, NUPL2, HNRNPA1, SRSF7	1104	88	18082	3.35017	0.0653015	0.00270122	0.0026577454812395213\
GOTERM_CC_DIRECT	GO:0019013~viral nucleocapsid	9	0.726979	2.03078e-05	HNRNPH1, HNRNPA2B1, HNRNPD, HNRNPU, HNRNPR, U2AF1, SNRPD3, HNRNPA1, HNRNPAB	1150	22	19662	6.99439	0.0125321	0.000406811	3.62920183218327E-4\
GOTERM_BP_DIRECT	GO:0007051~spindle organization	8	0.646204	2.1658e-05	RANBP1, ASPM, SPAG5, RGS14, CEP72, KIF11, AURKB, AURKA	1104	16	18082	8.18931	0.0713342	0.00274094	0.0026968261130925417\
GOTERM_BP_DIRECT	GO:0001522~pseudouridine synthesis	8	0.646204	2.1658e-05	TRUB1, PUS10, DKC1, GAR1, PUSL1, PUS7, PUS7L, NOP10	1104	16	18082	8.18931	0.0713342	0.00274094	0.0026968261130925417\
GOTERM_CC_DIRECT	GO:0005814~centriole	20	1.61551	2.18665e-05	TOP2A, CCNF, FBF1, CEP164, SCLT1, KIF24, WDR34, AURKA, TTC8, CROCC, ALMS1, MKS1, POC1A, POC1B, BIRC5, CNTROB, RAN, CEP55, CEP78, CNTLN	1150	111	19662	3.08061	0.0134875	0.000424347	3.785639760733955E-4\
UP_KEYWORDS	Oxidoreductase	61	4.9273	2.25293e-05	PECR, STEAP3, AKR1B3, IFI30, FADS2, AKR7A5, IL4I1, NSDHL, SPR, ALDH2, NNT, SESN1, SCD2, SCD1, HADH, IDH3A, VKORC1, CBR2, GPX1, KDM2B, RSAD1, CYBB, SDHA, PGD, CYP27A1, HPDL, NDUFS8, MTHFD1, ZADH2, IVD, PXDN, FXN, BLVRA, H6PD, HPGD, RETSAT, CTBP1, SDR39U1, HSD17B7, PTGS1, ALOX5, D2HGDH, RRM1, RRM2, SRD5A1, IDH1, GSR, IDH2, DHCR24, DHRS4, DHODH, CYP51, ADI1, FASN, IMPDH2, TBXAS1, MSRB2, PCYOX1L, CRY…	1225	639	22680	1.7674	0.00856934	0.000200144	1.519414665959283E-4\
GOTERM_MF_DIRECT	GO:0003887~DNA-directed DNA polymerase activity	10	0.807754	2.42103e-05	PRIM2, POLQ, POLA1, MYBBP1A, PAPD5, POLD1, POLE2, POLE3, POLD2, POLE	1050	28	17446	5.93401	0.0283525	0.00159788	0.001541390224229509\
BIOCARTA	m_atrbrcaPathway:Role of BRCA1, BRCA2 and ATR in Cancer Susceptibility	10	0.807754	2.92664e-05	RAD51, FANCD2, CHEK2, CHEK1, FANCA, HUS1, RAD1, BRCA1, BRCA2, ATR	122	20	1289	5.28279	0.00487563	0.00488749	0.004887487396176545\
GOTERM_BP_DIRECT	GO:0008283~cell proliferation	31	2.50404	2.96797e-05	CSF1R, MCM7, NCF1, PRKDC, UHRF1, SRRT, MCM10, MKI67, BRCA2, AURKB, CKS1B, HHEX, PES1, POC1B, FAM83D, BUB1, E2F8, PDK1, GPX1, IGF1, WDR12, GNL3, BOP1, POLA1, KAT2A, MELK, NASP, DKC1, TACC3, CDK1, PTPN6	1104	220	18082	2.3079	0.0964439	0.00362199	0.003563685613117809\
UP_KEYWORDS	Purine biosynthesis	7	0.565428	3.01603e-05	ADSL, ATIC, MTHFD1, PPAT, IMPDH2, GART, PFAS	1225	13	22680	9.96923	0.0114553	0.000261846	1.9878378550364413E-4\
KEGG_PATHWAY	mmu03420:Nucleotide excision repair	13	1.05008	3.0514e-05	RFC5, RFC3, RFC4, LIG1, RFC2, RPA1, RPA2, RPA3, POLD1, POLE2, POLE3, POLD2, POLE	536	44	7691	4.23944	0.00796293	0.000614975	5.539471780981569E-4\
GOTERM_CC_DIRECT	GO:0000779~condensed chromosome, centromeric region	6	0.484653	3.26143e-05	CENPE, SGOL1, CBX3, NCAPD2, NCAPD3, AURKB	1150	8	19662	12.823	0.0200501	0.000595691	5.314219277605465E-4\
GOTERM_CC_DIRECT	GO:0031390~Ctf18 RFC-like complex	6	0.484653	3.26143e-05	RFC5, RFC3, RFC4, RFC2, DSCC1, CHTF18	1150	8	19662	12.823	0.0200501	0.000595691	5.314219277605465E-4\
GOTERM_BP_DIRECT	GO:0043039~tRNA aminoacylation	7	0.565428	3.41418e-05	AARS2, TARSL2, DARS2, TARS2, AARSD1, YARS2, EARS2	1104	12	18082	9.5542	0.110116	0.00402285	0.003958099715805606\
GOTERM_MF_DIRECT	GO:0030515~snoRNA binding	9	0.726979	3.62016e-05	NOP56, NOP58, TBL3, NHP2L1, GAR1, NHP2, NUDT1, IMP4, NOP10	1050	23	17446	6.50161	0.0420966	0.00226355	0.0021835298075314467\
INTERPRO	IPR016039:Thiolase-like	7	0.565428	3.67409e-05	ACAA2, HMGCS1, FASN, ACAA1B, ACAA1A, ACAT2, ACAT1	1152	13	20594	9.62593	0.0686607	0.00711303	0.007024851854231219\
UP_KEYWORDS	Kinase	65	5.2504	3.80527e-05	LRRK1, TESK2, PIK3CD, AATK, BUB1B, PIK3CG, CHEK2, GSG2, CHEK1, PBK, NEK2, TK1, SKP2, SEPHS2, PDK2, XYLB, PSKH1, PDK1, FN3KRP, CASK, NME4, VRK1, DCK, CIT, NME1, D8ERTD82E, FGR, MELK, BTK, TSSK6, SGK3, SIK1, PIK3C3, RBKS, GNE, PRPS2, CSF1R, PRPS1, DTYMK, MVK, PRKDC, AK1, AKAP8, TTK, PKMYT1, AURKB, AURKA, CAMKK2, PAK1, GRK6, BUB1, FUK, MAP2K6, DMPK, PLK1, CDC7, BCKDK, PFKL, MAP3K15, SBK1, ADCK1, FES…	1225	707	22680	1.70216	0.0144313	0.000323025	2.4522876155408195E-4\
GOTERM_BP_DIRECT	GO:1900264~positive regulation of DNA-directed DNA polymerase activity	6	0.484653	4.01382e-05	RFC5, RFC3, RFC4, RFC2, DSCC1, CHTF18	1104	8	18082	12.284	0.128165	0.0044599	0.004388112863989059\
GOTERM_BP_DIRECT	GO:0006418~tRNA aminoacylation for protein translation	11	0.88853	4.04615e-05	RARS2, LARS2, VARS, TARSL2, MARS2, DARS2, TARS2, VARS2, CARS2, YARS2, EARS2	1104	36	18082	5.00458	0.129127	0.0044599	0.004388112863989059\
UP_SEQ_FEATURE	domain:BRCT 1	7	0.565428	4.33632e-05	BARD1, MDC1, PAXIP1, XRCC1, TOPBP1, BRCA1, ECT2	1147	12	18012	9.16042	0.105421	0.0180724	0.018009114667784615\
UP_SEQ_FEATURE	domain:BRCT 2	7	0.565428	4.33632e-05	BARD1, MDC1, PAXIP1, XRCC1, TOPBP1, BRCA1, ECT2	1147	12	18012	9.16042	0.105421	0.0180724	0.018009114667784615\
GOTERM_BP_DIRECT	GO:0000398~mRNA splicing, via spliceosome	20	1.61551	4.44967e-05	DDX39, SF3B3, NCBP2, U2AF1, PRPF19, LSM5, LSM2, HNRNPM, LSM7, LSM6, NHP2L1, PSPC1, TRA2B, HNRNPA2B1, TRA2A, DHX15, PRPF31, SNRPF, SRSF10, SNRPB	1104	112	18082	2.92475	0.141053	0.00475141	0.00467493174272647\
UP_SEQ_FEATURE	short sequence motif:"HIGH" region	8	0.646204	4.57617e-05	RARS2, LARS2, VARS, MARS2, VARS2, CARS2, YARS2, EARS2	1147	17	18012	7.38992	0.110917	0.0180724	0.018009114667784615\
UP_SEQ_FEATURE	domain:MCM	6	0.484653	4.92244e-05	MCM7, MCM3, MCM4, MCM5, MCM6, MCM2	1147	8	18012	11.7777	0.118791	0.0180724	0.018009114667784615\
UP_KEYWORDS	Lipid biosynthesis	23	1.85784	5.11671e-05	IDI1, PECR, FDPS, XBP1, ISYNA1, MVK, HMGCS1, ELOVL5, MBOAT1, DHCR24, ELOVL6, BRCA1, HSD17B7, ACACA, CYP51, PTGS1, FADS2, NSDHL, FASN, TBXAS1, SCD2, CHPT1, SCD1	1225	160	22680	2.66143	0.0193565	0.000424909	3.225749296956162E-4\
INTERPRO	IPR003593:AAA+ ATPase domain	22	1.77706	5.13416e-05	RFC5, RFC3, ABCD2, RFC4, MCM7, RFC2, ATAD2, ABCB8, CDC6, CHTF18, GPN1, ATAD3A, RAD51, ABCB10, RUVBL2, FIGNL1, RUVBL1, MCM3, TRIP13, ABCB1B, ABCD1, MDN1	1152	144	20594	2.73117	0.0946194	0.00903612	0.008924104773282203\
SMART	SM00382:AAA	22	1.77706	5.30779e-05	RFC5, RFC3, ABCD2, RFC4, MCM7, RFC2, ATAD2, ABCB8, CDC6, CHTF18, GPN1, ATAD3A, RAD51, ABCB10, RUVBL2, FIGNL1, RUVBL1, MCM3, TRIP13, ABCB1B, ABCD1, MDN1	588	144	10425	2.70869	0.0180936	0.00332626	0.0032585723200152365\
GOTERM_BP_DIRECT	GO:0006298~mismatch repair	8	0.646204	5.40757e-05	RNASEH2A, MSH2, EXO1, RPA3, MSH5, RPA1, RPA2, MLH1	1104	18	18082	7.27939	0.168714	0.00559922	0.0055090943400049434\
INTERPRO	IPR001208:Mini-chromosome maintenance, DNA-dependent ATPase	6	0.484653	5.63823e-05	MCM7, MCM3, MCM4, MCM5, MCM6, MCM2	1152	9	20594	11.9178	0.103412	0.00909634	0.008983575677633648\
UP_SEQ_FEATURE	active site:Proton acceptor	73	5.89661	5.64873e-05	PECR, ACAA2, ACY1, LRRK1, TESK2, AATK, BUB1B, ENO3, NSDHL, ATIC, ALDH2, CHEK2, GSG2, CHEK1, PBK, NEK2, PSKH1, CBR2, ADSL, CPT1A, ENDOG, RNASE4, VRK1, SDHA, CIT, D8ERTD82E, FGR, MELK, IVD, PXDN, BTK, TSSK6, SGK3, SIK1, PHPT1, CSF1R, PON3, H6PD, HPGD, ACAA1B, TTK, ACAA1A, HSD17B7, PKMYT1, LTC4S, AURKB, PTS, ACAT2, AURKA, PTGS1, CAMKK2, ACAT1, UNG, PAK1, PITRM1, GRK6, BUB1, MAP2K6, RRM1, DMPK, PLK1,…	1147	710	18012	1.61459	0.135081	0.0181465	0.018082993272272835\
GOTERM_BP_DIRECT	GO:0031297~replication fork processing	9	0.726979	5.70451e-05	MMS22L, WRN, RAD51, APITD1, BOD1L, EME1, FANCM, STRA13, NUCKS1	1104	24	18082	6.14198	0.177107	0.00559922	0.0055090943400049434\
GOTERM_CC_DIRECT	GO:0031965~nuclear membrane	30	2.42326	5.76169e-05	NUP107, RETSAT, NUDT1, TMEM97, YBX1, AAAS, LMNB1, CST3, FAM188A, TMEM201, BRIP1, PAK1, NUP85, ALOX5, RCC1, LBR, TMPO, NUP155, DMPK, NUP210, NUP133, PNPLA7, TMEM176B, MYOF, HN1, NUTF2, DHRS4, NUPL2, DTL, SLC29A2	1150	226	19662	2.26957	0.0351486	0.00102229	9.119934648445923E-4\
SMART	SM00350:MCM	6	0.484653	5.80161e-05	MCM7, MCM3, MCM4, MCM5, MCM6, MCM2	588	9	10425	11.8197	0.0197603	0.00332626	0.0032585723200152365\
GOTERM_BP_DIRECT	GO:0055114~oxidation-reduction process	68	5.49273	5.88283e-05	PECR, STEAP3, AKR1B3, ETFB, IFI30, FADS2, AKR7A5, NSDHL, SPR, ALDH2, NNT, SESN1, SCD2, SCD1, HADH, LBR, IDH3A, VKORC1, CBR2, GPX1, KDM2B, RSAD1, CYBB, SDHA, PGD, CYP27A1, HPDL, NDUFS8, MTHFD1, ZADH2, IVD, PXDN, FXN, BLVRA, H6PD, HPGD, RETSAT, NDUFB11, CTBP1, SDR39U1, UQCR11, HSD17B7, PTGS1, PDPR, MTHFD1L, ALOX5, D2HGDH, RRM1, RRM2, SRD5A1, IDH1, GSR, IDH2, DHCR24, DHRS4, DHODH, CYP51, ADI1, FASN,…	1104	676	18082	1.64755	0.182106	0.00559922	0.0055090943400049434\
GOTERM_BP_DIRECT	GO:0016310~phosphorylation	63	5.08885	5.89909e-05	LRRK1, TESK2, PIK3CD, AATK, BUB1B, PIK3CG, CHEK2, GSG2, CHEK1, PBK, NEK2, TK1, SEPHS2, PDK2, XYLB, PSKH1, PDK1, FN3KRP, CASK, NME4, VRK1, DCK, CIT, NME1, D8ERTD82E, FGR, MELK, BTK, TSSK6, SGK3, SIK1, PIK3C3, RBKS, GNE, PRPS2, CSF1R, PRPS1, DTYMK, MVK, PRKDC, AK1, TTK, PKMYT1, AURKB, AURKA, CAMKK2, PAK1, GRK6, BUB1, FUK, MAP2K6, DMPK, PLK1, CDC7, BCKDK, PFKL, MAP3K15, SBK1, ADCK1, FES, CDK1, CAMK1…	1104	612	18082	1.68603	0.18256	0.00559922	0.0055090943400049434\
GOTERM_MF_DIRECT	GO:0016301~kinase activity	67	5.41195	6.09276e-05	LRRK1, TESK2, PIK3CD, AATK, BUB1B, PIK3CG, CCND1, CHEK2, GSG2, CHEK1, PBK, NEK2, TK1, SKP2, SEPHS2, PDK2, XYLB, PSKH1, PDK1, FN3KRP, CASK, NME4, VRK1, DCK, CIT, NME1, D8ERTD82E, FGR, MELK, BTK, TSSK6, SGK3, SIK1, PIK3C3, RBKS, GNE, PRPS2, CSF1R, PRPS1, DTYMK, MVK, PRKDC, AK1, AKAP8, TTK, PKMYT1, AURKB, AURKA, CAMKK2, CCNB1, PAK1, GRK6, BUB1, FUK, MAP2K6, DMPK, PLK1, CDC7, BCKDK, PFKL, MAP3K15, SB…	1050	674	17446	1.65166	0.0698265	0.0036191	0.003491148692581032\
UP_KEYWORDS	Virion	9	0.726979	6.21247e-05	HNRNPH1, HNRNPA2B1, HNRNPD, HNRNPU, HNRNPR, U2AF1, SNRPD3, HNRNPA1, HNRNPAB	1225	27	22680	6.17143	0.023453	0.000504928	3.83322330596765E-4\
UP_KEYWORDS	Ribonucleoprotein	35	2.82714	6.34975e-05	HNRNPU, HNRNPR, U2AF1, MRPL36, MRPL12, MRPL34, ZFP36L2, FBL, MRPL3, SNRPD1, GAR1, SNRPD3, HNRNPA1, HNRNPA0, NOP56, NOP58, IMP4, PA2G4, LSM5, MRPL23, HNRNPAB, LSM2, HNRNPM, LSM7, LSM6, NHP2L1, HNRNPH1, DKC1, HNRNPA2B1, HNRNPD, NHP2, PRPF31, SNRPF, NOP10, SNRPB	1225	308	22680	2.1039	0.023965	0.000505334	3.8363043452512057E-4\
GOTERM_BP_DIRECT	GO:0006406~mRNA export from nucleus	11	0.88853	6.73041e-05	EIF5A, DDX39, GLE1, HHEX, NUP107, NUP133, NUP155, NUP85, HNRNPA2B1, THOC3, SRSF10	1104	38	18082	4.74118	0.205455	0.00621562	0.006115573536594062\
INTERPRO	IPR001163:Ribonucleoprotein LSM domain	8	0.646204	6.81118e-05	LSM7, LSM6, SNRPD1, SNRPD3, SNRPF, LSM5, LSM2, SNRPB	1152	20	20594	7.15069	0.123544	0.0101434	0.010017671111109088\
UP_KEYWORDS	Immunity	42	3.39257	6.91733e-05	CSF1R, NLRP1B, CLEC4A2, CFH, H2-DMA, HMGB2, AKAP8, PIK3CD, HMGB3, LRMP, HMGB1, IFI30, PIK3CG, PTMS, CLEC7A, EXO1, C1QBP, CLEC5A, SEMA4A, C1RA, CADM1, CD300A, ERAP1, TNFSF13, LY86, CTPS, CNPY3, TMEM173, FGR, MAVS, NLRP10, GPR183, POLR3E, BTK, POLR3H, MASP2, TLR7, SMPDL3B, SERINC3, TLR13, TLR2, C1QC	1225	401	22680	1.93915	0.026079	0.00053927	4.0939319303441655E-4\
SMART	SM00651:Sm	8	0.646204	7.0467e-05	LSM7, LSM6, SNRPD1, SNRPD3, SNRPF, LSM5, LSM2, SNRPB	588	20	10425	7.09184	0.02395	0.00346295	0.003392480518684343\
GOTERM_MF_DIRECT	GO:0016787~hydrolase activity	129	10.42	7.13184e-05	ERCC6L, HDAC10, NUDT1, TTF2, EME1, RUVBL2, RUVBL1, NUDT19, MACROD1, GEN1, ENDOG, USP2, ENTPD6, RECQL, MOGS, RNASE4, CDC25C, GANC, ASRGL1, DCTD, NEIL3, PPA2, MTHFD1, NAAA, PGP, ACOT1, MASP2, DNA2, PHPT1, GNE, IDI1, RNASEH2A, H6PD, DHX9, LYZ2, LYZ1, ENDOD1, PLD4, LPL, FAM188A, BRIP1, PEO1, PITRM1, DHX34, FIGNL1, G3BP1, ARSB, LHPP, XRCC6, FANCM, DNASE2A, EPHX1, RPP40, TYSND1, CELA1, GPN1, ABHD15, FA…	1050	1533	17446	1.39815	0.081239	0.00388579	0.003748410795522716\
GOTERM_MF_DIRECT	GO:0016874~ligase activity	42	3.39257	7.1959e-05	LIPT2, UBE2CBP, AARS2, VARS, TARSL2, UHRF1, BRCA1, PRPF19, YARS2, PFAS, ACACA, NEURL1B, MTHFD1L, VARS2, EARS2, MCCC2, RARS2, BARD1, EGR2, LIG1, FANCL, MARS2, CAD, DARS2, ACSL5, CTPS, ACSF3, TRAIP, LARS2, GCLC, MTHFD1, NEURL3, PCCB, LNX1, SUCLG2, TRIM37, TARS2, RBCK1, SAE1, CARS2, GART, RNF187	1050	362	17446	1.92773	0.081938	0.00388579	0.003748410795522716\
GOTERM_CC_DIRECT	GO:0005777~peroxisome	21	1.69628	7.32424e-05	IDI1, PECR, FDPS, ABCD2, MVK, IDH1, IDH2, TYSND1, PEX10, ACAA1B, ACAA1A, TMEM173, DHRS4, MAVS, AMACR, ZADH2, ISOC1, NUDT19, TRIM37, TKT, ABCD1	1150	131	19662	2.7408	0.0444663	0.00126343	0.0011271192742208893\
KEGG_PATHWAY	mmu00280:Valine, leucine and isoleucine degradation	14	1.13086	7.41986e-05	MCCC2, ACAA2, HMGCS1, ACAA1B, ACAA1A, ACSF3, ACAT2, ACAT1, IL4I1, ALDH2, OXCT1, IVD, PCCB, HADH	536	55	7691	3.65244	0.019253	0.00138857	0.001250776693027502\
GOTERM_CC_DIRECT	GO:0005637~nuclear inner membrane	11	0.88853	7.56168e-05	TMEM201, DPY19L1, SMAD3, TRA2B, SIGMAR1, NRM, LBR, LRPPRC, LMNB2, LMNB1, TMPO	1150	40	19662	4.70178	0.0458743	0.00126914	0.0011322085079219018\
GOTERM_MF_DIRECT	GO:0003689~DNA clamp loader activity	6	0.484653	8.00168e-05	RFC5, RFC3, RFC4, RFC2, DSCC1, CHTF18	1050	9	17446	11.0768	0.090685	0.00413304	0.003986921730100812\
GOTERM_CC_DIRECT	GO:0005874~microtubule	38	3.06947	9.29161e-05	RGS14, TUBGCP2, PBXIP1, KIF11, SKA1, KIF15, AURKA, TUBA1B, STMN1, NUSAP1, NEK2, NINL, GTSE1, SPAG5, NDE1, RCC2, HAUS4, KIFC5B, CKAP2, KIF24, KIF23, KIF22, HAUS5, LRPPRC, HAUS1, KIF4, CENPE, ASPM, TPX2, KIF18A, KIF18B, KIFC1, PRC1, BIRC5, KIF2C, KIFC3, KIF20A, FKBP4	1150	327	19662	1.98685	0.0560703	0.00151844	0.001354618901795002\
BIOCARTA	m_ranMSPathway:Role of Ran in mitotic spindle regulation	7	0.565428	9.31463e-05	TPX2, RANBP1, RCC1, KPNA2, RAN, KIF15, AURKA	122	10	1289	7.3959	0.0154358	0.00777772	0.007777719524799769\
UP_KEYWORDS	Chromosome partition	11	0.88853	9.31596e-05	DSN1, STAG1, SGOL1, ESPL1, PTTG1, BIRC5, NEK2, KIF2C, BUB1, PMF1, NSL1	1225	44	22680	4.62857	0.0349628	0.000711739	5.403256129792925E-4\
UP_KEYWORDS	Isomerase	19	1.53473	9.60459e-05	TRUB1, TOP2A, TOP3B, IDI1, PUS10, ISYNA1, PPIL1, MRI1, PUS7L, RPIA, AMACR, DKC1, TBXAS1, PPIH, PUSL1, FKBP4, PPIA, PPID, GNE	1225	122	22680	2.88337	0.0360263	0.000719403	5.461435212595051E-4\
GOTERM_MF_DIRECT	GO:0008536~Ran GTPase binding	10	0.807754	0.000102946	RANBP1, RANBP3L, IPO11, IPO9, XPO4, CSE1L, XPO5, BIRC5, RANGRF, NUTF2	1050	33	17446	5.03492	0.115123	0.00509585	0.004915690810581857\
SMART	SM00490:HELICc	18	1.45396	0.000103652	DDX39, HELLS, POLQ, ERCC6L, FANCM, DHX9, DDX56, EIF4A3, RECQL, DDX51, TTF2, RAD54B, SUPV3L1, WRN, DHX34, DHX37, DHX15, RAD54L	588	108	10425	2.95493	0.0350297	0.00445702	0.004366322903708008\
INTERPRO	IPR001650:Helicase, C-terminal	18	1.45396	0.000112108	DDX39, HELLS, POLQ, ERCC6L, FANCM, DHX9, DDX56, EIF4A3, RECQL, DDX51, TTF2, RAD54B, SUPV3L1, WRN, DHX34, DHX37, DHX15, RAD54L	1152	109	20594	2.95212	0.195113	0.015503	0.015310793177086883\
UP_KEYWORDS	Innate immunity	29	2.34249	0.000114263	CSF1R, NLRP1B, CLEC4A2, CFH, HMGB2, AKAP8, PIK3CD, HMGB3, HMGB1, CLEC7A, C1QBP, CLEC5A, C1RA, LY86, CNPY3, TMEM173, FGR, MAVS, NLRP10, POLR3E, BTK, POLR3H, MASP2, TLR7, SMPDL3B, SERINC3, TLR13, TLR2, C1QC	1225	241	22680	2.22786	0.0427119	0.000839393	6.372352387408109E-4\
GOTERM_BP_DIRECT	GO:0006259~DNA metabolic process	8	0.646204	0.000118251	TOP2A, WRN, RAD51, FANCM, PARP1, DNASE2A, TK1, MKI67	1104	20	18082	6.55145	0.332415	0.0106333	0.010462116786914404\
UP_KEYWORDS	Fatty acid metabolism	19	1.53473	0.000118883	PECR, CPT1A, ACAA2, HPGD, ELOVL5, ACSL5, ELOVL6, ACAA1B, ACAA1A, BRCA1, ACSF3, ACACA, PTGS1, FADS2, FASN, TBXAS1, SCD2, SCD1, HADH	1225	124	22680	2.83687	0.0444001	0.000856855	6.504917357620794E-4\
SMART	SM00487:DEXDc	18	1.45396	0.000130787	DDX39, HELLS, POLQ, ERCC6L, FANCM, DHX9, DDX56, EIF4A3, RECQL, DDX51, TTF2, RAD54B, BRIP1, WRN, DHX34, DHX37, DHX15, RAD54L	588	110	10425	2.90121	0.0439965	0.00499898	0.004897252815304606\
GOTERM_CC_DIRECT	GO:0071013~catalytic step 2 spliceosome	17	1.37318	0.000132125	PPIL1, SF3B3, EIF4A3, SRSF1, HNRNPU, HNRNPR, PRPF19, LSM2, HNRNPM, LSM7, SNRPD1, HNRNPH1, HNRNPA2B1, SNRPD3, SNRPF, HNRNPA1, SNRPB	1150	96	19662	3.02766	0.0787788	0.00210384	0.001876854020765565\
GOTERM_MF_DIRECT	GO:0019901~protein kinase binding	47	3.79645	0.000132946	RGS14, KIF11, FOXM1, AURKA, CKS1B, AKAP1, CCNB1, PAK1, CCND1, RACGAP1, PRKAR2B, CHEK2, E2F1, TBC1D14, FBXO5, FAM83D, HNRNPA0, MAP2K6, CNTLN, SLC12A2, CEP68, TRAP1, SMAD3, PARP1, RCC2, PLK1, VRK1, SORBS1, TMEM173, CDC25C, LSM2, NME1, CCNA2, FGR, CD24A, CENPE, POLA1, TPX2, MAVS, MSH2, PRC1, CD28, CRY1, PTPN6, SIK1, KIF20A, TELO2	1050	434	17446	1.79935	0.146108	0.00631759	0.006094242100938222\
INTERPRO	IPR014001:Helicase, superfamily 1/2, ATP-binding domain	18	1.45396	0.00014096	DDX39, HELLS, POLQ, ERCC6L, FANCM, DHX9, DDX56, EIF4A3, RECQL, DDX51, TTF2, RAD54B, BRIP1, WRN, DHX34, DHX37, DHX15, RAD54L	1152	111	20594	2.89893	0.238844	0.0181932	0.017967639533444837\
GOTERM_BP_DIRECT	GO:0007080~mitotic metaphase plate congression	10	0.807754	0.000148065	CENPE, KIF18A, CCNB1, KIFC1, CDCA5, KIFC5B, RRS1, CDCA8, KIF2C, KIF22	1104	34	18082	4.81724	0.397083	0.0129728	0.012763951706937234\
GOTERM_CC_DIRECT	GO:0016363~nuclear matrix	17	1.37318	0.000149779	TCERG1, PAXIP1, UHRF1, CAD, AKAP8, CASK, SORBS1, PHB2, LMNB1, HNRNPM, POLA1, CENPF, SFPQ, PSPC1, ALOX5, ENC1, RUVBL1	1150	97	19662	2.99645	0.0888246	0.00232532	0.002074441235217261\
UP_KEYWORDS	Transcription	137	11.0662	0.000152363	TCERG1, SMARCB1, HDAC10, TTF2, IKZF1, PHB2, CCND1, CHEK2, RUVBL2, RUVBL1, GTF2I, HOXA4, SMARCC1, TLE1, ZFP213, KDM2B, GTF3A, DEPDC1A, ZFP41, PSPC1, EWSR1, RFX5, TIMELESS, ZFP296, BTK, HOXB7, ASF1B, KHDRBS1, DNMT1, ZBTB8A, L3MBTL2, PAXIP1, CTBP1, TSHZ1, CDCA7, WDR61, PMF1, WBSCR22, MAP2K6, XRCC6, EGR2, CBX6, XBP1, EGR3, SMAD3, CBX3, ZFP239, PA2G4, NR0B2, FLI1, MAFB, HNRNPD, TADA1, TCF3, MXD3, PHF1…	1225	1859	22680	1.36442	0.0565455	0.00107783	8.182460980547457E-4\
UP_SEQ_FEATURE	binding site:ATP	61	4.9273	0.00015473	TOP2A, VARS, EIF4A3, LRRK1, TESK2, AATK, BUB1B, YARS2, CHEK2, GSG2, CHEK1, PBK, NEK2, PDK2, EARS2, PSKH1, PDK1, LIG1, MARS2, CASK, NME4, VRK1, CIT, NME1, D8ERTD82E, FGR, LARS2, MELK, BTK, TSSK6, SGK3, SIK1, KIF2C, CARS2, PRPS2, CSF1R, PRPS1, MVK, TTK, PKMYT1, AURKB, AURKA, CAMKK2, PAK1, MAT2A, GRK6, VARS2, BUB1, MAP2K6, TRAP1, DMPK, MMAB, PLK1, CDC7, ACSF3, MAP3K15, SBK1, ADCK1, FES, CDK1, CAMK1	1147	583	18012	1.64308	0.328023	0.0441839	0.044029194609150495\
GOTERM_CC_DIRECT	GO:0005743~mitochondrial inner membrane	42	3.39257	0.000169398	ACAA2, MTFP1, NDUFB11, SHMT2, UQCR11, ABCB8, TIMM10, PHB, TYMS, PHB2, ATP5G1, HSPD1, TIMM50, ACAT1, AKAP1, NNT, PRKAR2B, UCP2, HADH, SLC25A23, SLC25A45, DNAJC19, TRAP1, CPT1A, IDH2, DNAJC11, ACSL5, SDHA, ATAD3A, GCAT, NIPSNAP1, DHODH, CYP27A1, FGR, SLC25A15, GATM, ABCB10, TST, SLC25A10, SFXN2, SLC25A13, SLC25A35	1150	387	19662	1.85553	0.0998602	0.00256576	0.0022889426109222294\
KEGG_PATHWAY	mmu00670:One carbon pool by folate	8	0.646204	0.000182625	ATIC, MTHFD1L, MTHFD1, SHMT2, SHMT1, MTR, TYMS, GART	536	19	7691	6.04163	0.0467252	0.00318984	0.0028732944661828976\
INTERPRO	IPR010920:Like-Sm (LSM) domain	8	0.646204	0.000185811	LSM7, LSM6, SNRPD1, SNRPD3, SNRPF, LSM5, LSM2, SNRPB	1152	23	20594	6.218	0.302159	0.0224832	0.022204471843221052\
GOTERM_BP_DIRECT	GO:0006189~'de novo' IMP biosynthetic process	5	0.403877	0.000187037	ADSL, ATIC, PPAT, GART, PFAS	1104	6	18082	13.6489	0.472268	0.01572	0.015466985789013144\
GOTERM_BP_DIRECT	GO:0090307~mitotic spindle assembly	10	0.807754	0.000188622	CDC20, TPX2, KIFC1, TUBGCP2, CHEK2, KIFC5B, BIRC5, NEK2, MYBL2, KIF11	1104	35	18082	4.67961	0.475118	0.01572	0.015466985789013144\
UP_SEQ_FEATURE	short sequence motif:"KMSKS" region	7	0.565428	0.000198966	LARS2, VARS, MARS2, VARS2, CARS2, YARS2, EARS2	1147	15	18012	7.32833	0.400221	0.0511343	0.05095520699890205\
GOTERM_MF_DIRECT	GO:0000287~magnesium ion binding	27	2.18094	0.000201341	TOP2A, PRPS2, PRPS1, FEN1, GTPBP10, ENO3, CLYBL, THTPA, WRN, FIGNL1, ENOPH1, LHPP, IDH3A, DUT, IDH1, IDH2, YDJC, DCK, NME1, GCLC, MSH2, PPA2, PGP, TSSK6, SIK1, TKT, DCTPP1	1050	202	17446	2.22085	0.212756	0.00919972	0.008874474661717644\
UP_KEYWORDS	DNA-directed DNA polymerase	8	0.646204	0.000201472	POLQ, POLA1, PAPD5, POLD1, POLE2, POLE3, POLD2, POLE	1225	24	22680	6.17143	0.0740824	0.00139931	0.0010623065675680141\
GOTERM_MF_DIRECT	GO:0004003~ATP-dependent DNA helicase activity	8	0.646204	0.00021358	BRIP1, XRCC6, WRN, MCM7, RUVBL2, RUVBL1, MCM4, MCM6	1050	22	17446	6.0419	0.224122	0.00938527	0.009053465168607444\
GOTERM_MF_DIRECT	GO:0070034~telomerase RNA binding	7	0.565428	0.000221202	DKC1, GAR1, NHP2, HNRNPU, SNRPD3, NOP10, SNRPB	1050	16	17446	7.26917	0.231117	0.00938527	0.009053465168607444\
GOTERM_BP_DIRECT	GO:0030261~chromosome condensation	7	0.565428	0.000239414	TOP2A, NCAPG2, CDK1, NCAPD2, NCAPD3, NCAPH, SMC2	1104	16	18082	7.16565	0.558764	0.0194781	0.019164542268504357\
GOTERM_BP_DIRECT	GO:0006611~protein export from nucleus	9	0.726979	0.000253353	EIF5A, EGR2, FRAT1, XPO4, CSE1L, XPO5, NUTF2, NUPL2, RAN	1104	29	18082	5.08302	0.579292	0.0201327	0.01980865078635291\
UP_KEYWORDS	Nucleotide biosynthesis	5	0.403877	0.000259056	DCTD, PRPS2, PRPS1, DTYMK, TYMS	1225	7	22680	13.2245	0.0942321	0.00176713	0.001341539144147476\
UP_KEYWORDS	Nuclear pore complex	10	0.807754	0.000275555	EIF5A, GLE1, NUP107, NUP133, NUP210, NUP155, NUP85, NUTF2, NUPL2, AAAS	1225	41	22680	4.51568	0.0999245	0.0018467	0.0014019485707018496\
UP_KEYWORDS	Multifunctional enzyme	13	1.05008	0.000292994	XRCC6, H6PD, CAD, ACACA, NEIL3, WRN, ATIC, MTHFD1, FASN, DNA2, UMPS, GART, GNE	1225	69	22680	3.4882	0.105902	0.00192972	0.0014649679504955952\
INTERPRO	IPR020610:Thiolase, active site	5	0.403877	0.000296474	ACAA2, ACAA1B, ACAA1A, ACAT2, ACAT1	1152	7	20594	12.7691	0.436765	0.0318874	0.03149207492344514\
INTERPRO	IPR002155:Thiolase	5	0.403877	0.000296474	ACAA2, ACAA1B, ACAA1A, ACAT2, ACAT1	1152	7	20594	12.7691	0.436765	0.0318874	0.03149207492344514\
KEGG_PATHWAY	mmu00270:Cysteine and methionine metabolism	11	0.88853	0.00030762	IL4I1, MTAP, DNMT1, AHCY, MAT2A, TST, ADI1, MRI1, MTR, ENOPH1, SRM	536	40	7691	3.94594	0.0774455	0.00503728	0.004537393401959388\
INTERPRO	IPR016040:NAD(P)-binding domain	25	2.01939	0.00032256	PECR, STEAP3, ISYNA1, AHCY, H6PD, HPGD, CTBP1, SDR39U1, HSD17B7, NSDHL, SPR, MTHFD1L, NNT, HADH, CBR2, PGD, DHRS4, MTHFD1, ZADH2, FASN, CRYL1, RTN4IP1, GPD1L, SAE1, BLVRA	1152	199	20594	2.24582	0.464512	0.0328671	0.03245967872452464\
UP_KEYWORDS	Endonuclease	14	1.13086	0.00033333	GEN1, FEN1, ENDOG, RNASEH2A, DNASE2A, ELAC2, ENDOD1, RNASE4, EME1, EXO1, APEX1, G3BP1, RAD1, DNA2	1225	80	22680	3.24	0.119577	0.00215817	0.0016384003392354584\
KEGG_PATHWAY	mmu01040:Biosynthesis of unsaturated fatty acids	9	0.726979	0.000353656	PECR, FADS2, ELOVL5, SCD2, ACOT1, ELOVL6, ACAA1B, SCD1, ACAA1A	536	27	7691	4.78296	0.0885097	0.00537846	0.004844715782344086\
UP_KEYWORDS	4Fe-4S	9	0.726979	0.00036272	PRIM2, POLA1, BRIP1, NDUFS8, POLD1, RSAD1, DNA2, POLE, MUTYH	1225	34	22680	4.90084	0.12941	0.00230932	0.0017531458572609283\
GOTERM_BP_DIRECT	GO:0051276~chromosome organization	10	0.807754	0.000369145	SFPQ, CENPW, PTTG1, RPA1, CDCA8, RAD54L, SMC1A, BRCA2, SMC2, ATR	1104	38	18082	4.31016	0.7168	0.0286675	0.028206041251101478\
KEGG_PATHWAY	mmu01200:Carbon metabolism	20	1.61551	0.000369512	PRPS2, PRPS1, H6PD, SHMT2, SHMT1, IDH1, IDH2, SDHA, PGD, ENO3, FH1, ACAT2, ACAT1, RPIA, PFKL, PCCB, PGP, SUCLG2, TKT, IDH3A	536	116	7691	2.47394	0.0922898	0.00537846	0.004844715782344086\
GOTERM_MF_DIRECT	GO:0051536~iron-sulfur cluster binding	13	1.05008	0.000376433	PRIM2, RSAD1, ELP3, POLA1, BRIP1, NDUFS8, POLD1, PPAT, DNA2, FXN, POLE, ISCU, MUTYH	1050	64	17446	3.37497	0.360639	0.0154208	0.01487557632496408\
GOTERM_MF_DIRECT	GO:0001094~TFIID-class transcription factor binding	5	0.403877	0.000392817	FBL, NOP58, ZNHIT6, RUVBL2, RUVBL1	1050	7	17446	11.868	0.372968	0.0155556	0.015005610697535204\
GOTERM_CC_DIRECT	GO:0005876~spindle microtubule	10	0.807754	0.000406061	TPX2, SPAG5, PLK1, CDK1, NUSAP1, BIRC5, KIF11, SKA1, AURKB, AURKA	1150	40	19662	4.27435	0.222923	0.00600391	0.005356143722011806\
GOTERM_BP_DIRECT	GO:0009156~ribonucleoside monophosphate biosynthetic process	5	0.403877	0.000415285	PRPS2, PRPS1, ADSL, GART, PFAS	1104	7	18082	11.699	0.758122	0.031534	0.03102638957004672\
UP_SEQ_FEATURE	domain:Helicase ATP-binding	17	1.37318	0.000438125	DDX39, HELLS, ERCC6L, FANCM, DHX9, DDX56, EIF4A3, RECQL, DDX51, TTF2, RAD54B, SUPV3L1, BRIP1, WRN, DHX34, DHX15, RAD54L	1147	98	18012	2.72409	0.675603	0.102362	0.10200335195895752\
GOTERM_BP_DIRECT	GO:0051310~metaphase plate congression	6	0.484653	0.000461838	CENPE, CENPF, KIF2C, KIF22, FAM83D, NDC80	1104	12	18082	8.18931	0.793709	0.0343065	0.0337543435841337\
INTERPRO	IPR009080:Aminoacyl-tRNA synthetase, class 1a, anticodon-binding	6	0.484653	0.000476965	RARS2, LARS2, VARS, MARS2, VARS2, CARS2	1152	13	20594	8.2508	0.602923	0.0438833	0.04333927254090765\
INTERPRO	IPR020103:Pseudouridine synthase, catalytic domain	6	0.484653	0.000476965	TRUB1, PUS10, DKC1, PUSL1, PUS7, PUS7L	1152	13	20594	8.2508	0.602923	0.0438833	0.04333927254090765\
GOTERM_BP_DIRECT	GO:0006633~fatty acid biosynthetic process	14	1.13086	0.000486582	PECR, ELOVL5, LPL, ELOVL6, BRCA1, ACSF3, ACACA, PTGS1, FADS2, FASN, TBXAS1, PCCB, SCD2, SCD1	1104	74	18082	3.09866	0.810441	0.0353755	0.03480613265292994\
UP_KEYWORDS	Cholesterol biosynthesis	7	0.565428	0.000491455	FDPS, IDI1, NSDHL, MVK, HMGCS1, DHCR24, CYP51	1225	20	22680	6.48	0.171205	0.00302936	0.002299775800387545\
UP_KEYWORDS	Methionine biosynthesis	5	0.403877	0.000495936	MTHFD1, ADI1, MRI1, MTR, ENOPH1	1225	8	22680	11.5714	0.172623	0.00302936	0.002299775800387545\
GOTERM_MF_DIRECT	GO:0051539~4 iron, 4 sulfur cluster binding	10	0.807754	0.000499202	PRIM2, POLA1, BRIP1, NDUFS8, POLD1, RSAD1, DNA2, POLE, ISCU, MUTYH	1050	40	17446	4.15381	0.447444	0.0187565	0.018093421421901065\
UP_KEYWORDS	Transcription regulation	130	10.5008	0.000499606	TCERG1, SMARCB1, HDAC10, TTF2, IKZF1, PHB2, CCND1, CHEK2, RUVBL2, RUVBL1, GTF2I, HOXA4, SMARCC1, TLE1, ZFP213, KDM2B, GTF3A, DEPDC1A, ZFP41, PSPC1, EWSR1, RFX5, TIMELESS, ZFP296, BTK, HOXB7, ASF1B, KHDRBS1, DNMT1, ZBTB8A, L3MBTL2, PAXIP1, CTBP1, TSHZ1, CDCA7, WDR61, PMF1, WBSCR22, MAP2K6, XRCC6, EGR2, CBX6, XBP1, EGR3, SMAD3, CBX3, ZFP239, PA2G4, NR0B2, FLI1, MAFB, HNRNPD, TADA1, TCF3, MXD3, PHF1…	1225	1799	22680	1.33789	0.173783	0.00302936	0.002299775800387545\
GOTERM_MF_DIRECT	GO:0004518~nuclease activity	18	1.45396	0.000505226	GEN1, FEN1, ENDOG, RNASEH2A, FANCM, DNASE2A, ELAC2, ENDOD1, RNASE4, TSEN2, WRN, EME1, EXO1, APEX1, POLD1, G3BP1, RAD1, DNA2	1050	115	17446	2.60065	0.451386	0.0187565	0.018093421421901065\
KEGG_PATHWAY	mmu03008:Ribosome biogenesis in eukaryotes	16	1.29241	0.000520031	NOP56, NOP58, RPP40, NAT10, IMP4, NOL6, GNL3, FBL, TBL3, NHP2L1, DKC1, GAR1, NHP2, NOP10, MDN1, RAN	536	83	7691	2.76605	0.127405	0.00717095	0.0064593333177535486\
GOTERM_BP_DIRECT	GO:0006631~fatty acid metabolic process	22	1.77706	0.000527801	PECR, CPT1A, ACAA2, HPGD, ELOVL5, ACSL5, ELOVL6, ACAA1B, ACAA1A, BRCA1, ACSF3, ACACA, PTGS1, FADS2, AMACR, PRKAR2B, FASN, TBXAS1, SCD2, CRYL1, SCD1, HADH	1104	156	18082	2.30981	0.835356	0.0375728	0.03696806685310802\
UP_KEYWORDS	Tumor suppressor	18	1.45396	0.00052953	PRR5, CENPW, SMARCB1, CADM1, HPGD, BUB1B, BRCA1, SDHA, BRCA2, PALB2, EFNA1, RBL1, RASSF2, MAFB, FES, PDCD4, CDK2AP1, SIK1	1225	128	22680	2.60357	0.183178	0.00316063	0.002399434942316999\
UP_KEYWORDS	Fatty acid biosynthesis	11	0.88853	0.000550332	PECR, FADS2, ELOVL5, FASN, TBXAS1, SCD2, ELOVL6, SCD1, BRCA1, ACACA, PTGS1	1225	54	22680	3.77143	0.189647	0.00323426	0.002455328533762739\
GOTERM_CC_DIRECT	GO:0051233~spindle midzone	7	0.565428	0.000551522	CENPV, RACGAP1, PLK1, CDCA8, CDC6, AURKB, AURKA	1150	19	19662	6.29904	0.290071	0.00796501	0.007105659570019843\
GOTERM_MF_DIRECT	GO:0003777~microtubule motor activity	14	1.13086	0.000553335	KIFC5B, KIF24, KIF23, KIF11, KIF22, KIF15, KIF4, CENPE, KIF18A, KIF18B, KIFC1, KIF2C, KIFC3, KIF20A	1050	76	17446	3.0607	0.481877	0.01992	0.019215804826041752\
UP_SEQ_FEATURE	active site:Acyl-thioester intermediate	6	0.484653	0.000561263	LIPT2, ACAA2, ACAA1B, ACAA1A, ACAT2, ACAT1	1147	12	18012	7.85179	0.763614	0.120204	0.11978291985013215\
INTERPRO	IPR020616:Thiolase, N-terminal	5	0.403877	0.000566675	ACAA2, ACAA1B, ACAA1A, ACAT2, ACAT1	1152	8	20594	11.173	0.66626	0.0438833	0.04333927254090765\
INTERPRO	IPR020613:Thiolase, conserved site	5	0.403877	0.000566675	ACAA2, ACAA1B, ACAA1A, ACAT2, ACAT1	1152	8	20594	11.173	0.66626	0.0438833	0.04333927254090765\
INTERPRO	IPR015633:E2F Family	5	0.403877	0.000566675	E2F1, E2F2, E2F3, E2F7, E2F8	1152	8	20594	11.173	0.66626	0.0438833	0.04333927254090765\
INTERPRO	IPR020617:Thiolase, C-terminal	5	0.403877	0.000566675	ACAA2, ACAA1B, ACAA1A, ACAT2, ACAT1	1152	8	20594	11.173	0.66626	0.0438833	0.04333927254090765\
GOTERM_MF_DIRECT	GO:0042803~protein homodimerization activity	72	5.81583	0.000578205	TOP2A, SCARB1, ABCD2, YARS2, ENO3, HHEX, ATIC, SPR, CHEK2, RUVBL2, DGCR8, BANF1, CTSE, ABCD1, PDK2, PDK1, GAMT, HMGCS1, ATPIF1, DARS2, TMEM173, DCK, SUPV3L1, MSH2, ERP29, TIMELESS, BIRC5, TKT, TLR13, PRPS2, CSF1R, PRPS1, PON3, CTBP1, SHMT1, IL6RA, TTK, TIMM10, TYMS, PTS, CLN6, SRM, ACAT1, PSMC3IP, WRN, MTHFD1L, OXCT1, ECT2, LHPP, E2F8, BARD1, CBX5, SLC16A1, SMAD3, AMBP, CADM1, IDH1, GSR, NR0B2, E…	1050	798	17446	1.49912	0.49697	0.0202032	0.019488901863561718\
INTERPRO	IPR014729:Rossmann-like alpha/beta/alpha sandwich fold	10	0.807754	0.000620157	RARS2, LARS2, VARS, MARS2, CRY1, ETFB, VARS2, CARS2, YARS2, EARS2	1152	44	20594	4.06289	0.699106	0.0461778	0.045605370932990275\
PIR_SUPERFAMILY	PIRSF000429:acetyl-CoA acetyltransferase	5	0.403877	0.000632233	ACAA2, ACAA1B, ACAA1A, ACAT2, ACAT1	153	6	1807	9.84205	0.0824158	0.0859837	0.0859837230482014\
GOTERM_BP_DIRECT	GO:0000086~G2/M transition of mitotic cell cycle	9	0.726979	0.000659245	CHEK2, PLK1, CHEK1, BIRC5, CDC25C, SKP2, FOXM1, ARPP19, CIT	1104	33	18082	4.4669	0.894957	0.0459723	0.04523229532045033\
GOTERM_MF_DIRECT	GO:0009982~pseudouridine synthase activity	6	0.484653	0.000667183	TRUB1, PUS10, DKC1, PUSL1, PUS7, PUS7L	1050	13	17446	7.66857	0.54746	0.0226461	0.0218454910428895\
GOTERM_CC_DIRECT	GO:0005689~U12-type spliceosomal complex	8	0.646204	0.000721699	LSM7, SF3B3, SNRPD1, DHX15, YBX1, SNRPD3, SNRPF, SNRPB	1150	27	19662	5.06589	0.361311	0.00965048	0.008609284869803703\
GOTERM_CC_DIRECT	GO:0005720~nuclear heterochromatin	8	0.646204	0.000721699	CBX5, EME1, CBX3, H2AFZ, UHRF1, SUV39H1, BEND3, PSIP1	1150	27	19662	5.06589	0.361311	0.00965048	0.008609284869803703\
GOTERM_BP_DIRECT	GO:0000387~spliceosomal snRNP assembly	8	0.646204	0.000726912	PRMT5, PRMT7, SNRPD1, GEMIN4, GEMIN6, SNRPD3, SNRPF, SNRPB	1104	26	18082	5.03958	0.916655	0.0496772	0.04887759517646612\
UP_KEYWORDS	Chromatin regulator	29	2.34249	0.000737309	DNMT1, L3MBTL2, SMARCB1, HDAC10, UHRF1, SUV39H1, ASH2L, IKZF1, HDAC9, RUVBL2, GSG2, RUVBL1, WBSCR22, BEND3, RBBP7, PRMT6, PRMT5, SMARCC1, CBX6, PRMT7, KDM2B, CBX3, MSL3, DEK, RBL1, ANP32E, BCOR, PHF19, ASF1B	1225	270	22680	1.98857	0.245542	0.00426745	0.0032396896703547\
GOTERM_CC_DIRECT	GO:0031262~Ndc80 complex	4	0.323102	0.000761471	NUF2, SPC24, NDC80, SPC25	1150	4	19662	17.0974	0.376903	0.00965048	0.008609284869803703\
GOTERM_CC_DIRECT	GO:0090661~box H/ACA telomerase RNP complex	4	0.323102	0.000761471	DKC1, GAR1, NHP2, NOP10	1150	4	19662	17.0974	0.376903	0.00965048	0.008609284869803703\
GOTERM_CC_DIRECT	GO:0000942~condensed nuclear chromosome outer kinetochore	4	0.323102	0.000761471	CCNB1, PLK1, BUB1, NDC80	1150	4	19662	17.0974	0.376903	0.00965048	0.008609284869803703\
GOTERM_CC_DIRECT	GO:0031429~box H/ACA snoRNP complex	4	0.323102	0.000761471	DKC1, GAR1, NHP2, NOP10	1150	4	19662	17.0974	0.376903	0.00965048	0.008609284869803703\
GOTERM_BP_DIRECT	GO:0007018~microtubule-based movement	14	1.13086	0.000818076	KIFC5B, KIF24, KIF23, KIF11, KIF22, KIF15, KIF4, CENPE, KIF18A, KIF18B, KIFC1, KIF2C, KIFC3, KIF20A	1104	78	18082	2.93975	0.938977	0.0548111	0.05392885679867634\
GOTERM_MF_DIRECT	GO:0034513~box H/ACA snoRNA binding	4	0.323102	0.000828219	DKC1, GAR1, NHP2, NOP10	1050	4	17446	16.6152	0.626311	0.0258927	0.024977344121726336\
GOTERM_MF_DIRECT	GO:0046527~glucosyltransferase activity	4	0.323102	0.000828219	POGLUT1, ALG6, KDELC1, KDELC2	1050	4	17446	16.6152	0.626311	0.0258927	0.024977344121726336\
GOTERM_MF_DIRECT	GO:0044020~histone methyltransferase activity (H4-R3 specific)	4	0.323102	0.000828219	PRMT6, PRMT5, PRMT7, PRMT1	1050	4	17446	16.6152	0.626311	0.0258927	0.024977344121726336\
GOTERM_BP_DIRECT	GO:0019693~ribose phosphate metabolic process	4	0.323102	0.000864276	RPIA, PRPS2, PRPS1, PPAT	1104	4	18082	16.3786	0.947896	0.0557213	0.054824453150736634\
GOTERM_BP_DIRECT	GO:0000466~maturation of 5.8S rRNA from tricistronic rRNA transcript (SSU-rRNA, 5.8S rRNA, LSU-rRNA)	4	0.323102	0.000864276	BOP1, PES1, WDR12, FTSJ3	1104	4	18082	16.3786	0.947896	0.0557213	0.054824453150736634\
GOTERM_CC_DIRECT	GO:0031616~spindle pole centrosome	6	0.484653	0.000867365	KIFC1, NDE1, KIFC5B, DLGAP5, AURKB, AURKA	1150	14	19662	7.32745	0.416591	0.0107727	0.009610399093292357\
UP_KEYWORDS	Translocation	13	1.05008	0.000924278	DNAJC19, EIF5A, NUP107, NUP210, NUP155, NUP133, NUTF2, TIMM10, AAAS, TIMM50, GLE1, NUP85, NUPL2	1225	78	22680	3.08571	0.29759	0.00526977	0.004000607821849968\
UP_SEQ_FEATURE	domain:Helicase C-terminal	16	1.29241	0.000935565	DDX39, HELLS, ERCC6L, FANCM, DHX9, DDX56, EIF4A3, RECQL, DDX51, TTF2, RAD54B, SUPV3L1, WRN, DHX34, DHX15, RAD54L	1147	95	18012	2.64481	0.909698	0.179675	0.17904534132611014\
GOTERM_BP_DIRECT	GO:0006164~purine nucleotide biosynthetic process	7	0.565428	0.000938599	PRPS1, ADSL, ATIC, MTHFD1, IMPDH2, GART, PFAS	1104	20	18082	5.73252	0.959591	0.0593924	0.058436469561046346\
GOTERM_MF_DIRECT	GO:0008017~microtubule binding	25	2.01939	0.0009626	RGS14, KIF11, SKA1, KIF15, AKAP1, RACGAP1, NUSAP1, FAM83D, SPAG5, NDE1, RCC2, PLK1, KIF24, KIF23, KIF22, KIF4, CENPE, KIF18A, KIF18B, FES, PRC1, BIRC5, KIF2C, KIFC3, KIF20A	1050	200	17446	2.0769	0.681496	0.0293223	0.02828562888693605\
UP_SEQ_FEATURE	short sequence motif:KEN box	4	0.323102	0.000978772	CDCA3, CDCA5, NUSAP1, NINL	1147	4	18012	15.7036	0.919193	0.179675	0.17904534132611014\
GOTERM_CC_DIRECT	GO:0005697~telomerase holoenzyme complex	7	0.565428	0.000997405	DKC1, NHP2, HNRNPU, NAT10, SNRPD3, NOP10, SNRPB	1150	21	19662	5.69913	0.461893	0.0121449	0.010834556222737879\
INTERPRO	IPR001412:Aminoacyl-tRNA synthetase, class I, conserved site	6	0.484653	0.00101324	RARS2, LARS2, VARS, VARS2, YARS2, EARS2	1152	15	20594	7.15069	0.859512	0.0726532	0.07175253855347097\
UP_KEYWORDS	Metal-binding	223	18.0129	0.00103203	NUDT1, TESK2, IKZF1, ENO3, CHEK2, PPAT, FBXO5, MBNL1, ENDOG, RSAD1, AARSD1, ESCO2, CYP27A1, NEIL3, PPA2, EWSR1, ZFP296, BTK, SIK1, RBCK1, DNA2, GNE, ZBTB8A, AARS2, L3MBTL2, TSHZ1, RNF219, OSGEP, BRIP1, RACGAP1, ZNHIT6, FIGNL1, LYAR, ARSB, LHPP, BARD1, EGR2, EGR3, DMPK, CDC7, CELA1, POLA1, EXT2, ADI1, ADA, TOP2A, NRP1, FEN1, ZFP367, ACY1, SUV39H1, ASH2L, BRCA1, PFAS, CLYBL, THTPA, LFNG, SMPD4, SCD…	1225	3395	22680	1.21611	0.325942	0.00579759	0.004401312555865542\
GOTERM_BP_DIRECT	GO:0000712~resolution of meiotic recombination intermediates	6	0.484653	0.00105352	TOP2A, APITD1, EME1, FANCM, STRA13, MLH1	1104	14	18082	7.01941	0.972725	0.0654524	0.06439887467486291\
INTERPRO	IPR017986:WD40-repeat-containing domain	32	2.58481	0.00108914	SF3B3, WDR4, WDR41, WDR61, MED16, PRPF19, AAAS, CDC20, CHAF1B, WDR90, POC1A, POC1B, WDR6, KNTC1, BBS7, RBBP7, TLE1, NUP155, IFT140, WDR18, THOC3, WDR34, WDR12, PALB2, WDR76, NLE1, WDR77, BOP1, TBL3, GRWD1, GNB1L, DTL	1152	307	20594	1.86337	0.878729	0.0753063	0.07437270806260986\
UP_KEYWORDS	Nuclease	17	1.37318	0.00114027	GEN1, FEN1, ENDOG, RNASEH2A, DNASE2A, ELAC2, ENDOD1, RNASE4, WRN, EME1, EXO1, APEX1, TDP1, POLD1, G3BP1, RAD1, DNA2	1225	125	22680	2.51794	0.353275	0.00631282	0.0047924577810892\
GOTERM_CC_DIRECT	GO:0000940~condensed chromosome outer kinetochore	5	0.403877	0.00115296	CENPE, CENPF, NUP133, BUB1B, SKA1	1150	9	19662	9.49855	0.511492	0.013259	0.011828485192354968\
GOTERM_CC_DIRECT	GO:0031618~nuclear pericentric heterochromatin	5	0.403877	0.00115296	CBX3, NCAPD3, ESCO2, IKZF1, CENPA	1150	9	19662	9.49855	0.511492	0.013259	0.011828485192354968\
GOTERM_CC_DIRECT	GO:0005652~nuclear lamina	5	0.403877	0.00115296	SUV39H1, NRM, CASK, LBR, LMNB1	1150	9	19662	9.49855	0.511492	0.013259	0.011828485192354968\
GOTERM_BP_DIRECT	GO:0006479~protein methylation	8	0.646204	0.00117566	PRMT6, PRMT5, BTG2, PRMT7, PRMT1, MTR, SNRPD3, SNRPB	1104	28	18082	4.67961	0.98204	0.0704776	0.0693431637083026\
GOTERM_BP_DIRECT	GO:0007052~mitotic spindle organization	8	0.646204	0.00117566	CCNB1, STMN1, POC1A, RCC1, AURKB, NDC80, SPC25, AURKA	1104	28	18082	4.67961	0.98204	0.0704776	0.0693431637083026\
GOTERM_BP_DIRECT	GO:0002376~immune system process	40	3.23102	0.00120345	CSF1R, NLRP1B, CLEC4A2, CFH, H2-DMA, HMGB2, AKAP8, PIK3CD, HMGB3, LRMP, IFI30, PIK3CG, PTMS, EXO1, C1QBP, CLEC5A, SEMA4A, C1RA, CADM1, CD300A, ERAP1, TNFSF13, LY86, CTPS, CNPY3, TMEM173, FGR, MAVS, NLRP10, GPR183, POLR3E, BTK, POLR3H, MASP2, TLR7, SMPDL3B, SERINC3, TLR13, TLR2, C1QC	1104	383	18082	1.71056	0.983669	0.0708998	0.06975855789263084\
GOTERM_CC_DIRECT	GO:0010369~chromocenter	6	0.484653	0.00123879	CBX5, CBX3, CDCA8, OIP5, ESCO2, AURKB	1150	15	19662	6.83896	0.536877	0.013987	0.01247794610352413\
UP_KEYWORDS	Biological rhythms	17	1.37318	0.00124213	TOP2A, PRMT5, CBX3, PRKDC, DHX9, SUV39H1, USP2, HNRNPU, SFPQ, DBP, MYBBP1A, TEF, PSPC1, HNRNPD, CRY1, TIMELESS, SIK1	1225	126	22680	2.49796	0.377982	0.00677846	0.005145947671422732\
GOTERM_MF_DIRECT	GO:0016876~ligase activity, forming aminoacyl-tRNA and related compounds	5	0.403877	0.00128277	AARS2, TARSL2, TARS2, AARSD1, EARS2	1050	9	17446	9.23069	0.782359	0.0374504	0.03612637379822549\
GOTERM_MF_DIRECT	GO:0004519~endonuclease activity	14	1.13086	0.00129954	GEN1, FEN1, ENDOG, RNASEH2A, DNASE2A, ELAC2, ENDOD1, RNASE4, EME1, EXO1, APEX1, G3BP1, RAD1, DNA2	1050	83	17446	2.80257	0.786657	0.0374504	0.03612637379822549\
GOTERM_MF_DIRECT	GO:0003690~double-stranded DNA binding	19	1.53473	0.001324	XRCC6, DNMT1, SMAD3, PRKDC, HMGB2, AKAP8, NUCKS1, MND1, HMGB1, POLA1, NEIL3, RAD51, APITD1, TEF, MSH2, TDP1, CRY1, STRA13, RBCK1	1050	136	17446	2.32125	0.792777	0.0374504	0.03612637379822549\
GOTERM_BP_DIRECT	GO:0051382~kinetochore assembly	5	0.403877	0.00135417	CENPW, APITD1, CENPH, STRA13, CENPA	1104	9	18082	9.09924	0.990248	0.0758556	0.0746346529844335\
GOTERM_BP_DIRECT	GO:0006221~pyrimidine nucleotide biosynthetic process	5	0.403877	0.00135417	CAD, ERH, CTPS, UMPS, DHODH	1104	9	18082	9.09924	0.990248	0.0758556	0.0746346529844335\
GOTERM_BP_DIRECT	GO:0030098~lymphocyte differentiation	5	0.403877	0.00135417	HELLS, CBFB, PRKDC, IKZF1, TCF3	1104	9	18082	9.09924	0.990248	0.0758556	0.0746346529844335\
GOTERM_CC_DIRECT	GO:0015030~Cajal body	10	0.807754	0.00140121	RDM1, FBL, NOP58, DKC1, GAR1, NHP2, GEMIN4, NOLC1, OIP5, PRPF31	1150	47	19662	3.63774	0.581368	0.0155384	0.013861992153414429\
GOTERM_MF_DIRECT	GO:0016853~isomerase activity	17	1.37318	0.00141606	TRUB1, TOP2A, TOP3B, PUS10, ISYNA1, PPIL1, HMGCS1, MRI1, PUS7L, RPIA, AMACR, DKC1, TBXAS1, PUSL1, FKBP4, PPIA, PPID	1050	115	17446	2.45617	0.814273	0.0391229	0.037739732766338505\
UP_KEYWORDS	Iron-sulfur	11	0.88853	0.00147388	PRIM2, POLA1, BRIP1, NDUFS8, POLD1, PPAT, RSAD1, ELP3, DNA2, POLE, MUTYH	1225	61	22680	3.33864	0.43075	0.00792987	0.006020060647988203\
GOTERM_BP_DIRECT	GO:0000910~cytokinesis	9	0.726979	0.00147575	PRC1, PLK1, BIRC5, KIF23, PIK3C3, KIF20A, ECT2, BRCA2, CIT	1104	37	18082	3.98399	0.993567	0.0813329	0.08002376179620889\
INTERPRO	IPR015943:WD40/YVTN repeat-like-containing domain	34	2.74637	0.00149266	WDR4, WDR41, WDR61, MED16, PRPF19, AAAS, CDC20, SELENBP1, CHAF1B, WDR90, POC1A, POC1B, WDR6, BBS7, PLXNC1, RBBP7, SEMA6B, SEMA4A, TLE1, NUP133, IFT140, WDR18, THOC3, WDR34, WDR12, PALB2, WDR76, NLE1, WDR77, BOP1, TBL3, GRWD1, GNB1L, DTL	1152	340	20594	1.78767	0.944532	0.0996478	0.09841248545749787\
UP_KEYWORDS	WD repeat	27	2.18094	0.00151513	WDR4, WDR41, WDR61, MED16, PRPF19, AAAS, CDC20, CHAF1B, WDR90, POC1A, POC1B, WDR6, RBBP7, TLE1, WDR18, THOC3, WDR34, WDR12, PALB2, WDR76, NLE1, WDR77, BOP1, TBL3, GRWD1, GNB1L, DTL	1225	256	22680	1.95268	0.439663	0.00803859	0.00610259259652878\
UP_SEQ_FEATURE	short sequence motif:DEF box	5	0.403877	0.00158556	TFDP1, TFDP2, E2F1, E2F2, E2F3	1147	9	18012	8.72421	0.983034	0.27166	0.2707086700810817\
UP_KEYWORDS	One-carbon metabolism	6	0.484653	0.00162863	AHCY, MAT2A, MTHFD1L, MTHFD1, SHMT2, SHMT1	1225	17	22680	6.53445	0.463476	0.00852243	0.006469907323643398\
INTERPRO	IPR019775:WD40 repeat, conserved site	20	1.61551	0.00167501	TLE1, WDR18, WDR41, WDR61, PRPF19, AAAS, WDR12, NLE1, WDR77, CDC20, BOP1, TBL3, CHAF1B, GRWD1, WDR90, POC1A, POC1B, GNB1L, RBBP7, DTL	1152	161	20594	2.22071	0.961052	0.108094	0.1067536668239529\
GOTERM_CC_DIRECT	GO:0034719~SMN-Sm protein complex	6	0.484653	0.00171578	SNRPD1, GEMIN4, GEMIN6, SNRPD3, SNRPF, SNRPB	1150	16	19662	6.41152	0.655759	0.0186602	0.016646946997162595\
KEGG_PATHWAY	mmu04114:Oocyte meiosis	18	1.45396	0.00177034	ANAPC13, PLK1, IGF1, PKMYT1, CDC25C, SMC1A, AURKA, CDC20, CCNB2, CCNB1, SGOL1, ESPL1, PTTG1, CDK1, ANAPC5, FBXO5, BUB1, MAD2L1	536	112	7691	2.30607	0.371388	0.0231915	0.02089006115565094\
GOTERM_BP_DIRECT	GO:0000077~DNA damage checkpoint	8	0.646204	0.00181667	CHEK2, H2AFX, CHEK1, E2F1, HUS1, RAD1, CLSPN, ATR	1104	30	18082	4.36763	0.997997	0.0985327	0.09694673081225674\
GOTERM_CC_DIRECT	GO:0005663~DNA replication factor C complex	4	0.323102	0.0018207	RFC5, RFC3, RFC4, RFC2	1150	5	19662	13.6779	0.67751	0.0186602	0.016646946997162595\
GOTERM_CC_DIRECT	GO:0000796~condensin complex	4	0.323102	0.0018207	NCAPG, NCAPD2, NCAPH, SMC2	1150	5	19662	13.6779	0.67751	0.0186602	0.016646946997162595\
GOTERM_CC_DIRECT	GO:0032133~chromosome passenger complex	4	0.323102	0.0018207	CDCA8, BIRC5, AURKB, AURKA	1150	5	19662	13.6779	0.67751	0.0186602	0.016646946997162595\
COG_ONTOLOGY	Cell division and chromosome partitioning	17	1.37318	0.00182772	IPO11, TBC1D2B, KIF11, SMC6, NDC80, CIT, TRAIP, CENPE, CENPF, STAG1, IPO9, GSG2, CCDC88C, NINL, PPFIA4, CARD11, SPC25	153	102	2126	2.3159	0.0654477	0.059986	0.05998600206302781\
GOTERM_CC_DIRECT	GO:0005687~U4 snRNP	5	0.403877	0.00183297	SNRPD1, PRPF31, SNRPD3, SNRPF, SNRPB	1150	10	19662	8.5487	0.679962	0.0186602	0.016646946997162595\
GOTERM_BP_DIRECT	GO:0031100~organ regeneration	11	0.88853	0.00186831	CCNA2, PRPS1, ATIC, CCND1, PPAT, CAD, CDK1, PHB, MKI67, GAS6, NR0B2	1104	56	18082	3.21723	0.998322	0.09975	0.09814446112493766\
UP_KEYWORDS	Coiled coil	202	16.3166	0.00188703	TCERG1, MDC1, TRAF3IP3, VARS, CLEC10A, HNRNPU, SMC6, PHB2, SMC2, GLE1, STMN1, TMPO, SMARCC1, RECQL, ARMC9, HDGFRP2, DEPDC1A, CCDC86, RBCK1, KIF20A, SET, TARSL2, FBF1, NOLC1, NCAPG, RNF219, SKA1, PEO1, RACGAP1, DHX37, CEP72, LYAR, CEP78, XBP1, DMPK, GPN1, ANLN, TPX2, TBL3, STAG1, CCDC88C, FEN1, ZFP367, SUV39H1, KIF11, PTMS, KIF15, CHAF1A, NUF2, TMED1, NINL, RRP15, DLGAP5, CEP55, HELLS, TSC22D1, CC…	1225	3076	22680	1.21583	0.51399	0.00974116	0.007395118314461443\
UP_SEQ_FEATURE	binding site:Substrate	34	2.74637	0.00191214	IDI1, PUS10, AHCY, H6PD, HPGD, AKR1B3, HSD17B7, ENO3, CLYBL, GALNT10, PPCDC, AKR7A5, IL4I1, SPR, ENOPH1, ARSB, IDH3A, GAMT, CBR2, KDM2B, IDH1, IDH2, RNASE4, SDHA, FH1, DHRS4, PFKL, PTP4A3, TST, IVD, TDP1, GPD1L, PHPT1, ADA	1147	304	18012	1.75632	0.992679	0.307137	0.3060616899882411\
GOTERM_MF_DIRECT	GO:0016747~transferase activity, transferring acyl groups other than amino-acyl groups	7	0.565428	0.00194015	ACAA2, MBOAT1, ELOVL6, ACAA1B, ACAA1A, ACAT2, ACAT1	1050	23	17446	5.05681	0.900454	0.0513829	0.04956635248754034\
GOTERM_MF_DIRECT	GO:0008301~DNA binding, bending	6	0.484653	0.00194632	TOP2A, HHEX, HMGB2, HMGB3, HMGB1, CRIP1	1050	16	17446	6.23071	0.901183	0.0513829	0.04956635248754034\
KEGG_PATHWAY	mmu04115:p53 signaling pathway	13	1.05008	0.00199679	STEAP3, RRM2, IGF1, CCNB2, CCNB1, CCND1, CHEK2, SESN1, CASP3, CHEK1, CDK1, GTSE1, ATR	536	67	7691	2.78411	0.407665	0.0241974	0.02179610608597033\
KEGG_PATHWAY	mmu01230:Biosynthesis of amino acids	14	1.13086	0.00203184	PRPS2, PRPS1, ACY1, SHMT2, SHMT1, IDH1, IDH2, MTR, ENO3, RPIA, PFKL, MAT2A, TKT, IDH3A	536	76	7691	2.64321	0.41309	0.0241974	0.02179610608597033\
GOTERM_MF_DIRECT	GO:0003688~DNA replication origin binding	5	0.403877	0.00203655	CDC45, ORC6, MCM5, MCM10, MCM2	1050	10	17446	8.30762	0.911246	0.0525961	0.050736666653087556\
GOTERM_BP_DIRECT	GO:0045143~homologous chromosome segregation	4	0.323102	0.0020624	ESPL1, PTTG1, PLK1, MLH1	1104	5	18082	13.1029	0.999136	0.102759	0.1011053542846069\
GOTERM_BP_DIRECT	GO:0002636~positive regulation of germinal center formation	4	0.323102	0.0020624	H2-DMA, TNFSF13, ADA, TNFSF13B	1104	5	18082	13.1029	0.999136	0.102759	0.1011053542846069\
GOTERM_BP_DIRECT	GO:0019509~L-methionine biosynthetic process from methylthioadenosine	4	0.323102	0.0020624	MTAP, ADI1, MRI1, ENOPH1	1104	5	18082	13.1029	0.999136	0.102759	0.1011053542846069\
GOTERM_BP_DIRECT	GO:0001833~inner cell mass cell proliferation	6	0.484653	0.00207504	GINS1, CHEK1, NCAPG2, PRPF19, BRCA2, PALB2	1104	16	18082	6.14198	0.999173	0.102759	0.1011053542846069\
GOTERM_BP_DIRECT	GO:0000380~alternative mRNA splicing, via spliceosome	6	0.484653	0.00207504	HNRNPM, MBNL1, SFPQ, SRSF1, HNRNPA1, SRSF6	1104	16	18082	6.14198	0.999173	0.102759	0.1011053542846069\
GOTERM_CC_DIRECT	GO:0046540~U4/U6 x U5 tri-snRNP complex	7	0.565428	0.00212822	LSM6, NHP2L1, PPIH, PRPF31, LSM5, LSM2, SNRPB	1150	24	19662	4.98674	0.733674	0.0213165	0.019016678031635183\
UP_KEYWORDS	Lipid metabolism	38	3.06947	0.00214159	IDI1, PECR, ISYNA1, ACAA2, MVK, HPGD, PLD4, LPL, ACAA1B, ACAA1A, BRCA1, HSD17B7, ACACA, PTGS1, FADS2, NSDHL, SPTLC1, SCD2, SCD1, HADH, FDPS, CPT1A, XBP1, HMGCS1, ELOVL5, MBOAT1, ACSL5, DHCR24, ELOVL6, ACSF3, SORL1, CYP51, BSCL2, FASN, TBXAS1, CHPT1, SMPDL3B, DAGLB	1225	417	22680	1.68715	0.559112	0.0109078	0.008280815721425873\
GOTERM_BP_DIRECT	GO:0009165~nucleotide biosynthetic process	5	0.403877	0.00214835	DCTD, PRPS2, PRPS1, DTYMK, TYMS	1104	10	18082	8.18931	0.999357	0.10487	0.10318234032173167\
UP_KEYWORDS	Sterol biosynthesis	7	0.565428	0.00221102	FDPS, IDI1, NSDHL, MVK, HMGCS1, DHCR24, CYP51	1225	26	22680	4.98462	0.570677	0.0111133	0.00843679677489219\
GOTERM_BP_DIRECT	GO:0006913~nucleocytoplasmic transport	8	0.646204	0.00222473	MYBBP1A, NUP155, RGS14, ANP32E, RANGRF, CAMK1, AAAS, RAN	1104	31	18082	4.22674	0.999505	0.107069	0.10534582074337123\
UP_KEYWORDS	Acyltransferase	20	1.61551	0.00227619	LIPT2, CPT1A, ACAA2, NAA10, MBOAT1, NAT10, ELP3, ACAA1B, ACAA1A, ESCO2, PIGW, GCAT, OSGEP, ZDHHC3, ACAT2, ACAT1, ZDHHC4, KAT2A, SPTLC1, FASN	1225	171	22680	2.16541	0.581256	0.0112923	0.00857267263717064\
UP_KEYWORDS	Serine/threonine-protein kinase	37	2.98869	0.0023732	PRKDC, LRRK1, TESK2, BUB1B, AATK, TTK, PKMYT1, AURKB, PIK3CG, AURKA, CAMKK2, PAK1, CHEK2, GSG2, GRK6, CHEK1, PBK, NEK2, BUB1, PSKH1, MAP2K6, DMPK, PLK1, CASK, CDC7, VRK1, CIT, MAP3K15, SBK1, MELK, ADCK1, CDK1, TSSK6, SGK3, SIK1, CAMK1, ATR	1225	405	22680	1.69143	0.596524	0.0116226	0.008823426779591085\
KEGG_PATHWAY	mmu04914:Progesterone-mediated oocyte maturation	15	1.21163	0.00252109	ANAPC13, PLK1, PIK3CD, IGF1, PKMYT1, CDC25C, PIK3CG, CCNA2, CCNB2, CCNB1, CDK1, ANAPC5, BUB1, MAD1L1, MAD2L1	536	87	7691	2.47394	0.483851	0.0287185	0.025868614270699353\
GOTERM_BP_DIRECT	GO:0007126~meiotic nuclear division	7	0.565428	0.00264288	RAD51, TUBGCP2, RPA1, MKI67, MLH1, SMC1A, AURKA	1104	24	18082	4.7771	0.999882	0.124675	0.12266798888967985\
GOTERM_BP_DIRECT	GO:0043967~histone H4 acetylation	8	0.646204	0.00270001	RUVBL2, RUVBL1, BEND3, MSL3, ELP3, ELP4, TCF3, BRCA2	1104	32	18082	4.09466	0.999903	0.124675	0.12266798888967985\
GOTERM_BP_DIRECT	GO:0006695~cholesterol biosynthetic process	8	0.646204	0.00270001	FDPS, IDI1, NSDHL, MVK, HMGCS1, DHCR24, HSD17B7, CYP51	1104	32	18082	4.09466	0.999903	0.124675	0.12266798888967985\
UP_SEQ_FEATURE	domain:RRM	17	1.37318	0.00275218	FUS, NCBP2, CSTF2, CIRBP, LARP7, U2AF1, RDM1, EWSR1, TRA2B, G3BP1, TRA2A, EIF4H, SRSF2, SRSF3, SRSF7, SRSF10, RBM43	1147	116	18012	2.30139	0.999158	0.416065	0.41460809924580105\
INTERPRO	IPR016024:Armadillo-type fold	34	2.74637	0.00284959	VAC14, IPO11, PRKDC, CSE1L, NCAPG2, PIK3CD, NCAPG, THADA, HSPBP1, C330027C09RIK, PIK3CG, IPO9, XPO4, XPO5, HEATR3, RTTN, UTP20, KPNA2, PELP1, IFRD2, ARMC9, TARBP1, MMS22L, ASPM, STAG1, INF2, MYBBP1A, FANCD2, PDCD4, NCAPD2, PIK3C3, NCAPD3, DOCK1, ATR	1152	354	20594	1.71697	0.996013	0.174543	0.1723796485220995\
UP_KEYWORDS	Allosteric enzyme	9	0.726979	0.00293777	DCTD, PFKL, RRM1, DNMT1, PAK1, CAD, CAMK1, ACACA, GNE	1225	46	22680	3.62236	0.674984	0.0142054	0.010784222812927922\
GOTERM_MF_DIRECT	GO:0042802~identical protein binding	56	4.52342	0.00297852	LRRK1, MCM10, PRPF19, PPCDC, GLE1, CHAF1A, ALDH2, CHEK2, RUVBL2, TOPBP1, TK1, SKP2, ABCD1, CPT1A, TLE1, PARP1, PRMT1, USP2, CAD, TMEM173, NME1, CLDN11, BTK, BIRC5, S100A4, ANGPTL4, MCM6, DCTPP1, PRPS2, KHDRBS1, MVK, AHCY, SHMT2, UHRF1, SHMT1, LYZ2, LYZ1, MRI1, PTS, RAD54B, CST3, BAG2, ZNHIT6, CEP72, E2F7, SMAD3, CBX3, NDE1, NDC80, TPCN1, PFKL, RAD51, FASN, TRIP13, HCN2, MAD2L1	1050	625	17446	1.48873	0.971095	0.0739937	0.07137771366794668\
GOTERM_MF_DIRECT	GO:0002161~aminoacyl-tRNA editing activity	5	0.403877	0.00304884	LARS2, VARS, AARSD1, VARS2, DTD1	1050	11	17446	7.55238	0.973419	0.0739937	0.07137771366794668\
GOTERM_CC_DIRECT	GO:0000780~condensed nuclear chromosome, centromeric region	6	0.484653	0.00305237	SGOL1, PLK1, CENPA, BUB1, AURKB, AURKA	1150	18	19662	5.69913	0.850195	0.0300876	0.026841459868367983\
GOTERM_BP_DIRECT	GO:0042493~response to drug	35	2.82714	0.00305364	DNMT1, MCM7, HMGB2, LPL, PHB, TYMS, ADD3, ENO3, PFAS, HSPD1, RAD54B, CST3, CCNB1, MAT2A, CCND1, OXCT1, RAD54L, HADH, ABCB1B, MAP2K6, APOBEC1, CPT1A, XBP1, HMGCS1, SRD5A1, XRCC1, CYBB, HTR1B, DHODH, RAD51, APEX1, CDK1, TCF3, ADA, ATR	1104	339	18082	1.69101	0.999971	0.139124	0.1368843164636186\
INTERPRO	IPR008921:DNA polymerase III, clamp loader complex, gamma/delta/delta subunit, C-terminal	4	0.323102	0.00306533	RFC5, RFC3, RFC4, RFC2	1152	6	20594	11.9178	0.997377	0.174543	0.1723796485220995\
INTERPRO	IPR012947:Threonyl/alanyl tRNA synthetase, SAD	4	0.323102	0.00306533	AARS2, TARSL2, TARS2, AARSD1	1152	6	20594	11.9178	0.997377	0.174543	0.1723796485220995\
INTERPRO	IPR020615:Thiolase, acyl-enzyme intermediate active site	4	0.323102	0.00306533	ACAA2, ACAA1B, ACAA1A, ACAT1	1152	6	20594	11.9178	0.997377	0.174543	0.1723796485220995\
GOTERM_MF_DIRECT	GO:0042393~histone binding	17	1.37318	0.00310448	PRMT6, L3MBTL2, UHRF1, H2AFX, ATAD2, DEK, CKS1B, CHAF1B, IPO9, NASP, ANP32E, RCC1, NCAPD2, NCAPD3, PTMA, MCM2, ASF1B	1050	124	17446	2.2779	0.975124	0.0739937	0.07137771366794668\
SMART	SM00863:SM00863	4	0.323102	0.00312494	AARS2, TARSL2, TARS2, AARSD1	588	6	10425	11.8197	0.65927	0.107498	0.10531061864138105\
GOTERM_MF_DIRECT	GO:0004672~protein kinase activity	49	3.958	0.00314871	FASTKD2, FASTKD3, LRRK1, TESK2, AATK, BUB1B, RASSF2, CCND1, CHEK2, GSG2, CHEK1, PBK, NEK2, PSKH1, PDK1, CAD, CASK, VRK1, CIT, D8ERTD82E, FGR, MELK, BTK, TSSK6, SGK3, SIK1, PIK3C3, CSF1R, PRKDC, TTK, PKMYT1, AURKB, AURKA, CAMKK2, PAK1, GRK6, BUB1, MAP2K6, DMPK, PLK1, CDC7, BCKDK, MAP3K15, SBK1, ADCK1, FES, CDK1, CAMK1, ATR	1050	531	17446	1.53323	0.976401	0.0739937	0.07137771366794668\
UP_KEYWORDS	Methyltransferase	20	1.61551	0.00315227	PRMT6, GAMT, PRMT5, DNMT1, PRMT7, SHMT2, PRMT1, SUV39H1, NSUN2, NOP2, MTR, TYMS, FTSJ1, FTSJ3, FBL, METTL13, RNMTL1, WBSCR22, METTL8, TRDMT1	1225	176	22680	2.1039	0.700628	0.0150521	0.011426963256985117\
GOTERM_MF_DIRECT	GO:0019899~enzyme binding	38	3.06947	0.0031765	TOP2A, NLRP1B, HDAC10, PRKDC, IL6RA, MCM10, BRCA1, PHB, ACAT1, UNG, CDC20, CCND1, POLD1, ZNHIT6, BANF1, SNRPD3, ABCD1, RFC5, SMAD3, RFC4, PARP1, CBX3, RFC2, PRMT1, CAD, EPHX1, H2AFX, XRCC1, RPA2, DHCR24, PUS7, HIST1H2AP, NME1, MSH2, BIRC5, FXN, PPID, MCM2	1050	384	17446	1.64422	0.97717	0.0739937	0.07137771366794668\
GOTERM_BP_DIRECT	GO:0009086~methionine biosynthetic process	5	0.403877	0.00321391	MTHFD1, ADI1, MRI1, MTR, ENOPH1	1104	11	18082	7.44483	0.999983	0.144499	0.14217317233209875\
COG_ONTOLOGY	DNA replication, recombination, and repair	13	1.05008	0.00324249	TOP3B, POLQ, FANCM, PRIM1, RPA2, CENPE, NEIL3, MSH2, POLD2, DHX37, CRY1, DNA2, MUTYH	153	70	2126	2.58058	0.113228	0.059986	0.05998600206302781\
GOTERM_BP_DIRECT	GO:0031295~T cell costimulation	7	0.565428	0.00330049	SPN, CD24A, CD28, TNFRSF14, ICOS, CARD11, TNFSF13B	1104	25	18082	4.58601	0.999988	0.146465	0.14410719294793398\
GOTERM_CC_DIRECT	GO:0070062~extracellular exosome	189	15.2666	0.00335267	SCARB1, HDDC2, ACAA2, POGLUT1, CSE1L, PROS1, ICAM2, NUDT1, PHB2, ENO3, SMC2, FBL, AKR7A5, RUVBL2, STMN1, RUVBL1, BANF1, SNRPD3, FAM3C, XYLB, GAMT, GEN1, ST6GAL1, ARL15, CD300A, SERPINF1, ENTPD6, ARMC9, MOGS, RNASE4, PDZK1, PGD, HIST1H2AP, DCTD, MTAP, PPA2, MTHFD1, NAAA, ERP29, SRSF2, GEMIN4, MASP2, TAGLN2, S100A4, FKBP4, PHPT1, SRSF7, PPIA, CD101, CARD11, SNRPB, TTYH3, CFH, SHMT2, MGST3, SHMT1, L…	1150	2674	19662	1.20845	0.875756	0.0325314	0.02902155349479543\
GOTERM_BP_DIRECT	GO:0006629~lipid metabolic process	44	3.55412	0.00342972	PECR, ISYNA1, ACAA2, MVK, HPGD, PLD4, LPL, ACAA1B, ACAA1A, BRCA1, HSD17B7, ACACA, PTGS1, FADS2, NSDHL, SPTLC1, SCD2, SCD1, HADH, PLTP, FDPS, CPT1A, XBP1, SLC16A1, GPX1, HMGCS1, PNPLA7, ELOVL5, SRD5A1, MBOAT1, ACSL5, DHCR24, ELOVL6, ACSF3, SORL1, CYP51, BSCL2, FASN, TBXAS1, NAAA, ALMS1, CHPT1, SMPDL3B, DAGLB	1104	459	18082	1.57006	0.999992	0.150248	0.14782992293239433\
GOTERM_MF_DIRECT	GO:0008327~methyl-CpG binding	6	0.484653	0.00345281	PRMT5, DNMT1, UHRF1, PRMT1, ERH, WDR77	1050	18	17446	5.53841	0.983576	0.0788833	0.07609453784538386\
GOTERM_BP_DIRECT	GO:0016569~covalent chromatin modification	29	2.34249	0.00347631	DNMT1, L3MBTL2, SMARCB1, HDAC10, UHRF1, SUV39H1, ASH2L, IKZF1, HDAC9, RUVBL2, GSG2, RUVBL1, WBSCR22, BEND3, RBBP7, PRMT6, PRMT5, SMARCC1, CBX6, PRMT7, KDM2B, CBX3, MSL3, DEK, RBL1, ANP32E, BCOR, PHF19, ASF1B	1104	266	18082	1.78564	0.999993	0.150361	0.14794114363237001\
GOTERM_CC_DIRECT	GO:0097526~spliceosomal tri-snRNP complex	4	0.323102	0.00348316	LSM7, SNRPD1, PRPF31, SNRPD3	1150	6	19662	11.3983	0.885458	0.0332775	0.029687205438107725\
INTERPRO	IPR001680:WD40 repeat	27	2.18094	0.00351181	WDR4, WDR41, WDR61, MED16, PRPF19, AAAS, CDC20, CHAF1B, WDR90, POC1A, POC1B, WDR6, RBBP7, TLE1, IFT140, WDR18, THOC3, WDR34, WDR12, WDR76, NLE1, WDR77, BOP1, TBL3, GRWD1, GNB1L, DTL	1152	263	20594	1.83525	0.998898	0.194253	0.19184495650324124\
SMART	SM00320:WD40	27	2.18094	0.00352485	WDR4, WDR41, WDR61, MED16, PRPF19, AAAS, CDC20, CHAF1B, WDR90, POC1A, POC1B, WDR6, RBBP7, TLE1, IFT140, WDR18, THOC3, WDR34, WDR12, WDR76, NLE1, WDR77, BOP1, TBL3, GRWD1, GNB1L, DTL	588	262	10425	1.8271	0.703198	0.110232	0.10798847565759581\
GOTERM_BP_DIRECT	GO:0048026~positive regulation of mRNA splicing, via spliceosome	6	0.484653	0.00367569	TRA2B, EIF4A3, TRA2A, RNF219, PRPF19, HMX2	1104	18	18082	5.45954	0.999997	0.15506	0.1525636763451106\
GOTERM_BP_DIRECT	GO:0007094~mitotic spindle assembly checkpoint	6	0.484653	0.00367569	CENPE, PLK1, BUB1B, BUB1, MAD1L1, MAD2L1	1104	18	18082	5.45954	0.999997	0.15506	0.1525636763451106\
KEGG_PATHWAY	mmu00030:Pentose phosphate pathway	8	0.646204	0.00377528	RPIA, PRPS2, PRPS1, PFKL, H6PD, PGD, TKT, RBKS	536	30	7691	3.82637	0.628793	0.0401464	0.03616240841285621\
UP_KEYWORDS	Steroid biosynthesis	8	0.646204	0.00379671	FDPS, IDI1, NSDHL, MVK, HMGCS1, DHCR24, HSD17B7, CYP51	1225	38	22680	3.89774	0.766156	0.0179055	0.013593148843910996\
GOTERM_CC_DIRECT	GO:0000790~nuclear chromatin	25	2.01939	0.00385965	SMARCB1, UHRF1, CDCA5, HMGB2, AKAP8, NUCKS1, CHAF1B, CHAF1A, EME1, TTC21B, ENC1, E2F1, RCC1, SMARCC1, SMAD3, H2AFZ, H2AFX, H2AFV, HIST1H2AP, KAT2A, RAD51, NASP, TIMELESS, TCF3, ASF1B	1150	228	19662	1.87471	0.909416	0.0363158	0.03239769564887282\
GOTERM_BP_DIRECT	GO:0051256~mitotic spindle midzone assembly	4	0.323102	0.00393777	RACGAP1, KIF23, AURKB, KIF4	1104	6	18082	10.9191	0.999999	0.16409	0.16144836508698124\
KEGG_PATHWAY	mmu00900:Terpenoid backbone biosynthesis	7	0.565428	0.00400571	FDPS, IDI1, MVK, HMGCS1, PDSS1, ACAT2, ACAT1	536	23	7691	4.36705	0.650623	0.0401464	0.03616240841285621\
KEGG_PATHWAY	mmu03018:RNA degradation	14	1.13086	0.00404974	BTG2, WDR61, LSM5, ENO3, LSM2, HSPD1, EXOSC7, EXOSC6, LSM7, PFKL, EXOSC5, LSM6, PAPD5, EXOSC2	536	82	7691	2.44981	0.654646	0.0401464	0.03616240841285621\
UP_SEQ_FEATURE	binding site:NADP	7	0.565428	0.00406846	AKR7A5, H6PD, MTHFD1, SPR, ZADH2, IDH1, IDH2	1147	25	18012	4.397	0.999972	0.580885	0.5788508395578207\
UP_KEYWORDS	DNA condensation	5	0.403877	0.00407573	NCAPG2, NCAPD2, NCAPD3, NCAPH, SMC2	1225	13	22680	7.12088	0.789887	0.0189869	0.014414151964343222\
KEGG_PATHWAY	mmu00480:Glutathione metabolism	11	0.88853	0.00413722	GCLC, RRM1, GPX1, RRM2, IDH1, MGST3, IDH2, GSR, MGST2, PGD, SRM	536	55	7691	2.86978	0.662504	0.0401464	0.03616240841285621\
GOTERM_CC_DIRECT	GO:0032040~small-subunit processome	8	0.646204	0.00428641	NOP56, FBL, NOP58, TBL3, NHP2L1, IMP4, UTP20, NOL6	1150	36	19662	3.79942	0.93058	0.0397293	0.035442878800091664\
UP_SEQ_FEATURE	short sequence motif:D-box	4	0.323102	0.00444124	SGOL1, PTTG1, BUB1B, NINL	1147	6	18012	10.469	0.999989	0.600736	0.5986321559236053\
GOTERM_MF_DIRECT	GO:0016887~ATPase activity	23	1.85784	0.00453247	DDX39, RFC3, ABCD2, ATAD2, KIFC5B, KIF24, KIF23, ABCB8, KIF22, MLH1, KIF15, CENPE, WRN, ABCB10, MSH2, RUVBL2, RUVBL1, KIF2C, ATP13A2, KIF20A, ABCB1B, ABCD1, MDN1	1050	200	17446	1.91075	0.995469	0.101596	0.09800404457173682\
GOTERM_BP_DIRECT	GO:0006606~protein import into nucleus	11	0.88853	0.00456332	RANBP1, IPO9, NUP107, NUP133, NUP155, NUP85, CSE1L, HEATR3, NUTF2, KPNA2, RAN	1104	63	18082	2.85976	1	0.186684	0.18367913322748242\
GOTERM_BP_DIRECT	GO:0035999~tetrahydrofolate interconversion	5	0.403877	0.00458994	MTHFD1L, MTHFD1, SHMT2, SHMT1, TYMS	1104	12	18082	6.82443	1	0.186684	0.18367913322748242\
UP_KEYWORDS	Citrullination	13	1.05008	0.00462174	NOP2, HNRNPU, PSIP1, CDCA8, RRP1B, HIST1H2AP, FTSJ3, MYBBP1A, RRS1, CCDC86, MBP, RRP15, TMPO	1225	94	22680	2.56049	0.829598	0.0211816	0.016080248976134602\
GOTERM_BP_DIRECT	GO:0006635~fatty acid beta-oxidation	9	0.726979	0.00464388	ABCD2, CPT1A, ACAA2, ACAA1B, ACAA1A, HADH, ABCD1, ACAT2, ACAT1	1104	44	18082	3.35017	1	0.186684	0.18367913322748242\
UP_KEYWORDS	Pyrimidine biosynthesis	4	0.323102	0.00465773	CAD, CTPS, UMPS, DHODH	1225	7	22680	10.5796	0.831936	0.0211816	0.016080248976134602\
INTERPRO	IPR020472:G-protein beta WD-40 repeat	13	1.05008	0.0046671	WDR18, WDR41, THOC3, WDR61, PRPF19, WDR12, NLE1, TBL3, GRWD1, POC1A, POC1B, GNB1L, RBBP7	1152	91	20594	2.55382	0.999883	0.250986	0.24787474887890526\
GOTERM_CC_DIRECT	GO:0042645~mitochondrial nucleoid	9	0.726979	0.00475918	SUPV3L1, PEO1, POLDIP2, FASTKD2, SHMT2, ELAC2, DNA2, ATAD3A, LRPPRC	1150	46	19662	3.34514	0.948311	0.0434626	0.03877335626898138\
INTERPRO	IPR011545:DNA/RNA helicase, DEAD/DEAH box type, N-terminal	11	0.88853	0.00481309	DDX39, POLQ, WRN, DHX34, DHX9, DDX56, EIF4A3, DHX37, DHX15, RECQL, DDX51	1152	69	20594	2.84991	0.999912	0.251841	0.24871948084208975\
BIOCARTA	m_g2Pathway:Cell Cycle: G2/M Checkpoint	8	0.646204	0.0048206	CCNB1, PRKDC, PLK1, CHEK1, CDK1, BRCA1, CDC25C, ATR	122	24	1289	3.52186	0.553799	0.268347	0.2683465984267217\
UP_KEYWORDS	NAD	20	1.61551	0.00483598	CBR2, ISYNA1, AHCY, H6PD, RETSAT, HPGD, PARP1, CTBP1, HSD17B7, NSDHL, NDUFS8, ALDH2, NNT, IMPDH2, FASN, CRYL1, GPD1L, HADH, BLVRA, IDH3A	1225	183	22680	2.02342	0.843049	0.0217334	0.01649921130360785\
GOTERM_BP_DIRECT	GO:0006468~protein phosphorylation	52	4.20032	0.00486259	LRRK1, TESK2, AATK, BUB1B, PIK3CG, CCND1, CHEK2, GSG2, CHEK1, PBK, NEK2, PDK2, PSKH1, PDK1, CASK, HUS1, VRK1, CIT, D8ERTD82E, FGR, MELK, BTK, TSSK6, BIRC5, SGK3, SIK1, PIK3C3, GAS6, CSF1R, TTK, PKMYT1, AURKB, AURKA, CAMKK2, CCNB1, PAK1, HSF1, GRK6, BUB1, MAP2K6, DMPK, PLK1, CDC7, BCKDK, MAP3K15, BMP2, SBK1, ADCK1, FES, CDK1, CAMK1, ATR	1104	576	18082	1.47863	1	0.192456	0.1893586813677729\
UP_SEQ_FEATURE	short sequence motif:DEAH box	8	0.646204	0.00489264	HELLS, ERCC6L, BRIP1, WRN, FANCM, DHX9, DHX15, TTF2	1147	34	18012	3.69496	0.999997	0.628705	0.6265028191261208\
GOTERM_BP_DIRECT	GO:0048511~rhythmic process	17	1.37318	0.00490012	TOP2A, PRMT5, CBX3, PRKDC, DHX9, SUV39H1, USP2, HNRNPU, SFPQ, DBP, MYBBP1A, TEF, PSPC1, HNRNPD, CRY1, TIMELESS, SIK1	1104	128	18082	2.17529	1	0.192456	0.1893586813677729\
GOTERM_BP_DIRECT	GO:0016126~sterol biosynthetic process	7	0.565428	0.00497039	FDPS, NSDHL, MVK, HMGCS1, DHCR24, LBR, CYP51	1104	27	18082	4.24631	1	0.192998	0.18989151083629988\
UP_KEYWORDS	Peroxisome	14	1.13086	0.00502205	IDI1, PECR, ABCD2, TYSND1, PEX10, ACAA1B, ACAA1A, DHRS4, MAVS, AMACR, ZADH2, NUDT19, TRIM37, ABCD1	1225	107	22680	2.42243	0.85387	0.0223072	0.01693481036120259\
INTERPRO	IPR018163:Threonyl/alanyl tRNA synthetase, class II-like, putative editing domain	4	0.323102	0.00514197	AARS2, TARSL2, TARS2, AARSD1	1152	7	20594	10.2153	0.999954	0.26197	0.2587222651567515\
UP_KEYWORDS	S-adenosyl-L-methionine	18	1.45396	0.0052244	PRMT6, GAMT, PRMT5, DNMT1, PRMT7, PRMT1, SUV39H1, NSUN2, RSAD1, NOP2, MTR, ELP3, FTSJ1, FTSJ3, FBL, RNMTL1, WBSCR22, TRDMT1	1225	158	22680	2.10922	0.864794	0.0229393	0.017414681064780755\
KEGG_PATHWAY	mmu00970:Aminoacyl-tRNA biosynthesis	12	0.969305	0.00538668	RARS2, LARS2, AARS2, VARS, TARSL2, MARS2, DARS2, TARS2, VARS2, CARS2, YARS2, EARS2	536	66	7691	2.60889	0.757104	0.0504039	0.04540198132377372\
UP_KEYWORDS	Mitochondrion inner membrane	25	2.01939	0.00564035	MTFP1, NDUFB11, UQCR11, ABCB8, TIMM10, PHB, TYMS, PHB2, TIMM50, NNT, UCP2, SLC25A23, SLC25A45, DNAJC19, TRAP1, SDHA, ATAD3A, DHODH, FGR, SLC25A15, GATM, ABCB10, SLC25A10, SLC25A13, SLC25A35	1225	254	22680	1.82227	0.884757	0.0244843	0.018587531910909283\
GOTERM_MF_DIRECT	GO:0008408~3'-5' exonuclease activity	6	0.484653	0.00565259	POLA1, WRN, APEX1, POLD1, RAD1, POLE	1050	20	17446	4.98457	0.998811	0.124357	0.11996051871583656\
GOTERM_CC_DIRECT	GO:0005688~U6 snRNP	4	0.323102	0.00583145	LSM7, LSM6, LSM5, LSM2	1150	7	19662	9.76994	0.973535	0.0510047	0.045501761976363075\
GOTERM_CC_DIRECT	GO:0031428~box C/D snoRNP complex	4	0.323102	0.00583145	NOP56, FBL, NOP58, NHP2L1	1150	7	19662	9.76994	0.973535	0.0510047	0.045501761976363075\
GOTERM_CC_DIRECT	GO:0000778~condensed nuclear chromosome kinetochore	4	0.323102	0.00583145	CENPE, BUB1B, CENPA, NDC80	1150	7	19662	9.76994	0.973535	0.0510047	0.045501761976363075\
GOTERM_MF_DIRECT	GO:0008168~methyltransferase activity	20	1.61551	0.00595199	PRMT6, GAMT, PRMT5, DNMT1, PRMT7, SHMT2, PRMT1, SUV39H1, NSUN2, NOP2, MTR, TYMS, FTSJ1, FTSJ3, FBL, METTL13, RNMTL1, WBSCR22, METTL8, TRDMT1	1050	168	17446	1.978	0.999168	0.128563	0.12401787659907475\
GOTERM_BP_DIRECT	GO:0007131~reciprocal meiotic recombination	7	0.565428	0.00600532	RAD51, MSH2, MND1, TOPBP1, TRIP13, MLH1, CHTF18	1104	28	18082	4.09466	1	0.228127	0.22445520819781656\
GOTERM_BP_DIRECT	GO:0009116~nucleoside metabolic process	6	0.484653	0.00600862	PRPS2, PRPS1, MTAP, ATIC, PPAT, UMPS	1104	20	18082	4.91359	1	0.228127	0.22445520819781656\
INTERPRO	IPR020568:Ribosomal protein S5 domain 2-type fold	8	0.646204	0.00616527	TOP2A, EXOSC7, EXOSC6, TRAP1, EXOSC5, MVK, MLH1, FUK	1152	40	20594	3.57535	0.999994	0.30605	0.3022563785716876\
UP_SEQ_FEATURE	repeat:WD 4	26	2.10016	0.00623495	WDR4, WDR41, WDR61, MED16, PRPF19, AAAS, CDC20, CHAF1B, WDR90, POC1A, POC1B, RBBP7, TLE1, WDR18, THOC3, WDR34, WDR12, PALB2, WDR76, NLE1, WDR77, BOP1, TBL3, GRWD1, GNB1L, DTL	1147	230	18012	1.77519	1	0.763039	0.7603664640474754\
GOTERM_CC_DIRECT	GO:0001673~male germ cell nucleus	6	0.484653	0.00626521	H2AFX, RPA1, TOPBP1, TRIP13, MLH1, RAN	1150	21	19662	4.88497	0.979817	0.0540375	0.048207343266684646\
GOTERM_BP_DIRECT	GO:0016446~somatic hypermutation of immunoglobulin genes	5	0.403877	0.00631307	POLQ, MSH2, EXO1, MLH1, UNG	1104	13	18082	6.29947	1	0.235265	0.23147785573523724\
GOTERM_MF_DIRECT	GO:0043138~3'-5' DNA helicase activity	4	0.323102	0.006318	GINS1, GINS2, WRN, CDC45	1050	7	17446	9.49442	0.999463	0.133605	0.12888117472598848\
GOTERM_BP_DIRECT	GO:0007346~regulation of mitotic cell cycle	8	0.646204	0.00633431	RPA3, PLK1, BIRC5, SIK1, FBXO5, AATF, SAE1, CKS1B	1104	37	18082	3.54132	1	0.235265	0.23147785573523724\
GOTERM_MF_DIRECT	GO:0004674~protein serine/threonine kinase activity	40	3.23102	0.00641032	PRKDC, LRRK1, TESK2, BUB1B, AATK, TTK, PKMYT1, AURKB, PIK3CG, AURKA, CAMKK2, PAK1, CHEK2, GSG2, GRK6, CHEK1, PBK, NEK2, BUB1, PDK2, PSKH1, MAP2K6, PDK1, DMPK, PLK1, CASK, CDC7, VRK1, CIT, BCKDK, MAP3K15, SBK1, MELK, ADCK1, CDK1, TSSK6, SGK3, SIK1, CAMK1, ATR	1050	428	17446	1.55283	0.999519	0.133605	0.12888117472598848\
INTERPRO	IPR003594:Histidine kinase-like ATPase, ATP-binding domain	6	0.484653	0.00641278	TOP2A, BCKDK, TRAP1, MLH1, PDK2, PDK1	1152	22	20594	4.87547	0.999996	0.310379	0.3065310413712974\
GOTERM_BP_DIRECT	GO:0043276~anoikis	4	0.323102	0.00657963	TFDP1, E2F1, BMF, SIK1	1104	7	18082	9.35921	1	0.236659	0.2328494709753227\
GOTERM_BP_DIRECT	GO:0000154~rRNA modification	4	0.323102	0.00657963	NOP56, NOP58, DKC1, NAT10	1104	7	18082	9.35921	1	0.236659	0.2328494709753227\
GOTERM_BP_DIRECT	GO:0051988~regulation of attachment of spindle microtubules to kinetochore	4	0.323102	0.00657963	RACGAP1, SPAG5, NEK2, ECT2	1104	7	18082	9.35921	1	0.236659	0.2328494709753227\
GOTERM_BP_DIRECT	GO:0097421~liver regeneration	7	0.565428	0.00718867	PRMT5, CCND1, HFE, UCP2, SRSF1, TYMS, AURKA	1104	29	18082	3.95346	1	0.25065	0.24661553653957421\
GOTERM_BP_DIRECT	GO:0007093~mitotic cell cycle checkpoint	7	0.565428	0.00718867	ZWILCH, CHEK1, HUS1, KNTC1, TTK, SMC1A, MAD2L1	1104	29	18082	3.95346	1	0.25065	0.24661553653957421\
GOTERM_BP_DIRECT	GO:0051225~spindle assembly	7	0.565428	0.00718867	TPX2, HAUS4, RCC1, HAUS5, FBXO5, KIF11, HAUS1	1104	29	18082	3.95346	1	0.25065	0.24661553653957421\
GOTERM_BP_DIRECT	GO:0000278~mitotic cell cycle	8	0.646204	0.00736477	CENPE, CENPF, RRM1, TFDP1, CENPW, KIF18B, TFDP2, AURKA	1104	38	18082	3.44813	1	0.251139	0.24709650463442748\
GOTERM_BP_DIRECT	GO:0000723~telomere maintenance	8	0.646204	0.00736477	XRCC6, WRN, PARP1, PRKDC, APEX1, RPA1, RPA2, DNA2	1104	38	18082	3.44813	1	0.251139	0.24709650463442748\
GOTERM_BP_DIRECT	GO:0030488~tRNA methylation	6	0.484653	0.00749668	NSUN2, WDR4, TRMT6, FTSJ1, TRDMT1, TARBP1	1104	21	18082	4.67961	1	0.251139	0.24709650463442748\
GOTERM_BP_DIRECT	GO:0006303~double-strand break repair via nonhomologous end joining	6	0.484653	0.00749668	POLA1, XRCC6, LIG1, PRKDC, PRPF19, MLH1	1104	21	18082	4.67961	1	0.251139	0.24709650463442748\
UP_KEYWORDS	Nucleotidyltransferase	11	0.88853	0.00754259	PRIM2, POLQ, POLA1, PAPD5, POLR1B, PRIM1, POLD1, POLE2, POLE3, POLD2, POLE	1225	76	22680	2.6797	0.944545	0.0322663	0.02449534172462089\
UP_KEYWORDS	Manganese	20	1.61551	0.007602	MIPEP, ENDOG, GALNT4, IDH1, LRRK1, IDH2, TESK2, B3GALT6, GALNT10, ACACA, LFNG, EXT2, NPEPL1, PAPD5, NUDT19, PIK3C3, CHPT1, GART, ATR, IDH3A	1225	191	22680	1.93867	0.945799	0.0322663	0.02449534172462089\
GOTERM_CC_DIRECT	GO:0005640~nuclear outer membrane	6	0.484653	0.00772433	RETSAT, DMPK, SIGMAR1, NUTF2, LTC4S, LRPPRC	1150	22	19662	4.66292	0.991896	0.0657097	0.058620234697306615\
INTERPRO	IPR018936:Phosphatidylinositol 3/4-kinase, conserved site	5	0.403877	0.0080673	PRKDC, PIK3CD, PIK3C3, PIK3CG, ATR	1152	15	20594	5.95891	1	0.371345	0.3667420372057473\
INTERPRO	IPR004154:Anticodon-binding	5	0.403877	0.0080673	NCOA5, TARSL2, PPAN, IMP4, TARS2	1152	15	20594	5.95891	1	0.371345	0.3667420372057473\
GOTERM_BP_DIRECT	GO:0051726~regulation of cell cycle	15	1.21163	0.00817446	2810417H13RIK, CTBP1, CCNF, BOP1, SFPQ, RBL1, CCND1, PES1, FIGNL1, E2F1, TACC3, E2F2, SKP2, DTL, PRR11	1104	112	18082	2.19357	1	0.271186	0.2668206015506433\
UP_SEQ_FEATURE	repeat:WD 5	24	1.93861	0.00818671	TLE1, WDR18, WDR4, WDR41, THOC3, WDR61, PRPF19, WDR34, WDR12, MED16, NLE1, WDR76, WDR77, CDC20, BOP1, TBL3, CHAF1B, GRWD1, WDR90, POC1A, POC1B, GNB1L, RBBP7, DTL	1147	211	18012	1.78619	1	0.956357	0.9530076740387783\
GOTERM_BP_DIRECT	GO:0033160~positive regulation of protein import into nucleus, translocation	5	0.403877	0.00841689	MAVS, CDK1, IGF1, BRCA1, TMEM173	1104	14	18082	5.84951	1	0.27391	0.2695008857580397\
GOTERM_BP_DIRECT	GO:0007019~microtubule depolymerization	5	0.403877	0.00841689	KIF18A, KIF18B, STMN1, KIF24, KIF2C	1104	14	18082	5.84951	1	0.27391	0.2695008857580397\
INTERPRO	IPR011991:Winged helix-turn-helix DNA-binding domain	23	1.85784	0.0086079	SMARCC1, RECQL, LARP7, RPA2, MND1, CDC6, PA2G4, FOXM1, FLI1, PSMC3IP, DEPDC1B, WRN, DEPDC1A, DEPTOR, TFDP1, TFDP2, HSF1, RFX5, E2F1, E2F2, E2F3, E2F7, E2F8	1152	227	20594	1.8113	1	0.371345	0.3667420372057473\
KEGG_PATHWAY	mmu03320:PPAR signaling pathway	13	1.05008	0.00881504	CPT1A, ACSL5, LPL, DBI, ACAA1B, ACAA1A, SORBS1, CYP27A1, FADS2, SCD2, ANGPTL4, SCD1, PLTP	536	80	7691	2.33169	0.901705	0.0796393	0.07173618767798282\
INTERPRO	IPR006598:Lipopolysaccharide-modifying protein	3	0.242326	0.0090151	POGLUT1, KDELC1, KDELC2	1152	3	20594	17.8767	1	0.371345	0.3667420372057473\
INTERPRO	IPR012976:NOSIC	3	0.242326	0.0090151	NOP56, NOP58, PRPF31	1152	3	20594	17.8767	1	0.371345	0.3667420372057473\
INTERPRO	IPR002687:Nop domain	3	0.242326	0.0090151	NOP56, NOP58, PRPF31	1152	3	20594	17.8767	1	0.371345	0.3667420372057473\
INTERPRO	IPR013748:Replication factor C, C-terminal domain	3	0.242326	0.0090151	RFC5, RFC4, RFC2	1152	3	20594	17.8767	1	0.371345	0.3667420372057473\
SMART	SM00931:SM00931	3	0.242326	0.00914081	NOP56, NOP58, PRPF31	588	3	10425	17.7296	0.957527	0.24188	0.2369578652704182\
SMART	SM00672:CAP10	3	0.242326	0.00914081	POGLUT1, KDELC1, KDELC2	588	3	10425	17.7296	0.957527	0.24188	0.2369578652704182\
UP_KEYWORDS	Motor protein	15	1.21163	0.00926763	KIFC5B, KIF24, KIF23, KIF11, KIF22, KIF15, KIF4, CENPE, KIF18A, KIF18B, KIFC1, KIF2C, KIFC3, KIF20A, MYO1F	1225	128	22680	2.16964	0.971468	0.0389037	0.029534211996176497\
KEGG_PATHWAY	mmu05166:HTLV-I infection	31	2.50404	0.00941274	H2-T24, NRP1, VAC14, H2-DMA, BUB1B, PIK3CD, PIK3CG, CDC20, CCND1, PTTG1, CHEK2, POLD1, POLD2, CHEK1, E2F1, E2F2, E2F3, POLE, FDPS, RANBP1, EGR2, XBP1, SMAD3, KAT2A, POLE2, POLE3, ANAPC5, TCF3, RAN, ATR, MAD2L1	536	276	7691	1.61165	0.916074	0.0822046	0.07404685732018856\
GOTERM_BP_DIRECT	GO:0006351~transcription, DNA-templated	140	11.3086	0.0095143	TCERG1, SMARCB1, HDAC10, TTF2, IKZF1, PHB2, CCND1, CHEK2, RUVBL2, RUVBL1, GTF2I, HOXA4, SMARCC1, TLE1, ZFP213, KDM2B, GTF3A, HDGFRP2, DEPDC1A, ZFP41, PSPC1, EWSR1, RFX5, TIMELESS, ZFP296, BTK, HOXB7, ASF1B, KHDRBS1, DNMT1, ZBTB8A, L3MBTL2, PAXIP1, CTBP1, TSHZ1, CDCA7, WDR61, PMF1, WBSCR22, MAP2K6, XRCC6, EGR2, CBX6, XBP1, EGR3, SMAD3, CBX3, ZFP239, PA2G4, NR0B2, FLI1, MAFB, FUBP3, HNRNPD, TADA1, …	1104	1885	18082	1.21645	1	0.306175	0.3012466584318471\
UP_KEYWORDS	Proto-oncogene	13	1.05008	0.00952764	CSF1R, FLI1, AURKA, FGR, PTP4A3, FRAT1, MAFB, MYCN, PTTG1, FES, MCF2L, ECT2, FAM83D	1225	103	22680	2.33675	0.97419	0.0395604	0.030032772533042044\
GOTERM_MF_DIRECT	GO:0004523~RNA-DNA hybrid ribonuclease activity	4	0.323102	0.00965988	RNASEH2C, RNASEH2B, FEN1, RNASEH2A	1050	8	17446	8.30762	0.99999	0.191266	0.18450362343952068\
GOTERM_MF_DIRECT	GO:0005049~nuclear export signal receptor activity	4	0.323102	0.00965988	XPO4, CSE1L, XPO5, NUPL2	1050	8	17446	8.30762	0.99999	0.191266	0.18450362343952068\
GOTERM_MF_DIRECT	GO:0008469~histone-arginine N-methyltransferase activity	4	0.323102	0.00965988	PRMT6, PRMT5, PRMT7, PRMT1	1050	8	17446	8.30762	0.99999	0.191266	0.18450362343952068\
UP_KEYWORDS	Tricarboxylic acid cycle	6	0.484653	0.00977017	IDH1, IDH2, SUCLG2, SDHA, FH1, IDH3A	1225	25	22680	4.44343	0.976495	0.0401312	0.03046611782769844\
GOTERM_CC_DIRECT	GO:0097149~centralspindlin complex	3	0.242326	0.00983832	RACGAP1, KIF23, ECT2	1150	3	19662	17.0974	0.997845	0.0803894	0.07171617085209134\
GOTERM_CC_DIRECT	GO:0071821~FANCM-MHF complex	3	0.242326	0.00983832	APITD1, FANCM, STRA13	1150	3	19662	17.0974	0.997845	0.0803894	0.07171617085209134\
GOTERM_CC_DIRECT	GO:0032299~ribonuclease H2 complex	3	0.242326	0.00983832	RNASEH2C, RNASEH2B, RNASEH2A	1150	3	19662	17.0974	0.997845	0.0803894	0.07171617085209134\
BIOCARTA	m_DNAfragmentPathway:Apoptotic DNA fragmentation and tissue homeostasis	5	0.403877	0.00992994	TOP2A, ENDOG, CASP3, HMGB2, HMGB1	122	10	1289	5.28279	0.81111	0.414575	0.4145749587399349\
GOTERM_BP_DIRECT	GO:0006730~one-carbon metabolic process	7	0.565428	0.0100453	AHCY, MAT2A, MTHFD1L, MTHFD1, SHMT2, SHMT1, CAR12	1104	31	18082	3.6984	1	0.306175	0.3012466584318471\
GOTERM_BP_DIRECT	GO:0034475~U4 snRNA 3'-end processing	4	0.323102	0.0100531	EXOSC7, EXOSC6, EXOSC5, EXOSC2	1104	8	18082	8.18931	1	0.306175	0.3012466584318471\
GOTERM_BP_DIRECT	GO:0051315~attachment of mitotic spindle microtubules to kinetochore	4	0.323102	0.0100531	CENPE, KIF2C, MAD1L1, NDC80	1104	8	18082	8.18931	1	0.306175	0.3012466584318471\
GOTERM_BP_DIRECT	GO:0006691~leukotriene metabolic process	4	0.323102	0.0100531	NCF1, ALOX5, LTC4S, TLR2	1104	8	18082	8.18931	1	0.306175	0.3012466584318471\
GOTERM_BP_DIRECT	GO:0006220~pyrimidine nucleotide metabolic process	4	0.323102	0.0100531	DCTD, NME4, DCK, NME1	1104	8	18082	8.18931	1	0.306175	0.3012466584318471\
GOTERM_BP_DIRECT	GO:0010457~centriole-centriole cohesion	4	0.323102	0.0100531	CEP68, SGOL1, CROCC, CNTLN	1104	8	18082	8.18931	1	0.306175	0.3012466584318471\
GOTERM_MF_DIRECT	GO:0008569~ATP-dependent microtubule motor activity, minus-end-directed	3	0.242326	0.0104029	KIFC1, KIFC5B, KIFC3	1050	3	17446	16.6152	0.999996	0.199334	0.19228664442186902\
GOTERM_MF_DIRECT	GO:0010484~H3 histone acetyltransferase activity	3	0.242326	0.0104029	KAT2A, ELP3, BRCA2	1050	3	17446	16.6152	0.999996	0.199334	0.19228664442186902\
SMART	SM00146:PI3Kc	5	0.403877	0.010522	PRKDC, PIK3CD, PIK3C3, PIK3CG, ATR	588	16	10425	5.5405	0.973715	0.258542	0.25328065116437726\
UP_KEYWORDS	Flavoprotein	15	1.21163	0.0105564	STEAP3, RETSAT, GSR, CYBB, DHCR24, ETFB, SDHA, PPCDC, DHODH, IL4I1, IVD, PCYOX1L, CRY1, D2HGDH, MMACHC	1225	130	22680	2.13626	0.982647	0.042594	0.03233576416387013\
UP_KEYWORDS	Carbohydrate metabolism	12	0.969305	0.0105928	NANP, H6PD, CHST10, PGP, CHST1, NPL, YDJC, XYLB, RBKS, PDK2, PDK1, CHST3	1225	92	22680	2.41491	0.982889	0.042594	0.03233576416387013\
GOTERM_BP_DIRECT	GO:0009113~purine nucleobase biosynthetic process	3	0.242326	0.0107007	SHMT1, PPAT, GART	1104	3	18082	16.3786	1	0.306175	0.3012466584318471\
GOTERM_BP_DIRECT	GO:0000454~snoRNA guided rRNA pseudouridine synthesis	3	0.242326	0.0107007	DKC1, GAR1, NOP10	1104	3	18082	16.3786	1	0.306175	0.3012466584318471\
GOTERM_BP_DIRECT	GO:0044249~cellular biosynthetic process	3	0.242326	0.0107007	PRPS2, PRPS1, MRI1	1104	3	18082	16.3786	1	0.306175	0.3012466584318471\
GOTERM_BP_DIRECT	GO:0044205~'de novo' UMP biosynthetic process	3	0.242326	0.0107007	CAD, UMPS, DHODH	1104	3	18082	16.3786	1	0.306175	0.3012466584318471\
GOTERM_BP_DIRECT	GO:0006231~dTMP biosynthetic process	3	0.242326	0.0107007	DCTD, SHMT1, TYMS	1104	3	18082	16.3786	1	0.306175	0.3012466584318471\
GOTERM_BP_DIRECT	GO:0031118~rRNA pseudouridine synthesis	3	0.242326	0.0107007	DKC1, NHP2, NOP10	1104	3	18082	16.3786	1	0.306175	0.3012466584318471\
GOTERM_BP_DIRECT	GO:0031120~snRNA pseudouridine synthesis	3	0.242326	0.0107007	DKC1, NHP2, NOP10	1104	3	18082	16.3786	1	0.306175	0.3012466584318471\
GOTERM_BP_DIRECT	GO:0006636~unsaturated fatty acid biosynthetic process	5	0.403877	0.0109316	FADS2, ELOVL5, SCD2, ELOVL6, SCD1	1104	15	18082	5.45954	1	0.306175	0.3012466584318471\
GOTERM_BP_DIRECT	GO:1904874~positive regulation of telomerase RNA localization to Cajal body	5	0.403877	0.0109316	DKC1, RUVBL2, RUVBL1, NHP2, NOP10	1104	15	18082	5.45954	1	0.306175	0.3012466584318471\
GOTERM_BP_DIRECT	GO:0009451~RNA modification	5	0.403877	0.0109316	TRUB1, PUS10, DKC1, PUSL1, PUS7L	1104	15	18082	5.45954	1	0.306175	0.3012466584318471\
GOTERM_MF_DIRECT	GO:0016616~oxidoreductase activity, acting on the CH-OH group of donors, NAD or NADP as acceptor	7	0.565428	0.0109799	AKR7A5, NSDHL, CTBP1, IDH1, IDH2, GPD1L, IDH3A	1050	32	17446	3.63458	0.999998	0.207049	0.19972897047281446\
GOTERM_CC_DIRECT	GO:0035861~site of double-strand break	7	0.565428	0.011189	RAD51, H2AFX, RPA2, HUS1, ESCO2, SMC6, PRPF19	1150	33	19662	3.62672	0.999077	0.0902383	0.08050247821793254\
GOTERM_BP_DIRECT	GO:0010243~response to organonitrogen compound	6	0.484653	0.0112049	VKORC1, HMGCS1, CCND1, MGST3, CDK1, MGST2	1104	23	18082	4.27268	1	0.309571	0.3045878092305213\
GOTERM_BP_DIRECT	GO:0006357~regulation of transcription from RNA polymerase II promoter	37	2.98869	0.0112341	ZFP367, SMARCB1, TSHZ1, HMGB2, NUCKS1, IKZF1, AATF, HHEX, BRIP1, DBP, TTC21B, RUVBL2, RUVBL1, MYBL2, BBS7, HMGN2, HMGN1, ZFP710, XBP1, SMAD3, TLE1, ELP3, ELP4, DEK, WDR77, MED22, RBL1, MAFB, TFDP1, TFDP2, TEF, CTDSP1, RFX5, TADA1, TCF3, ANKRA2, NFKBID	1104	397	18082	1.52647	1	0.309571	0.3045878092305213\
INTERPRO	IPR011989:Armadillo-like helical	22	1.77706	0.0113102	VAC14, IPO11, PRKDC, IFRD2, CSE1L, NCAPG2, ARMC9, NCAPG, THADA, HSPBP1, ASPM, IPO9, XPO4, XPO5, HEATR3, NCAPD2, RTTN, UTP20, NCAPD3, KPNA2, PELP1, ATR	1152	219	20594	1.79584	1	0.448175	0.4426188669512449\
INTERPRO	IPR025799:Protein arginine N-methyltransferase	4	0.323102	0.0113433	PRMT6, PRMT5, PRMT7, PRMT1	1152	9	20594	7.94522	1	0.448175	0.4426188669512449\
SMART	SM00387:HATPase_c	4	0.323102	0.0115562	BCKDK, TRAP1, PDK2, PDK1	588	9	10425	7.87982	0.981656	0.265021	0.2596285041803576\
UP_SEQ_FEATURE	domain:Nop	3	0.242326	0.0116204	NOP56, NOP58, PRPF31	1147	3	18012	15.7036	1	1	0.9968859478396264\
UP_SEQ_FEATURE	region of interest:Cyclin A/CDK2 binding	3	0.242326	0.0116204	E2F1, E2F2, E2F3	1147	3	18012	15.7036	1	1	0.9968859478396264\
KEGG_PATHWAY	mmu04146:Peroxisome	13	1.05008	0.0117328	PECR, ABCD2, MVK, IDH1, IDH2, ACSL5, PEX10, ACAA1B, ACAA1A, DHRS4, AMACR, NUDT19, ABCD1	536	83	7691	2.24742	0.954597	0.0991611	0.08932067136520577\
GOTERM_BP_DIRECT	GO:0045931~positive regulation of mitotic cell cycle	7	0.565428	0.0117404	CCNB1, POLDIP2, USP2, CDK1, BIRC5, HMGB1, BRCA2	1104	32	18082	3.58282	1	0.318389	0.3132641681732687\
GOTERM_BP_DIRECT	GO:0050776~regulation of immune response	7	0.565428	0.0117404	SPN, SMAD3, CLEC12A, TNFSF13, CARD11, CD276, TNFSF13B	1104	32	18082	3.58282	1	0.318389	0.3132641681732687\
UP_SEQ_FEATURE	repeat:WD 3	26	2.10016	0.012147	WDR4, WDR41, WDR61, MED16, PRPF19, AAAS, CDC20, CHAF1B, WDR90, POC1A, POC1B, RBBP7, TLE1, WDR18, THOC3, WDR34, WDR12, PALB2, WDR76, NLE1, WDR77, BOP1, TBL3, GRWD1, GNB1L, DTL	1147	243	18012	1.68022	1	1	0.9968859478396264\
GOTERM_BP_DIRECT	GO:0000082~G1/S transition of mitotic cell cycle	10	0.807754	0.0124197	TCF19, RANBP1, CCND1, CDCA5, PPAT, RCC1, SKP2, IQGAP3, POLE, CDKN3	1104	62	18082	2.64171	1	0.334159	0.32878078130967564\
UP_KEYWORDS	Iron	32	2.58481	0.0125123	MIPEP, PRIM2, STEAP3, HFE, TRF, PTGS1, BRIP1, POLD1, PPAT, ALOX5, SCD2, DGCR8, SCD1, POLE, MUTYH, RRM2, KDM2B, RSAD1, CYBB, ELP3, CYP51, CYP27A1, HPDL, POLA1, NDUFS8, ADI1, TBXAS1, PXDN, SFXN2, DNA2, FXN, ISCU	1225	375	22680	1.57989	0.991851	0.0493782	0.03748610348892116\
UP_KEYWORDS	Lyase	16	1.29241	0.0125385	XRCC6, ADSL, NPL, CSAD, LTC4S, TSEN2, ENO3, FH1, PTS, PPCDC, NEIL3, APEX1, FASN, ECHDC1, CAR12, UMPS	1225	146	22680	2.02896	0.991933	0.0493782	0.03748610348892116\
GOTERM_BP_DIRECT	GO:0001889~liver development	13	1.05008	0.0126958	XBP1, SMAD3, CADM1, HMGCS1, SRD5A1, CAD, FOXM1, ACAT1, HHEX, DBP, CCND1, HNRNPD, ADA	1104	95	18082	2.24129	1	0.338919	0.3334635697728169\
GOTERM_MF_DIRECT	GO:0016779~nucleotidyltransferase activity	12	0.969305	0.0126972	PRIM2, CTU2, POLQ, POLA1, PAPD5, POLR1B, PRIM1, POLD1, POLE2, POLE3, POLD2, POLE	1050	85	17446	2.34568	1	0.235691	0.22735876861569804\
GOTERM_BP_DIRECT	GO:0006396~RNA processing	11	0.88853	0.0128453	TRUB1, FBL, LSM7, RNMTL1, SNRPD1, DKC1, DHX34, DHX9, DHX37, LARP7, SNRPD3	1104	73	18082	2.46801	1	0.34025	0.33477333202179327\
INTERPRO	IPR004367:Cyclin, C-terminal domain	5	0.403877	0.012868	CCNA2, CCNB2, CCNB1, CCND1, CCNF	1152	17	20594	5.25786	1	0.492589	0.48648282910820073\
INTERPRO	IPR011009:Protein kinase-like domain	45	3.63489	0.0129763	CSF1R, PRKDC, LRRK1, TESK2, BUB1B, PIK3CD, AATK, TTK, PKMYT1, AURKB, PIK3CG, AURKA, CAMKK2, PAK1, CHEK2, GSG2, GRK6, CHEK1, PBK, NEK2, BUB1, PSKH1, MAP2K6, DMPK, PLK1, FN3KRP, CASK, CDC7, VRK1, CIT, D8ERTD82E, FGR, MAP3K15, SBK1, MELK, FES, ADCK1, BTK, CDK1, TSSK6, SGK3, SIK1, PIK3C3, CAMK1, ATR	1152	556	20594	1.44686	1	0.492589	0.48648282910820073\
SMART	SM01332:SM01332	5	0.403877	0.0131584	CCNA2, CCNB2, CCNB1, CCND1, CCNF	588	17	10425	5.21459	0.989502	0.282907	0.27714981890610724\
UP_KEYWORDS	Protein biosynthesis	16	1.29241	0.0132899	RARS2, EIF5A, AARS2, VARS, TARSL2, MARS2, DARS2, AARSD1, YARS2, LARS2, PDF, EIF4H, TARS2, VARS2, CARS2, EARS2	1225	147	22680	2.01516	0.993969	0.0518034	0.03932717548593577\
GOTERM_BP_DIRECT	GO:0071480~cellular response to gamma radiation	6	0.484653	0.0134581	XRCC6, WRN, RAD51, CHEK2, H2AFX, ATR	1104	24	18082	4.09466	1	0.352761	0.34708321875810005\
GOTERM_BP_DIRECT	GO:0032467~positive regulation of cytokinesis	7	0.565428	0.0136273	CENPV, RACGAP1, KIF23, CDC6, ECT2, AURKB, CIT	1104	33	18082	3.47425	1	0.352761	0.34708321875810005\
GOTERM_BP_DIRECT	GO:0006139~nucleobase-containing compound metabolic process	7	0.565428	0.0136273	BRIP1, WRN, EXO1, AK1, SRBD1, POLR3H, DCK	1104	33	18082	3.47425	1	0.352761	0.34708321875810005\
GOTERM_BP_DIRECT	GO:0006401~RNA catabolic process	5	0.403877	0.0138838	SUPV3L1, RNASEH2C, RNASEH2B, EXOSC5, RNASEH2A	1104	16	18082	5.11832	1	0.354056	0.3483570876005031\
GOTERM_MF_DIRECT	GO:0001047~core promoter binding	11	0.88853	0.0140101	XBP1, SFPQ, MYBBP1A, PSPC1, E2F1, CRY1, HNRNPU, E2F2, E2F3, E2F7, E2F8	1050	75	17446	2.4369	1	0.256061	0.2470082353991255\
GOTERM_BP_DIRECT	GO:0008608~attachment of spindle microtubules to kinetochore	4	0.323102	0.0144026	CENPE, SGOL1, NUF2, NDC80	1104	9	18082	7.27939	1	0.354056	0.3483570876005031\
GOTERM_BP_DIRECT	GO:0031536~positive regulation of exit from mitosis	4	0.323102	0.0144026	UBE2C, CDCA5, BIRC5, PHB2	1104	9	18082	7.27939	1	0.354056	0.3483570876005031\
GOTERM_BP_DIRECT	GO:0030071~regulation of mitotic metaphase/anaphase transition	4	0.323102	0.0144026	CENPE, UBE2C, PLK1, CDC6	1104	9	18082	7.27939	1	0.354056	0.3483570876005031\
GOTERM_BP_DIRECT	GO:0034427~nuclear-transcribed mRNA catabolic process, exonucleolytic, 3'-5'	4	0.323102	0.0144026	EXOSC7, EXOSC6, EXOSC5, EXOSC2	1104	9	18082	7.27939	1	0.354056	0.3483570876005031\
GOTERM_BP_DIRECT	GO:2000001~regulation of DNA damage checkpoint	4	0.323102	0.0144026	RNASEH2B, CRY1, RPA2, WDR76	1104	9	18082	7.27939	1	0.354056	0.3483570876005031\
GOTERM_BP_DIRECT	GO:0046653~tetrahydrofolate metabolic process	4	0.323102	0.0144026	MTHFD1L, SHMT2, SHMT1, MTR	1104	9	18082	7.27939	1	0.354056	0.3483570876005031\
COG_ONTOLOGY	Chromatin structure and dynamics / Cell division and chromosome partitioning	3	0.242326	0.0145236	NCAPG, NCAPD2, NCAPD3	153	3	2126	13.8954	0.418018	0.179125	0.17912494105419813\
GOTERM_CC_DIRECT	GO:0000792~heterochromatin	7	0.565428	0.0148552	CBX6, DNMT1, CBX5, UHRF1, SUV39H1, HSF1, RRP1B	1150	35	19662	3.41948	0.999908	0.11827	0.1055097635560414\
GOTERM_BP_DIRECT	GO:0032259~methylation	19	1.53473	0.0150811	PRMT6, GAMT, PRMT5, DNMT1, PRMT7, PRMT1, SUV39H1, NSUN2, NOP2, MTR, TYMS, FTSJ3, FBL, MTAP, METTL13, RNMTL1, WBSCR22, METTL8, TRDMT1	1104	169	18082	1.84138	1	0.368086	0.3621608747175476\
UP_SEQ_FEATURE	repeat:WD 1	26	2.10016	0.0153735	WDR4, WDR41, WDR61, MED16, PRPF19, AAAS, CDC20, CHAF1B, WDR90, POC1A, POC1B, RBBP7, TLE1, WDR18, THOC3, WDR34, WDR12, PALB2, WDR76, NLE1, WDR77, BOP1, TBL3, GRWD1, GNB1L, DTL	1147	248	18012	1.64634	1	1	0.9968859478396264\
UP_SEQ_FEATURE	repeat:WD 2	26	2.10016	0.0153735	WDR4, WDR41, WDR61, MED16, PRPF19, AAAS, CDC20, CHAF1B, WDR90, POC1A, POC1B, RBBP7, TLE1, WDR18, THOC3, WDR34, WDR12, PALB2, WDR76, NLE1, WDR77, BOP1, TBL3, GRWD1, GNB1L, DTL	1147	248	18012	1.64634	1	1	0.9968859478396264\
INTERPRO	IPR013328:Dehydrogenase, multihelical	4	0.323102	0.015539	CRYL1, GPD1L, PGD, HADH	1152	10	20594	7.15069	1	0.494327	0.4881987196667801\
GOTERM_BP_DIRECT	GO:0018105~peptidyl-serine phosphorylation	16	1.29241	0.0156466	DMPK, PRKDC, PLK1, CDC7, TTK, VRK1, SBK1, CHEK2, PBK, CDK1, SGK3, CLSPN, GAS6, PDK2, ATR, PDK1	1104	133	18082	1.97036	1	0.378179	0.37209206873387213\
GOTERM_BP_DIRECT	GO:0010332~response to gamma radiation	7	0.565428	0.015716	APOBEC1, GPX1, PARP1, FANCD2, PRKDC, CHEK2, BRCA2	1104	34	18082	3.37207	1	0.378179	0.37209206873387213\
INTERPRO	IPR000403:Phosphatidylinositol 3-/4-kinase, catalytic domain	5	0.403877	0.0158266	PRKDC, PIK3CD, PIK3C3, PIK3CG, ATR	1152	18	20594	4.96576	1	0.494327	0.4881987196667801\
GOTERM_BP_DIRECT	GO:0048025~negative regulation of mRNA splicing, via spliceosome	6	0.484653	0.0159975	C1QBP, TRA2B, HNRNPA2B1, SRSF6, SRSF7, SRSF10	1104	25	18082	3.93087	1	0.382262	0.37610953458051355\
UP_SEQ_FEATURE	region of interest:Dimerization	5	0.403877	0.0160163	TFDP1, TFDP2, E2F1, E2F2, E2F3	1147	16	18012	4.90737	1	1	0.9968859478396264\
UP_SEQ_FEATURE	domain:PI3K/PI4K	5	0.403877	0.0160163	PRKDC, PIK3CD, PIK3C3, PIK3CG, ATR	1147	16	18012	4.90737	1	1	0.9968859478396264\
UP_SEQ_FEATURE	metal ion-binding site:Magnesium or manganese	5	0.403877	0.0160163	APEX1, IDH1, IDH2, NUDT19, IDH3A	1147	16	18012	4.90737	1	1	0.9968859478396264\
GOTERM_MF_DIRECT	GO:0051287~NAD binding	9	0.726979	0.0163739	AHCY, HPGD, PARP1, NNT, CTBP1, IDH1, IDH2, GPD1L, IDH3A	1050	55	17446	2.71886	1	0.294731	0.28431081870119757\
INTERPRO	IPR003959:ATPase, AAA-type, core	8	0.646204	0.0165652	RFC5, RFC4, RFC2, FIGNL1, ATAD2, TRIP13, CHTF18, ATAD3A	1152	48	20594	2.97946	1	0.494327	0.4881987196667801\
GOTERM_BP_DIRECT	GO:0007064~mitotic sister chromatid cohesion	5	0.403877	0.0172962	CDC20, PTTG1, CDCA5, GSG2, SMC1A	1104	17	18082	4.81724	1	0.407595	0.4010343163694934\
GOTERM_BP_DIRECT	GO:0008299~isoprenoid biosynthetic process	5	0.403877	0.0172962	FDPS, IDI1, MVK, HMGCS1, PDSS1	1104	17	18082	4.81724	1	0.407595	0.4010343163694934\
INTERPRO	IPR020045:5'-3' exonuclease, C-terminal domain	3	0.242326	0.0173627	GEN1, FEN1, EXO1	1152	4	20594	13.4076	1	0.494327	0.4881987196667801\
INTERPRO	IPR010918:AIR synthase-related protein, C-terminal domain	3	0.242326	0.0173627	SEPHS2, GART, PFAS	1152	4	20594	13.4076	1	0.494327	0.4881987196667801\
INTERPRO	IPR000022:Carboxyl transferase	3	0.242326	0.0173627	MCCC2, PCCB, ACACA	1152	4	20594	13.4076	1	0.494327	0.4881987196667801\
INTERPRO	IPR006085:XPG N-terminal	3	0.242326	0.0173627	GEN1, FEN1, EXO1	1152	4	20594	13.4076	1	0.494327	0.4881987196667801\
INTERPRO	IPR006086:XPG-I domain	3	0.242326	0.0173627	GEN1, FEN1, EXO1	1152	4	20594	13.4076	1	0.494327	0.4881987196667801\
INTERPRO	IPR006133:DNA-directed DNA polymerase, family B, exonuclease domain	3	0.242326	0.0173627	POLA1, POLD1, POLE	1152	4	20594	13.4076	1	0.494327	0.4881987196667801\
INTERPRO	IPR011762:Acetyl-coenzyme A carboxyltransferase, N-terminal	3	0.242326	0.0173627	MCCC2, PCCB, ACACA	1152	4	20594	13.4076	1	0.494327	0.4881987196667801\
INTERPRO	IPR011763:Acetyl-coenzyme A carboxyltransferase, C-terminal	3	0.242326	0.0173627	MCCC2, PCCB, ACACA	1152	4	20594	13.4076	1	0.494327	0.4881987196667801\
INTERPRO	IPR016188:PurM, N-terminal-like	3	0.242326	0.0173627	SEPHS2, GART, PFAS	1152	4	20594	13.4076	1	0.494327	0.4881987196667801\
INTERPRO	IPR006172:DNA-directed DNA polymerase, family B	3	0.242326	0.0173627	POLA1, POLD1, POLE	1152	4	20594	13.4076	1	0.494327	0.4881987196667801\
INTERPRO	IPR017967:HMG box A DNA-binding domain, conserved site	3	0.242326	0.0173627	HMGB2, HMGB3, HMGB1	1152	4	20594	13.4076	1	0.494327	0.4881987196667801\
INTERPRO	IPR008918:Helix-hairpin-helix motif, class 2	3	0.242326	0.0173627	GEN1, FEN1, EXO1	1152	4	20594	13.4076	1	0.494327	0.4881987196667801\
INTERPRO	IPR006134:DNA-directed DNA polymerase, family B, multifunctional domain	3	0.242326	0.0173627	POLA1, POLD1, POLE	1152	4	20594	13.4076	1	0.494327	0.4881987196667801\
INTERPRO	IPR006084:XPG/Rad2 endonuclease	3	0.242326	0.0173627	GEN1, FEN1, EXO1	1152	4	20594	13.4076	1	0.494327	0.4881987196667801\
GOTERM_CC_DIRECT	GO:0097539~ciliary transition fiber	4	0.323102	0.017521	CENPF, FBF1, CEP164, SCLT1	1150	10	19662	6.83896	0.999983	0.137728	0.12286883685019899\
SMART	SM00486:POLBc	3	0.242326	0.0176008	POLA1, POLD1, POLE	588	4	10425	13.2972	0.997776	0.302735	0.29657421165138304\
SMART	SM00484:XPGI	3	0.242326	0.0176008	GEN1, FEN1, EXO1	588	4	10425	13.2972	0.997776	0.302735	0.29657421165138304\
SMART	SM00485:XPGN	3	0.242326	0.0176008	GEN1, FEN1, EXO1	588	4	10425	13.2972	0.997776	0.302735	0.29657421165138304\
SMART	SM00279:HhH2	3	0.242326	0.0176008	GEN1, FEN1, EXO1	588	4	10425	13.2972	0.997776	0.302735	0.29657421165138304\
UP_SEQ_FEATURE	nucleotide phosphate-binding region:NADP	10	0.807754	0.0176434	CBR2, PECR, AKR7A5, MTHFD1, SPR, ZADH2, IDH1, IDH2, AKR1B3, DHRS4	1147	63	18012	2.49263	1	1	0.9968859478396264\
GOTERM_BP_DIRECT	GO:0032869~cellular response to insulin stimulus	12	0.969305	0.0178542	APOBEC1, XBP1, GCLC, PAK1, PARP1, PRKDC, H2AFZ, SRD5A1, PPAT, UCP2, SORBS1, HDAC9	1104	88	18082	2.23345	1	0.417863	0.41113660931127605\
GOTERM_MF_DIRECT	GO:0016798~hydrolase activity, acting on glycosyl bonds	11	0.88853	0.0181137	NEIL3, LYZ2, LYZ1, MACROD1, MOGS, MAN2B1, SMPDL3B, GANC, UNG, ENGASE, MUTYH	1050	78	17446	2.34317	1	0.321181	0.30982571785848434\
KEGG_PATHWAY	mmu00071:Fatty acid degradation	9	0.726979	0.018652	CPT1A, ACAA2, ALDH2, ACSL5, ACAA1B, ACAA1A, HADH, ACAT2, ACAT1	536	49	7691	2.63551	0.992795	0.152714	0.1375587337719807\
GOTERM_CC_DIRECT	GO:0000444~MIS12/MIND type complex	3	0.242326	0.0189152	DSN1, PMF1, NSL1	1150	4	19662	12.823	0.999993	0.141522	0.12625304832854656\
GOTERM_CC_DIRECT	GO:0070545~PeBoW complex	3	0.242326	0.0189152	BOP1, PES1, WDR12	1150	4	19662	12.823	0.999993	0.141522	0.12625304832854656\
GOTERM_CC_DIRECT	GO:1990726~Lsm1-7-Pat1 complex	3	0.242326	0.0189152	LSM7, LSM5, LSM2	1150	4	19662	12.823	0.999993	0.141522	0.12625304832854656\
GOTERM_CC_DIRECT	GO:0008622~epsilon DNA polymerase complex	3	0.242326	0.0189152	POLE2, POLE3, POLE	1150	4	19662	12.823	0.999993	0.141522	0.12625304832854656\
UP_KEYWORDS	Cilium biogenesis/degradation	15	1.21163	0.019224	FBF1, CEP164, TWF2, KIF24, AURKA, TMEM231, TTC8, TTC30B, CROCC, TMEM107, MKS1, POC1A, POC1B, BBS7, SSX2IP	1225	140	22680	1.98367	0.999398	0.0741775	0.05631274451015722\
GOTERM_BP_DIRECT	GO:0006098~pentose-phosphate shunt	4	0.323102	0.0196545	RPIA, H6PD, PGD, TKT	1104	10	18082	6.55145	1	0.44984	0.4425994161483314\
GOTERM_BP_DIRECT	GO:0034501~protein localization to kinetochore	4	0.323102	0.0196545	CDK1, BUB1B, TTK, AURKB	1104	10	18082	6.55145	1	0.44984	0.4425994161483314\
UP_SEQ_FEATURE	repeat:WD 6	19	1.53473	0.0198179	TLE1, WDR18, WDR41, THOC3, WDR61, PRPF19, WDR12, NLE1, WDR76, CDC20, BOP1, TBL3, CHAF1B, WDR90, POC1A, POC1B, GNB1L, RBBP7, DTL	1147	167	18012	1.78663	1	1	0.9968859478396264\
GOTERM_MF_DIRECT	GO:0035241~protein-arginine omega-N monomethyltransferase activity	3	0.242326	0.0199777	PRMT6, PRMT7, PRMT1	1050	4	17446	12.4614	1	0.335531	0.3236690557590492\
GOTERM_MF_DIRECT	GO:0003896~DNA primase activity	3	0.242326	0.0199777	PRIM2, POLA1, PRIM1	1050	4	17446	12.4614	1	0.335531	0.3236690557590492\
GOTERM_MF_DIRECT	GO:0003985~acetyl-CoA C-acetyltransferase activity	3	0.242326	0.0199777	ACAA1A, ACAT2, ACAT1	1050	4	17446	12.4614	1	0.335531	0.3236690557590492\
GOTERM_MF_DIRECT	GO:0016829~lyase activity	16	1.29241	0.0200528	XRCC6, ADSL, NPL, CSAD, LTC4S, TSEN2, ENO3, FH1, PTS, PPCDC, NEIL3, APEX1, FASN, ECHDC1, CAR12, UMPS	1050	139	17446	1.91255	1	0.335531	0.3236690557590492\
BIOCARTA	m_akap95Pathway:AKAP95 role in mitosis and chromosome dynamics	5	0.403877	0.0201786	CCNB1, PRKAR2B, CDK1, AKAP8, NCAPD2	122	12	1289	4.40232	0.966769	0.673964	0.6739640630698633\
GOTERM_BP_DIRECT	GO:0034508~centromere complex assembly	3	0.242326	0.020537	CENPV, CENPI, CENPN	1104	4	18082	12.284	1	0.44984	0.4425994161483314\
GOTERM_BP_DIRECT	GO:0043985~histone H4-R3 methylation	3	0.242326	0.020537	PRMT5, PRMT7, PRMT1	1104	4	18082	12.284	1	0.44984	0.4425994161483314\
GOTERM_BP_DIRECT	GO:0007100~mitotic centrosome separation	3	0.242326	0.020537	NDE1, KIF11, AURKA	1104	4	18082	12.284	1	0.44984	0.4425994161483314\
GOTERM_BP_DIRECT	GO:0051987~positive regulation of attachment of spindle microtubules to kinetochore	3	0.242326	0.020537	CENPE, CCNB1, RCC2	1104	4	18082	12.284	1	0.44984	0.4425994161483314\
GOTERM_BP_DIRECT	GO:0046602~regulation of mitotic centrosome separation	3	0.242326	0.020537	CHEK1, NEK2, KIF11	1104	4	18082	12.284	1	0.44984	0.4425994161483314\
GOTERM_BP_DIRECT	GO:0043137~DNA replication, removal of RNA primer	3	0.242326	0.020537	FEN1, RNASEH2A, DNA2	1104	4	18082	12.284	1	0.44984	0.4425994161483314\
GOTERM_BP_DIRECT	GO:0048254~snoRNA localization	3	0.242326	0.020537	FBL, NOP58, ZNHIT6	1104	4	18082	12.284	1	0.44984	0.4425994161483314\
GOTERM_BP_DIRECT	GO:0006664~glycolipid metabolic process	3	0.242326	0.020537	POGLUT1, KDELC1, KDELC2	1104	4	18082	12.284	1	0.44984	0.4425994161483314\
GOTERM_BP_DIRECT	GO:0032508~DNA duplex unwinding	5	0.403877	0.0211878	SUPV3L1, GINS2, XRCC6, WRN, RECQL	1104	18	18082	4.54962	1	0.461139	0.45371653074217794\
GOTERM_BP_DIRECT	GO:0010212~response to ionizing radiation	9	0.726979	0.0216246	RRM1, XRCC6, RAD51, PAXIP1, PRKDC, RAD54L, TOPBP1, BRCA1, RAD54B	1104	57	18082	2.5861	1	0.467666	0.46013871594661915\
UP_SEQ_FEATURE	region of interest:I-domain	3	0.242326	0.022262	GEN1, FEN1, EXO1	1147	4	18012	11.7777	1	1	0.9968859478396264\
UP_SEQ_FEATURE	site:Critical for catalysis	3	0.242326	0.022262	IDH1, IDH2, IDH3A	1147	4	18012	11.7777	1	1	0.9968859478396264\
GOTERM_BP_DIRECT	GO:0043966~histone H3 acetylation	8	0.646204	0.0228721	KAT2A, BRPF1, POLE3, TADA1, ELP3, ELP4, TCF3, BRCA2	1104	47	18082	2.78785	1	0.491534	0.4836226521206581\
GOTERM_CC_DIRECT	GO:1990023~mitotic spindle midzone	4	0.323102	0.023061	CENPE, KIF18A, RCC2, AURKB	1150	11	19662	6.21723	0.999999	0.170486	0.15209249835481234\
GOTERM_BP_DIRECT	GO:0014070~response to organic cyclic compound	11	0.88853	0.0232817	VKORC1, BTG2, KAT2A, CPT1A, IDH1, EIF4A3, EPHX1, CDK1, MKI67, ACACA, ACAT1	1104	80	18082	2.25206	1	0.497209	0.4892063770498173\
GOTERM_MF_DIRECT	GO:0016746~transferase activity, transferring acyl groups	18	1.45396	0.0234062	LIPT2, CPT1A, ACAA2, NAA10, MBOAT1, NAT10, ELP3, ACAA1B, ACAA1A, ESCO2, PIGW, OSGEP, ZDHHC3, ACAT2, ACAT1, ZDHHC4, KAT2A, SPTLC1	1050	167	17446	1.79086	1	0.386203	0.3725491164496109\
INTERPRO	IPR000953:Chromo domain/shadow	6	0.484653	0.0240164	CBX6, SMARCC1, CBX5, CBX3, SUV39H1, MSL3	1152	30	20594	3.57535	1	0.673853	0.6654989712749657\
GOTERM_MF_DIRECT	GO:0008026~ATP-dependent helicase activity	6	0.484653	0.0240925	BRIP1, WRN, DHX9, DHX15, RECQL, TTF2	1050	28	17446	3.56041	1	0.39208	0.37821861211722113\
SMART	SM00298:CHROMO	6	0.484653	0.0246155	CBX6, SMARCC1, CBX5, CBX3, SUV39H1, MSL3	588	30	10425	3.54592	0.999811	0.403225	0.39502009343645367\
GOTERM_MF_DIRECT	GO:0008134~transcription factor binding	31	2.50404	0.0247093	PRKDC, CTBP1, HMGB2, NUCKS1, YBX1, HDAC9, HHEX, CCND1, C1QBP, E2F1, E2F2, PELP1, SMAD3, TLE1, PARP1, SORBS1, TMEM173, NR0B2, KAT2A, CENPF, RBL1, MAFB, TFDP1, MYBBP1A, TFDP2, NAAA, HNRNPD, CRY1, BCOR, TCF3, PPID	1050	342	17446	1.50606	1	0.396684	0.3826594929945229\
GOTERM_BP_DIRECT	GO:0070542~response to fatty acid	5	0.403877	0.0255736	UCP2, TBXAS1, SCD2, SCD1, TLR2	1104	19	18082	4.31016	1	0.534702	0.5260952684059311\
GOTERM_BP_DIRECT	GO:0000470~maturation of LSU-rRNA	5	0.403877	0.0255736	NHP2L1, NOP2, NHP2, WDR12, RRP15	1104	19	18082	4.31016	1	0.534702	0.5260952684059311\
GOTERM_BP_DIRECT	GO:0071897~DNA biosynthetic process	5	0.403877	0.0255736	LIG1, POLD1, PHB, TK1, POLE	1104	19	18082	4.31016	1	0.534702	0.5260952684059311\
UP_KEYWORDS	FAD	13	1.05008	0.0256452	STEAP3, RETSAT, GSR, CYBB, DHCR24, ETFB, SDHA, IL4I1, IVD, PCYOX1L, CRY1, D2HGDH, MMACHC	1225	118	22680	2.03971	0.999951	0.0979648	0.07437116018103695\
GOTERM_BP_DIRECT	GO:0045577~regulation of B cell differentiation	4	0.323102	0.0258197	CD24A, PTPN6, ZFP36L2, CARD11	1104	11	18082	5.95586	1	0.534702	0.5260952684059311\
GOTERM_BP_DIRECT	GO:0000722~telomere maintenance via recombination	4	0.323102	0.0258197	WRN, RAD51, SMC6, BRCA2	1104	11	18082	5.95586	1	0.534702	0.5260952684059311\
INTERPRO	IPR000836:Phosphoribosyltransferase domain	4	0.323102	0.0262064	PRPS2, PRPS1, PPAT, UMPS	1152	12	20594	5.95891	1	0.719463	0.7105441400367581\
BIOCARTA	m_mcmPathway:CDK Regulation of DNA Replication	5	0.403877	0.0270724	ORC6, MCM7, MCM4, MCM6, CDC6	122	13	1289	4.06368	0.98978	0.719691	0.7196908286089883\
UP_KEYWORDS	Cholesterol metabolism	8	0.646204	0.0277403	FDPS, IDI1, NSDHL, MVK, HMGCS1, DHCR24, SORL1, CYP51	1225	55	22680	2.69299	0.999978	0.104919	0.07965033620159032\
INTERPRO	IPR001503:Glycosyl transferase, family 10	3	0.242326	0.0278718	FUT10, FUT11, FUT4	1152	5	20594	10.726	1	0.719463	0.7105441400367581\
INTERPRO	IPR005467:Signal transduction histidine kinase, core	3	0.242326	0.0278718	BCKDK, PDK2, PDK1	1152	5	20594	10.726	1	0.719463	0.7105441400367581\
INTERPRO	IPR018955:Branched-chain alpha-ketoacid dehydrogenase kinase/Pyruvate dehydrogenase kinase, N-terminal	3	0.242326	0.0278718	BCKDK, PDK2, PDK1	1152	5	20594	10.726	1	0.719463	0.7105441400367581\
INTERPRO	IPR006573:NEUZ	3	0.242326	0.0278718	NEURL1B, NEURL2, NEURL3	1152	5	20594	10.726	1	0.719463	0.7105441400367581\
INTERPRO	IPR019818:Isocitrate/isopropylmalate dehydrogenase, conserved site	3	0.242326	0.0278718	IDH1, IDH2, IDH3A	1152	5	20594	10.726	1	0.719463	0.7105441400367581\
GOTERM_BP_DIRECT	GO:0071333~cellular response to glucose stimulus	10	0.807754	0.0281173	XBP1, GCLC, PEO1, GPX1, ENDOG, SERPINF1, UCP2, IGF1, SLC29A1, GAS6	1104	71	18082	2.30685	1	0.578777	0.5694606718807269\
SMART	SM00588:NEUZ	3	0.242326	0.0282477	NEURL1B, NEURL2, NEURL3	588	5	10425	10.6378	0.999948	0.441691	0.4327028959267925\
UP_SEQ_FEATURE	domain:ABC transmembrane type-1	4	0.323102	0.0288323	ABCD2, ABCB10, ABCB8, ABCD1	1147	11	18012	5.71039	1	1	0.9968859478396264\
GOTERM_BP_DIRECT	GO:0006099~tricarboxylic acid cycle	6	0.484653	0.0292699	IDH1, IDH2, SUCLG2, SDHA, FH1, IDH3A	1104	29	18082	3.38868	1	0.595329	0.5857466801960515\
GOTERM_BP_DIRECT	GO:0016575~histone deacetylation	6	0.484653	0.0292699	RBM14, HDAC10, BRMS1L, MSL3, PHB, HDAC9	1104	29	18082	3.38868	1	0.595329	0.5857466801960515\
UP_KEYWORDS	Exosome	4	0.323102	0.0298601	EXOSC7, EXOSC6, EXOSC5, EXOSC2	1225	13	22680	5.6967	0.999991	0.111829	0.0848962551168491\
GOTERM_CC_DIRECT	GO:0005658~alpha DNA polymerase:primase complex	3	0.242326	0.0303115	PRIM2, POLA1, PRIM1	1150	5	19662	10.2584	1	0.221452	0.19755953447141023\
UP_SEQ_FEATURE	short sequence motif:Nuclear localization signal	32	2.58481	0.0311273	TCERG1, DIDO1, DNMT1, PAXIP1, DHX9, AKAP8, BUB1B, THYN1, PSIP1, PBXIP1, LMNB2, LMNB1, BRIP1, POLD1, TOPBP1, KPNA2, BUB1, TMPO, GTF2I, TLE1, PARP1, FANCA, PPHLN1, DEK, TFDP2, NASP, HNRNPA2B1, PDCD4, SGK3, HDGF, DTL, ITGB3BP	1147	343	18012	1.46506	1	1	0.9968859478396264\
GOTERM_CC_DIRECT	GO:0001741~XY body	5	0.403877	0.0312944	SMARCC1, SMARCB1, H2AFX, ESCO2, ATR	1150	21	19662	4.07081	1	0.225975	0.20159423838147927\
GOTERM_MF_DIRECT	GO:0016597~amino acid binding	6	0.484653	0.0316636	AARS2, MAT2A, SHMT2, SHMT1, CAD, MTR	1050	30	17446	3.32305	1	0.452255	0.4362662946569014\
GOTERM_MF_DIRECT	GO:0036002~pre-mRNA binding	4	0.323102	0.0316927	RBM14, TRA2B, SRSF2, SRSF6	1050	12	17446	5.53841	1	0.452255	0.4362662946569014\
GOTERM_MF_DIRECT	GO:0070182~DNA polymerase binding	4	0.323102	0.0316927	FANCI, RAD51, FANCD2, CDK2AP1	1050	12	17446	5.53841	1	0.452255	0.4362662946569014\
SMART	SM00385:CYCLIN	6	0.484653	0.0317395	CCNA2, CCNB2, CCNB1, RBL1, CCND1, CCNF	588	32	10425	3.3243	0.999985	0.474712	0.4650519867324443\
GOTERM_MF_DIRECT	GO:0000049~tRNA binding	8	0.646204	0.0319525	CTU2, AARS2, NSUN2, XPO5, AARSD1, YARS2, SLFN9, EARS2	1050	51	17446	2.60631	1	0.452255	0.4362662946569014\
GOTERM_MF_DIRECT	GO:0032407~MutSalpha complex binding	3	0.242326	0.0319776	MLH1, MUTYH, ATR	1050	5	17446	9.96914	1	0.452255	0.4362662946569014\
GOTERM_MF_DIRECT	GO:0010997~anaphase-promoting complex binding	3	0.242326	0.0319776	CDC20, PLK1, CLSPN	1050	5	17446	9.96914	1	0.452255	0.4362662946569014\
GOTERM_MF_DIRECT	GO:0005087~Ran guanyl-nucleotide exchange factor activity	3	0.242326	0.0319776	WBSCR16, RANGRF, RCC1	1050	5	17446	9.96914	1	0.452255	0.4362662946569014\
GOTERM_MF_DIRECT	GO:0046920~alpha-(1->3)-fucosyltransferase activity	3	0.242326	0.0319776	FUT10, FUT11, FUT4	1050	5	17446	9.96914	1	0.452255	0.4362662946569014\
GOTERM_MF_DIRECT	GO:0097100~supercoiled DNA binding	3	0.242326	0.0319776	HMGB2, PSIP1, HMGB1	1050	5	17446	9.96914	1	0.452255	0.4362662946569014\
GOTERM_MF_DIRECT	GO:0046934~phosphatidylinositol-4,5-bisphosphate 3-kinase activity	3	0.242326	0.0319776	PIK3CD, PIK3R6, PIK3CG	1050	5	17446	9.96914	1	0.452255	0.4362662946569014\
GOTERM_BP_DIRECT	GO:0000122~negative regulation of transcription from RNA polymerase II promoter	58	4.68498	0.0324355	TCERG1, BTG2, HDAC10, SUV39H1, YBX1, IKZF1, FOXM1, HHEX, CCND1, C1QBP, HMGN2, PRMT6, PRMT5, TGIF2, TLE1, KDM2B, USP2, ZFP932, SFPQ, RBL1, RFX5, ZFP296, CRY1, TIMELESS, RARB, SIK1, PPID, KANK2, DNMT1, NFIX, CTBP1, UHRF1, PHB, HDAC9, AURKB, HSF1, BEND3, E2F1, RBBP7, E2F7, E2F8, XBP1, CBX6, SMAD3, PLK1, LARP7, CELA1, NR0B2, HNRNPAB, EFNA1, BMP2, BRMS1L, HNRNPA2B1, HDGF, TRIM37, BCOR, TCF3, PHF19	1104	729	18082	1.3031	1	0.607602	0.5978224962514073\
INTERPRO	IPR008927:6-phosphogluconate dehydrogenase, C-terminal-like	4	0.323102	0.032682	CRYL1, GPD1L, PGD, HADH	1152	13	20594	5.50053	1	0.83253	0.8222093225350645\
GOTERM_BP_DIRECT	GO:0006685~sphingomyelin catabolic process	3	0.242326	0.0328535	SMPD4, SMPDL3B, SMPDL3A	1104	5	18082	9.82717	1	0.607602	0.5978224962514073\
GOTERM_BP_DIRECT	GO:0018216~peptidyl-arginine methylation	3	0.242326	0.0328535	PRMT5, PRMT7, PRMT1	1104	5	18082	9.82717	1	0.607602	0.5978224962514073\
GOTERM_BP_DIRECT	GO:0045132~meiotic chromosome segregation	3	0.242326	0.0328535	SGOL1, MLH1, SMC2	1104	5	18082	9.82717	1	0.607602	0.5978224962514073\
GOTERM_BP_DIRECT	GO:0070934~CRD-mediated mRNA stabilization	3	0.242326	0.0328535	DHX9, HNRNPU, YBX1	1104	5	18082	9.82717	1	0.607602	0.5978224962514073\
GOTERM_BP_DIRECT	GO:0006167~AMP biosynthetic process	3	0.242326	0.0328535	PRPS2, PRPS1, ADSL	1104	5	18082	9.82717	1	0.607602	0.5978224962514073\
GOTERM_BP_DIRECT	GO:0006555~methionine metabolic process	3	0.242326	0.0328535	MTHFD1, ADI1, MTR	1104	5	18082	9.82717	1	0.607602	0.5978224962514073\
GOTERM_BP_DIRECT	GO:0007091~metaphase/anaphase transition of mitotic cell cycle	3	0.242326	0.0328535	TACC3, BUB1B, CIT	1104	5	18082	9.82717	1	0.607602	0.5978224962514073\
GOTERM_BP_DIRECT	GO:0071051~polyadenylation-dependent snoRNA 3'-end processing	3	0.242326	0.0328535	EXOSC6, EXOSC5, EXOSC2	1104	5	18082	9.82717	1	0.607602	0.5978224962514073\
GOTERM_BP_DIRECT	GO:0070345~negative regulation of fat cell proliferation	3	0.242326	0.0328535	TFDP1, E2F1, E2F3	1104	5	18082	9.82717	1	0.607602	0.5978224962514073\
GOTERM_BP_DIRECT	GO:0000727~double-strand break repair via break-induced replication	3	0.242326	0.0328535	GINS2, CDC45, CDC7	1104	5	18082	9.82717	1	0.607602	0.5978224962514073\
GOTERM_BP_DIRECT	GO:0051984~positive regulation of chromosome segregation	3	0.242326	0.0328535	CENPE, SMC6, CDC6	1104	5	18082	9.82717	1	0.607602	0.5978224962514073\
GOTERM_BP_DIRECT	GO:0016321~female meiosis chromosome segregation	3	0.242326	0.0328535	PLK1, TTK, MLH1	1104	5	18082	9.82717	1	0.607602	0.5978224962514073\
GOTERM_BP_DIRECT	GO:0071459~protein localization to chromosome, centromeric region	3	0.242326	0.0328535	GSG2, BUB1B, CENPA	1104	5	18082	9.82717	1	0.607602	0.5978224962514073\
GOTERM_BP_DIRECT	GO:0010032~meiotic chromosome condensation	3	0.242326	0.0328535	NCAPD2, NCAPD3, SMC2	1104	5	18082	9.82717	1	0.607602	0.5978224962514073\
GOTERM_BP_DIRECT	GO:0051304~chromosome separation	3	0.242326	0.0328535	TTK, NCAPD2, NCAPD3	1104	5	18082	9.82717	1	0.607602	0.5978224962514073\
GOTERM_BP_DIRECT	GO:0000463~maturation of LSU-rRNA from tricistronic rRNA transcript (SSU-rRNA, 5.8S rRNA, LSU-rRNA)	4	0.323102	0.0328962	BOP1, PES1, WDR12, FTSJ3	1104	12	18082	5.45954	1	0.607602	0.5978224962514073\
UP_KEYWORDS	Iron transport	5	0.403877	0.032899	STEAP3, HFE, TRF, SFXN2, FXN	1225	23	22680	4.02484	0.999997	0.122014	0.09262828875846961\
BIOCARTA	m_eicosanoidPathway:Eicosanoid Metabolism	6	0.484653	0.0328997	CYSLTR1, PTGER1, ALOX5, EPHX1, TBXAS1, PTGS1	122	20	1289	3.16967	0.996252	0.719691	0.7196908286089883\
GOTERM_CC_DIRECT	GO:0000228~nuclear chromosome	8	0.646204	0.0336808	TOP2A, RAD51, SMARCB1, MSH2, FIGNL1, BIRC5, NCAPD2, SMC2	1150	53	19662	2.58074	1	0.240411	0.21447332699232086\
GOTERM_MF_DIRECT	GO:0004004~ATP-dependent RNA helicase activity	9	0.726979	0.0343134	SUPV3L1, DDX39, DHX34, DHX9, DDX56, EIF4A3, DHX37, DHX15, DDX51	1050	63	17446	2.37361	1	0.47958	0.4626251237173199\
UP_KEYWORDS	DNA-directed RNA polymerase	6	0.484653	0.034377	PRIM2, POLR1B, PRIM1, POLR3E, POLR3H, POLR2L	1225	34	22680	3.26723	0.999998	0.126269	0.09585882044217206\
BIOCARTA	m_g1Pathway:Cell Cycle: G1/S Check Point	7	0.565428	0.0344762	TFDP1, SMAD3, CCND1, E2F1, CDK1, SKP2, ATR	122	27	1289	2.73922	0.997146	0.719691	0.7196908286089883\
UP_SEQ_FEATURE	region of interest:Sufficient for nucleolar localization	3	0.242326	0.0355494	BOP1, PES1, WDR12	1147	5	18012	9.42214	1	1	0.9968859478396264\
UP_SEQ_FEATURE	domain:Histidine kinase	3	0.242326	0.0355494	BCKDK, PDK2, PDK1	1147	5	18012	9.42214	1	1	0.9968859478396264\
UP_SEQ_FEATURE	domain:Carboxyltransferase	3	0.242326	0.0355494	MCCC2, PCCB, ACACA	1147	5	18012	9.42214	1	1	0.9968859478396264\
GOTERM_BP_DIRECT	GO:0031572~G2 DNA damage checkpoint	5	0.403877	0.0358692	PLK1, CHEK1, CLSPN, BRCA1, DTL	1104	21	18082	3.89967	1	0.658951	0.6483446956732052\
KEGG_PATHWAY	mmu00640:Propanoate metabolism	6	0.484653	0.0360394	PCCB, ECHDC1, SUCLG2, ACACA, ACAT2, ACAT1	536	27	7691	3.18864	0.999933	0.279515	0.2517772864783497\
GOTERM_CC_DIRECT	GO:0043231~intracellular membrane-bounded organelle	57	4.6042	0.0361358	SCARB1, PECR, ABCD2, TREM2, YBX1, ETFB, IFI30, NSDHL, CHAF1A, PALM, RUVBL1, CHEK1, SCD2, SCD1, VKORC1, CPT1A, LIG1, MYOF, PPHLN1, PGD, RRAGB, MCM3, BTK, TKT, DTL, FAM72A, VAC14, PON3, XRCC6BP1, H6PD, MGST3, MGST2, ACAA1A, LTC4S, UGT1A7C, HSPD1, PTGS1, EIF1AD, TRA2A, PUSL1, BARD1, AMBP, PNPLA7, SRD5A1, ERAP1, EPHX1, DHRS4, CYP51, RPIA, ANLN, MYBBP1A, POLE2, FXYD2, TDP1, ATP13A2, RAD1, POLR3H	1150	751	19662	1.29767	1	0.255004	0.22749159421737916\
GOTERM_BP_DIRECT	GO:0009636~response to toxic substance	11	0.88853	0.0362218	CST3, PON3, RAD51, GPX1, EPHX1, DHX15, CDK1, HTR1B, MBP, TYMS, TLR2	1104	86	18082	2.09494	1	0.661872	0.6512183220582795\
KEGG_PATHWAY	mmu00072:Synthesis and degradation of ketone bodies	4	0.323102	0.036273	HMGCS1, OXCT1, ACAT2, ACAT1	536	11	7691	5.21777	0.999937	0.279515	0.2517772864783497\
GOTERM_CC_DIRECT	GO:0000177~cytoplasmic exosome (RNase complex)	4	0.323102	0.0366423	EXOSC7, EXOSC6, EXOSC5, EXOSC2	1150	13	19662	5.26074	1	0.255673	0.22808809427273877\
UP_SEQ_FEATURE	repeat:RCC1 6	4	0.323102	0.0366632	WBSCR16, RCC2, RCC1, RCBTB2	1147	12	18012	5.23452	1	1	0.9968859478396264\
SMART	SM00220:S_TKc	31	2.50404	0.0386176	LRRK1, TTK, PKMYT1, AURKB, AURKA, CAMKK2, PAK1, CHEK2, GSG2, GRK6, CHEK1, PBK, NEK2, BUB1, PSKH1, MAP2K6, DMPK, PLK1, CASK, CDC7, VRK1, CIT, D8ERTD82E, MAP3K15, SBK1, MELK, CDK1, TSSK6, SGK3, SIK1, CAMK1	588	380	10425	1.44636	0.999999	0.553519	0.5422560025494071\
GOTERM_MF_DIRECT	GO:0008574~ATP-dependent microtubule motor activity, plus-end-directed	4	0.323102	0.0394013	KIF18A, KIF18B, KIF11, KIF4	1050	13	17446	5.11238	1	0.544287	0.5250449713291512\
UP_KEYWORDS	Glycosidase	10	0.807754	0.039518	NEIL3, LYZ2, LYZ1, MOGS, MAN2B1, SMPDL3B, GANC, UNG, ENGASE, MUTYH	1225	85	22680	2.17815	1	0.14377	0.10914495626035038\
INTERPRO	IPR011761:ATP-grasp fold	4	0.323102	0.0399081	CAD, SUCLG2, GART, ACACA	1152	14	20594	5.10764	1	0.917322	0.9059501380003033\
INTERPRO	IPR017926:Glutamine amidotransferase	3	0.242326	0.040275	CAD, CTPS, PFAS	1152	6	20594	8.93837	1	0.917322	0.9059501380003033\
INTERPRO	IPR027408:PNPase/RNase PH domain	3	0.242326	0.040275	EXOSC7, EXOSC6, EXOSC5	1152	6	20594	8.93837	1	0.917322	0.9059501380003033\
INTERPRO	IPR002300:Aminoacyl-tRNA synthetase, class Ia	3	0.242326	0.040275	LARS2, VARS, VARS2	1152	6	20594	8.93837	1	0.917322	0.9059501380003033\
INTERPRO	IPR024084:Isopropylmalate dehydrogenase-like domain	3	0.242326	0.040275	IDH1, IDH2, IDH3A	1152	6	20594	8.93837	1	0.917322	0.9059501380003033\
INTERPRO	IPR009008:Valyl/Leucyl/Isoleucyl-tRNA synthetase, class Ia, editing domain	3	0.242326	0.040275	LARS2, VARS, VARS2	1152	6	20594	8.93837	1	0.917322	0.9059501380003033\
INTERPRO	IPR013155:Valyl/Leucyl/Isoleucyl-tRNA synthetase, class I, anticodon-binding	3	0.242326	0.040275	LARS2, VARS, VARS2	1152	6	20594	8.93837	1	0.917322	0.9059501380003033\
INTERPRO	IPR001129:Membrane-associated, eicosanoid/glutathione metabolism (MAPEG) protein	3	0.242326	0.040275	MGST3, MGST2, LTC4S	1152	6	20594	8.93837	1	0.917322	0.9059501380003033\
INTERPRO	IPR023352:Membrane associated eicosanoid/glutathione metabolism-like domain	3	0.242326	0.040275	MGST3, MGST2, LTC4S	1152	6	20594	8.93837	1	0.917322	0.9059501380003033\
SMART	SM01329:SM01329	3	0.242326	0.040809	IDH1, IDH2, IDH3A	588	6	10425	8.8648	0.999999	0.561532	0.5501056988939433\
GOTERM_BP_DIRECT	GO:0033197~response to vitamin E	4	0.323102	0.0408712	HMGCS1, CCND1, SRSF2, ADA	1104	13	18082	5.03958	1	0.742856	0.7308986474530957\
UP_SEQ_FEATURE	compositionally biased region:Arg/Ser-rich (RS domain)	5	0.403877	0.040956	SRSF1, SRSF2, SRSF3, SRSF7, SRSF10	1147	21	18012	3.73895	1	1	0.9968859478396264\
UP_KEYWORDS	Amino-acid biosynthesis	5	0.403877	0.0431918	MTHFD1, ADI1, MRI1, MTR, ENOPH1	1225	25	22680	3.70286	1	0.154658	0.1174106184963665\
UP_KEYWORDS	Exonuclease	7	0.565428	0.0433205	WRN, FEN1, EXO1, APEX1, TDP1, POLD1, RAD1	1225	48	22680	2.7	1	0.154658	0.1174106184963665\
GOTERM_CC_DIRECT	GO:0015630~microtubule cytoskeleton	16	1.29241	0.0436693	CENPV, SHMT2, PLK1, CKAP2, CDC7, AURKA, CENPE, TPX2, CCNB2, KIF18A, FES, PRC1, TIMELESS, DGCR8, KIF2C, MCM2	1150	158	19662	1.73138	1	0.288868	0.2577021964716217\
GOTERM_CC_DIRECT	GO:0034715~pICln-Sm protein complex	3	0.242326	0.0437256	SNRPD1, SNRPD3, SNRPF	1150	6	19662	8.5487	1	0.288868	0.2577021964716217\
GOTERM_CC_DIRECT	GO:0070761~pre-snoRNP complex	3	0.242326	0.0437256	NOP56, NOP58, ZNHIT6	1150	6	19662	8.5487	1	0.288868	0.2577021964716217\
GOTERM_CC_DIRECT	GO:0070937~CRD-mediated mRNA stability complex	3	0.242326	0.0437256	DHX9, HNRNPU, YBX1	1150	6	19662	8.5487	1	0.288868	0.2577021964716217\
GOTERM_CC_DIRECT	GO:0031298~replication fork protection complex	3	0.242326	0.0437256	GINS2, CDC45, MCM10	1150	6	19662	8.5487	1	0.288868	0.2577021964716217\
GOTERM_CC_DIRECT	GO:0000176~nuclear exosome (RNase complex)	4	0.323102	0.0446609	EXOSC7, EXOSC6, EXOSC5, EXOSC2	1150	14	19662	4.88497	1	0.2889	0.25773051523844037\
GOTERM_CC_DIRECT	GO:0045120~pronucleus	4	0.323102	0.0446609	CENPF, HSF1, NCAPD2, AURKA	1150	14	19662	4.88497	1	0.2889	0.25773051523844037\
GOTERM_BP_DIRECT	GO:0008630~intrinsic apoptotic signaling pathway in response to DNA damage	8	0.646204	0.0447592	MSH2, PRKDC, CHEK2, E2F1, BRCA1, MLH1, BRCA2, CRIP1	1104	54	18082	2.42646	1	0.808314	0.7953029825450034\
UP_SEQ_FEATURE	domain:Chromo	4	0.323102	0.0454635	CBX6, SUV39H1, MSL3, NPTXR	1147	13	18012	4.83187	1	1	0.9968859478396264\
GOTERM_MF_DIRECT	GO:0004768~stearoyl-CoA 9-desaturase activity	3	0.242326	0.0460771	FADS2, SCD2, SCD1	1050	6	17446	8.30762	1	0.622041	0.6000499332935894\
GOTERM_MF_DIRECT	GO:0003988~acetyl-CoA C-acyltransferase activity	3	0.242326	0.0460771	ACAA2, ACAA1B, ACAA1A	1050	6	17446	8.30762	1	0.622041	0.6000499332935894\
GOTERM_BP_DIRECT	GO:0031053~primary miRNA processing	3	0.242326	0.0473113	HNRNPA2B1, SRRT, DGCR8	1104	6	18082	8.18931	1	0.808314	0.7953029825450034\
GOTERM_BP_DIRECT	GO:0019439~aromatic compound catabolic process	3	0.242326	0.0473113	PON3, EPHX1, UGT1A7C	1104	6	18082	8.18931	1	0.808314	0.7953029825450034\
GOTERM_BP_DIRECT	GO:0009235~cobalamin metabolic process	3	0.242326	0.0473113	MMAB, MTR, MMACHC	1104	6	18082	8.18931	1	0.808314	0.7953029825450034\
GOTERM_BP_DIRECT	GO:0045830~positive regulation of isotype switching	3	0.242326	0.0473113	EXOSC6, PAXIP1, UNG	1104	6	18082	8.18931	1	0.808314	0.7953029825450034\
GOTERM_BP_DIRECT	GO:0006102~isocitrate metabolic process	3	0.242326	0.0473113	IDH1, IDH2, IDH3A	1104	6	18082	8.18931	1	0.808314	0.7953029825450034\
GOTERM_BP_DIRECT	GO:0009168~purine ribonucleoside monophosphate biosynthetic process	3	0.242326	0.0473113	PPAT, AMPD2, ADA	1104	6	18082	8.18931	1	0.808314	0.7953029825450034\
GOTERM_BP_DIRECT	GO:0034080~CENP-A containing nucleosome assembly	3	0.242326	0.0473113	OIP5, CENPP, ITGB3BP	1104	6	18082	8.18931	1	0.808314	0.7953029825450034\
GOTERM_BP_DIRECT	GO:0031052~chromosome breakage	3	0.242326	0.0473113	BRCA1, BRCA2, PALB2	1104	6	18082	8.18931	1	0.808314	0.7953029825450034\
GOTERM_BP_DIRECT	GO:0016447~somatic recombination of immunoglobulin gene segments	3	0.242326	0.0473113	MSH2, MLH1, UNG	1104	6	18082	8.18931	1	0.808314	0.7953029825450034\
GOTERM_BP_DIRECT	GO:0010826~negative regulation of centrosome duplication	3	0.242326	0.0473113	KIFC1, CCNF, KIFC5B	1104	6	18082	8.18931	1	0.808314	0.7953029825450034\
GOTERM_BP_DIRECT	GO:0006207~'de novo' pyrimidine nucleobase biosynthetic process	3	0.242326	0.0473113	CAD, UMPS, DHODH	1104	6	18082	8.18931	1	0.808314	0.7953029825450034\
KEGG_PATHWAY	mmu00630:Glyoxylate and dicarboxylate metabolism	6	0.484653	0.0473403	SHMT2, SHMT1, PCCB, PGP, ACAT2, ACAT1	536	29	7691	2.96873	0.999997	0.354376	0.31920889157568155\
INTERPRO	IPR020892:Cyclophilin-type peptidyl-prolyl cis-trans isomerase, conserved site	4	0.323102	0.0478683	PPIL1, PPIH, PPIA, PPID	1152	15	20594	4.76713	1	1	0.9881136950904392\
INTERPRO	IPR013815:ATP-grasp fold, subdomain 1	4	0.323102	0.0478683	CAD, SUCLG2, GART, ACACA	1152	15	20594	4.76713	1	1	0.9881136950904392\
GOTERM_MF_DIRECT	GO:0046872~metal ion binding	224	18.0937	0.0479168	NUDT1, TESK2, IKZF1, ENO3, CHEK2, PPAT, FBXO5, MBNL1, ENDOG, RSAD1, AARSD1, ESCO2, CYP27A1, NEIL3, PPA2, EWSR1, ZFP296, BTK, SUCLG2, SIK1, RBCK1, DNA2, GNE, ZBTB8A, AARS2, L3MBTL2, TSHZ1, ENDOD1, RNF219, OSGEP, BRIP1, RACGAP1, ZNHIT6, FIGNL1, LYAR, ARSB, LHPP, BARD1, EGR2, EGR3, DMPK, CDC7, CELA1, POLA1, EXT2, ADI1, ADA, TOP2A, NRP1, FEN1, ZFP367, ACY1, SUV39H1, ASH2L, BRCA1, PFAS, CLYBL, THTPA, …	1050	3355	17446	1.10933	1	0.639608	0.6169955142049375\
GOTERM_BP_DIRECT	GO:0071392~cellular response to estradiol stimulus	6	0.484653	0.0479609	CCNA2, H2AFZ, SRD5A1, RUVBL2, HSF1, HNRNPD	1104	33	18082	2.97793	1	0.815335	0.8022117811557345\
UP_SEQ_FEATURE	splice variant	324	26.1712	0.0480627	TCERG1, IPO11, SMARCB1, CCNF, GPATCH4, LDLRAD3, SMC6, IKZF1, TSEN54, RCBTB2, IL4I1, WDR90, CHEK1, RTTN, STRA13, SYNPO, SKP2, TMPO, GAMT, SMARCC1, RECQL, ARMC9, HUS1, HDGFRP2, TMEM80, GANC, WDR76, NEIL3, DEPDC1A, PPA2, SUCLG2, FAM64A, DNA2, RIN2, TELO2, TTYH3, SET, CDCA2, CDCA3, PRKDC, CTBP1, DHX9, FUT10, CDCA5, CSTF2, FBF1, TWF2, CDCA8, RNF219, SDR39U1, ARPP19, PIK3R6, TMTC4, PEO1, SCFD2, ZNHIT6,…	1147	4691	18012	1.08462	1	1	0.9968859478396264\
GOTERM_CC_DIRECT	GO:0043234~protein complex	48	3.87722	0.0482177	TOP2A, PRPS2, PRPS1, FEN1, DNMT1, SET, SMARCB1, CBFB, USP10, PROS1, HMGB2, CDCA8, BRCA1, IKZF1, BRCA2, PHB2, HSPD1, CDC20, CHAF1B, PAK1, CHAF1A, RASSF2, HSF1, RUVBL1, WDR6, NEK2, DNAJC19, PRMT5, XRCC6, SMARCC1, SMAD3, PARP1, PRMT1, LMO2, CAD, CASK, KIF24, NR0B2, CTU2, BMP2, NHP2L1, NASP, SUCLG2, TCF3, FKBP4, SSX2IP, RAN, ASF1B	1150	628	19662	1.30681	1	0.308693	0.2753878098425321\
UP_KEYWORDS	Sterol metabolism	8	0.646204	0.0488048	FDPS, IDI1, NSDHL, MVK, HMGCS1, DHCR24, SORL1, CYP51	1225	62	22680	2.38894	1	0.172624	0.13104991641814215\
INTERPRO	IPR000719:Protein kinase, catalytic domain	39	3.15024	0.0493273	CSF1R, LRRK1, TESK2, BUB1B, AATK, TTK, PKMYT1, AURKB, AURKA, CAMKK2, PAK1, CHEK2, GSG2, GRK6, CHEK1, PBK, NEK2, BUB1, PSKH1, MAP2K6, DMPK, PLK1, CASK, CDC7, VRK1, CIT, D8ERTD82E, FGR, MAP3K15, SBK1, MELK, FES, ADCK1, BTK, CDK1, TSSK6, SGK3, SIK1, CAMK1	1152	515	20594	1.35377	1	1	0.9881136950904392\
GOTERM_BP_DIRECT	GO:0006325~chromatin organization	7	0.565428	0.0494833	NUP133, ATAD2, MUM1, MSL3, NUCKS1, HDAC9, HMGN1	1104	44	18082	2.60569	1	0.836952	0.8234807259602464\
GOTERM_BP_DIRECT	GO:0006400~tRNA modification	4	0.323102	0.0497224	TRUB1, AARS2, WDR4, THUMPD1	1104	14	18082	4.67961	1	0.836952	0.8234807259602464\
GOTERM_BP_DIRECT	GO:0009790~embryo development	10	0.807754	0.0507504	SCEL, BMP2, RACGAP1, POLR1B, TIMELESS, HUS1, BIRC5, BUB1, GTF2I, CKS1B	1104	79	18082	2.07324	1	0.85007	0.8363869809775286\
UP_SEQ_FEATURE	region of interest:N-domain	3	0.242326	0.0511034	GEN1, FEN1, EXO1	1147	6	18012	7.85179	1	1	0.9968859478396264\
GOTERM_BP_DIRECT	GO:0042384~cilium assembly	14	1.13086	0.0512841	IFT140, FBF1, CEP164, SCLT1, KIF24, TMEM231, TTC8, TTC30B, ALMS1, TMEM107, MKS1, POC1B, BBS7, SSX2IP	1104	129	18082	1.77752	1	0.854818	0.8410585227938985\
GOTERM_MF_DIRECT	GO:0001106~RNA polymerase II transcription corepressor activity	5	0.403877	0.0528222	RERE, TCERG1, TLE1, CTBP1, HDGF	1050	24	17446	3.46151	1	0.697253	0.6726026873109147\
UP_KEYWORDS	Inflammatory response	15	1.21163	0.0534591	CSF1R, NLRP1B, HMGB2, LY86, PIK3CD, HMGB1, PIK3CG, CNR2, CLEC7A, CHST1, TLR7, SMPDL3B, NFKBID, TLR13, TLR2	1225	161	22680	1.72493	1	0.187352	0.14223061895468184\
GOTERM_CC_DIRECT	GO:0005662~DNA replication factor A complex	4	0.323102	0.0534702	RPA3, RPA1, RPA2, PRPF19	1150	15	19662	4.5593	1	0.326962	0.29168569249206555\
GOTERM_CC_DIRECT	GO:0000178~exosome (RNase complex)	4	0.323102	0.0534702	EXOSC7, EXOSC6, EXOSC5, EXOSC2	1150	15	19662	4.5593	1	0.326962	0.29168569249206555\
GOTERM_CC_DIRECT	GO:0005721~pericentric heterochromatin	4	0.323102	0.0534702	HELLS, DNMT1, CBX5, IKZF1	1150	15	19662	4.5593	1	0.326962	0.29168569249206555\
GOTERM_BP_DIRECT	GO:0042110~T cell activation	6	0.484653	0.0535204	SMAD3, CD28, CARD11, ADA, CD276, HSPD1	1104	34	18082	2.89035	1	0.887763	0.8734733752307801\
GOTERM_CC_DIRECT	GO:0016605~PML body	11	0.88853	0.0536228	RDM1, RERE, RAD51, CBX5, RGS14, CHEK2, RPA1, RPA2, TOPBP1, SMC6, ATR	1150	96	19662	1.95908	1	0.326962	0.29168569249206555\
GOTERM_CC_DIRECT	GO:0036064~ciliary basal body	12	0.969305	0.0537039	CENPF, TTC8, TTC30B, IFT140, ALMS1, POC1A, MKS1, POC1B, RTTN, BBS7, WDR34, SSX2IP	1150	109	19662	1.88228	1	0.326962	0.29168569249206555\
INTERPRO	IPR008271:Serine/threonine-protein kinase, active site	27	2.18094	0.0537066	TTK, PKMYT1, AURKB, AURKA, CAMKK2, PAK1, CHEK2, GRK6, CHEK1, PBK, NEK2, BUB1, PSKH1, MAP2K6, DMPK, PLK1, CDC7, VRK1, CIT, MAP3K15, SBK1, MELK, CDK1, TSSK6, SGK3, SIK1, CAMK1	1152	333	20594	1.44947	1	1	0.9881136950904392\
UP_KEYWORDS	Chaperone	17	1.37318	0.0543273	DNAJC19, TRAP1, SET, DNAJC11, DNAJB14, TIMM10, CNPY3, HSPD1, CHAF1A, BAG2, ANP32E, PPIH, DNAJC9, RBBP7, FKBP4, PPID, ASF1B	1225	191	22680	1.64787	1	0.188664	0.14322638834938406\
INTERPRO	IPR015847:Exoribonuclease, phosphorolytic domain 2	3	0.242326	0.0543282	EXOSC7, EXOSC6, EXOSC5	1152	7	20594	7.66146	1	1	0.9881136950904392\
INTERPRO	IPR003395:RecF/RecN/SMC	3	0.242326	0.0543282	SMC6, SMC1A, SMC2	1152	7	20594	7.66146	1	1	0.9881136950904392\
INTERPRO	IPR001247:Exoribonuclease, phosphorolytic domain 1	3	0.242326	0.0543282	EXOSC7, EXOSC6, EXOSC5	1152	7	20594	7.66146	1	1	0.9881136950904392\
GOTERM_MF_DIRECT	GO:0003899~DNA-directed RNA polymerase activity	6	0.484653	0.0565131	PRIM2, POLR1B, PRIM1, POLR3E, POLR3H, POLR2L	1050	35	17446	2.84833	1	0.737775	0.7116921798172594\
SMART	SM00913:SM00913	4	0.323102	0.0575123	IPO11, IPO9, CSE1L, XPO5	588	16	10425	4.4324	1	0.760932	0.7454482265120843\
GOTERM_MF_DIRECT	GO:0003725~double-stranded RNA binding	9	0.726979	0.058241	SUPV3L1, MBNL1, TUBA1B, DHX15, DGCR8, TLR7, HMGB1, TLR13, HSPD1	1050	70	17446	2.13624	1	0.742753	0.7164941151824344\
UP_SEQ_FEATURE	metal ion-binding site:Magnesium 2	7	0.565428	0.058528	GEN1, FDPS, FEN1, LIG1, PPA2, EXO1, PDSS1	1147	44	18012	2.4983	1	1	0.9968859478396264\
UP_SEQ_FEATURE	metal ion-binding site:Magnesium 1	7	0.565428	0.058528	GEN1, FDPS, FEN1, LIG1, PPA2, EXO1, PDSS1	1147	44	18012	2.4983	1	1	0.9968859478396264\
GOTERM_CC_DIRECT	GO:0005683~U7 snRNP	3	0.242326	0.0588833	SNRPD3, SNRPF, SNRPB	1150	7	19662	7.32745	1	0.348253	0.3106796096624752\
GOTERM_CC_DIRECT	GO:0042382~paraspeckles	3	0.242326	0.0588833	HNRNPM, SFPQ, PSPC1	1150	7	19662	7.32745	1	0.348253	0.3106796096624752\
GOTERM_CC_DIRECT	GO:0001651~dense fibrillar component	3	0.242326	0.0588833	FBL, NHP2L1, GAR1	1150	7	19662	7.32745	1	0.348253	0.3106796096624752\
GOTERM_BP_DIRECT	GO:0007595~lactation	7	0.565428	0.0593422	CCND1, PPAT, CAD, SLC29A1, UMPS, NME1, DHODH	1104	46	18082	2.4924	1	0.971475	0.9558383307487753\
PIR_SUPERFAMILY	PIRSF001467:peptidyl-prolyl cis-trans isomerase	3	0.242326	0.0593496	PPIL1, PPIH, PPIA	153	5	1807	7.08627	0.999757	1	1.0\
GOTERM_BP_DIRECT	GO:0006376~mRNA splice site selection	4	0.323102	0.0594201	MBNL1, CELF2, SRSF6, SRSF10	1104	15	18082	4.36763	1	0.971475	0.9558383307487753\
GOTERM_BP_DIRECT	GO:0010569~regulation of double-strand break repair via homologous recombination	4	0.323102	0.0594201	RAD51, FIGNL1, CHEK1, RPA2	1104	15	18082	4.36763	1	0.971475	0.9558383307487753\
GOTERM_MF_DIRECT	GO:0030246~carbohydrate binding	21	1.69628	0.0602032	CLEC4A1, PRPS2, PRPS1, CLEC4A3, H6PD, CLEC4A2, GALNT4, CLEC12A, CLEC10A, CLEC11A, PGD, GALNT10, GANC, SIGLECE, RPIA, CD24A, CLEC7A, CLEC5A, MAN2B1, TKT, CD33	1050	229	17446	1.52367	1	0.742753	0.7164941151824344\
UP_KEYWORDS	Mitochondrion nucleoid	4	0.323102	0.0605439	SUPV3L1, PEO1, FASTKD2, ATAD3A	1225	17	22680	4.3563	1	0.208358	0.15817767794361928\
UP_SEQ_FEATURE	repeat:WD 7	14	1.13086	0.0606743	WDR61, PRPF19, WDR12, NLE1, WDR76, CDC20, BOP1, TBL3, CHAF1B, WDR90, POC1A, POC1B, RBBP7, DTL	1147	127	18012	1.7311	1	1	0.9968859478396264\
GOTERM_MF_DIRECT	GO:0035064~methylated histone binding	7	0.565428	0.0611428	CBX5, L3MBTL2, UHRF1, NCAPG2, MSL3, NCAPD3, PHF19	1050	47	17446	2.47461	1	0.742753	0.7164941151824344\
INTERPRO	IPR020636:Calcium/calmodulin-dependent/calcium-dependent protein kinase	5	0.403877	0.0611736	CHEK2, CASK, CAMK1, PSKH1, CAMKK2	1152	27	20594	3.31051	1	1	0.9881136950904392\
INTERPRO	IPR011527:ABC transporter, transmembrane domain, type 1	5	0.403877	0.0611736	ABCD2, ABCB10, ABCB8, ABCD1, ABCB1B	1152	27	20594	3.31051	1	1	0.9881136950904392\
GOTERM_MF_DIRECT	GO:0016274~protein-arginine N-methyltransferase activity	3	0.242326	0.0619808	PRMT6, PRMT5, PRMT1	1050	7	17446	7.12082	1	0.742753	0.7164941151824344\
GOTERM_MF_DIRECT	GO:0008320~protein transmembrane transporter activity	3	0.242326	0.0619808	TOMM40, NUTF2, RAN	1050	7	17446	7.12082	1	0.742753	0.7164941151824344\
GOTERM_MF_DIRECT	GO:0000405~bubble DNA binding	3	0.242326	0.0619808	NEIL3, WRN, HMGB1	1050	7	17446	7.12082	1	0.742753	0.7164941151824344\
GOTERM_MF_DIRECT	GO:0043140~ATP-dependent 3'-5' DNA helicase activity	3	0.242326	0.0619808	WRN, RUVBL1, RECQL	1050	7	17446	7.12082	1	0.742753	0.7164941151824344\
GOTERM_MF_DIRECT	GO:0035242~protein-arginine omega-N asymmetric methyltransferase activity	3	0.242326	0.0619808	PRMT6, PRMT7, PRMT1	1050	7	17446	7.12082	1	0.742753	0.7164941151824344\
GOTERM_CC_DIRECT	GO:0035097~histone methyltransferase complex	5	0.403877	0.062208	PRMT5, CBX5, PAXIP1, ASH2L, HDAC9	1150	26	19662	3.28796	1	0.364445	0.3251247085816005\
UP_KEYWORDS	Glycosyltransferase	19	1.53473	0.0622274	ALG8, ST6GAL1, POGLUT1, GALNT4, ALG6, PARP1, FUT10, FUT11, B3GALT6, UGT1A7C, FUT4, GALNT10, LFNG, EXT2, DPY19L1, MTAP, PPAT, B4GALNT1, UMPS	1225	225	22680	1.56343	1	0.21224	0.16112454016017175\
GOTERM_MF_DIRECT	GO:0043531~ADP binding	6	0.484653	0.0625213	PRPS2, PRPS1, GCLC, MSH2, RUVBL2, RUVBL1	1050	36	17446	2.76921	1	0.742753	0.7164941151824344\
GOTERM_BP_DIRECT	GO:0008652~cellular amino acid biosynthetic process	5	0.403877	0.0626479	MTHFD1, ADI1, MRI1, MTR, ENOPH1	1104	25	18082	3.27572	1	1	0.984192037470726\
GOTERM_BP_DIRECT	GO:0014065~phosphatidylinositol 3-kinase signaling	5	0.403877	0.0626479	XBP1, C1QBP, IGF1, PIK3R6, PIK3CG	1104	25	18082	3.27572	1	1	0.984192037470726\
GOTERM_BP_DIRECT	GO:0042127~regulation of cell proliferation	21	1.69628	0.0630086	APOBEC1, DNMT1, FANCL, FANCA, CDCA7, CELA1, IGF1, BRCA1, FOXM1, BRCA2, PTGS1, GNL3, FGR, HHEX, FES, FXYD2, RPA3, CHEK1, BTK, SGK3, RELT	1104	227	18082	1.5152	1	1	0.984192037470726\
GOTERM_BP_DIRECT	GO:0006975~DNA damage induced protein phosphorylation	3	0.242326	0.063604	CHEK2, CHEK1, CRY1	1104	7	18082	7.01941	1	1	0.984192037470726\
GOTERM_BP_DIRECT	GO:0090267~positive regulation of mitotic cell cycle spindle assembly checkpoint	3	0.242326	0.063604	GEN1, NDC80, MAD2L1	1104	7	18082	7.01941	1	1	0.984192037470726\
GOTERM_BP_DIRECT	GO:0032466~negative regulation of cytokinesis	3	0.242326	0.063604	E2F7, AURKB, E2F8	1104	7	18082	7.01941	1	1	0.984192037470726\
GOTERM_BP_DIRECT	GO:0045730~respiratory burst	3	0.242326	0.063604	CD24A, NCF1, CYBB	1104	7	18082	7.01941	1	1	0.984192037470726\
GOTERM_BP_DIRECT	GO:0006084~acetyl-CoA metabolic process	3	0.242326	0.063604	ACAA2, FASN, ACACA	1104	7	18082	7.01941	1	1	0.984192037470726\
UP_SEQ_FEATURE	binding site:S-adenosyl-L-methionine	7	0.565428	0.0640644	PRMT6, GAMT, FBL, PRMT1, NSUN2, NOP2, MTR	1147	45	18012	2.44278	1	1	0.9968859478396264\
GOTERM_BP_DIRECT	GO:0006487~protein N-linked glycosylation	6	0.484653	0.0657123	ALG8, ALG6, FUT10, FUT11, MOGS, FUT4	1104	36	18082	2.72977	1	1	0.984192037470726\
UP_SEQ_FEATURE	repeat:RCC1 5	4	0.323102	0.065845	WBSCR16, RCC2, RCC1, RCBTB2	1147	15	18012	4.18762	1	1	0.9968859478396264\
INTERPRO	IPR023779:Chromo domain, conserved site	4	0.323102	0.0658992	CBX6, CBX5, CBX3, SUV39H1	1152	17	20594	4.20629	1	1	0.9881136950904392\
INTERPRO	IPR001494:Importin-beta, N-terminal	4	0.323102	0.0658992	IPO11, IPO9, CSE1L, XPO5	1152	17	20594	4.20629	1	1	0.9881136950904392\
INTERPRO	IPR011709:Domain of unknown function DUF1605	4	0.323102	0.0658992	DHX34, DHX9, DHX37, DHX15	1152	17	20594	4.20629	1	1	0.9881136950904392\
BIOCARTA	m_cellcyclePathway:Cyclins and Cell Cycle Regulation	6	0.484653	0.0666762	CCNB1, RBL1, TFDP1, CCND1, E2F1, CDK1	122	24	1289	2.64139	0.99999	1	1.0\
GOTERM_MF_DIRECT	GO:0048029~monosaccharide binding	4	0.323102	0.067542	RPIA, PFKL, TKT, SIGLECE	1050	16	17446	4.15381	1	0.786665	0.7588539486623617\
GOTERM_MF_DIRECT	GO:0000400~four-way junction DNA binding	4	0.323102	0.067542	RAD51, MSH2, HMGB3, HMGB1	1050	16	17446	4.15381	1	0.786665	0.7588539486623617\
KEGG_PATHWAY	mmu00020:Citrate cycle (TCA cycle)	6	0.484653	0.0678073	IDH1, IDH2, SUCLG2, SDHA, FH1, IDH3A	536	32	7691	2.69042	1	0.493487	0.4445147594919203\
UP_KEYWORDS	Autocatalytic cleavage	6	0.484653	0.0682492	ESPL1, NAAA, USP1, MASP2, CTSE, ASRGL1	1225	41	22680	2.70941	1	0.230718	0.17515271562031495\
GOTERM_MF_DIRECT	GO:0019904~protein domain specific binding	25	2.01939	0.0684837	NLRP1B, DNMT1, CTBP1, HMGB2, AATF, AKAP1, SPN, PRKAR2B, CNTLN, CEP68, APOBEC1, CBX3, NDE1, RCC2, RAB27A, NR0B2, HNRNPM, BMP2, TFDP1, TFDP2, DLG3, TACC3, CNTROB, SSX2IP, RAN	1050	289	17446	1.4373	1	0.789889	0.7619640548331964\
UP_SEQ_FEATURE	region of interest:Flexible hinge	3	0.242326	0.0685825	SMC6, SMC1A, SMC2	1147	7	18012	6.7301	1	1	0.9968859478396264\
INTERPRO	IPR018108:Mitochondrial substrate/solute carrier	7	0.565428	0.0688114	SLC25A15, UCP2, SLC25A10, SLC25A23, SLC25A45, SLC25A35, SLC25A13	1152	52	20594	2.40648	1	1	0.9881136950904392\
INTERPRO	IPR023395:Mitochondrial carrier domain	7	0.565428	0.0688114	SLC25A15, UCP2, SLC25A10, SLC25A23, SLC25A45, SLC25A35, SLC25A13	1152	52	20594	2.40648	1	1	0.9881136950904392\
INTERPRO	IPR002420:Phosphatidylinositol 3-kinase C2 (PI3K C2) domain	3	0.242326	0.0698085	PIK3CD, PIK3C3, PIK3CG	1152	8	20594	6.70378	1	1	0.9881136950904392\
INTERPRO	IPR017984:Chromo domain subgroup	3	0.242326	0.0698085	CBX6, CBX5, CBX3	1152	8	20594	6.70378	1	1	0.9881136950904392\
GOTERM_BP_DIRECT	GO:0002755~MyD88-dependent toll-like receptor signaling pathway	4	0.323102	0.0699284	TLR7, TLR13, HSPD1, TLR2	1104	16	18082	4.09466	1	1	0.984192037470726\
GOTERM_BP_DIRECT	GO:0051571~positive regulation of histone H3-K4 methylation	4	0.323102	0.0699284	DNMT1, PAXIP1, WDR61, BRCA1	1104	16	18082	4.09466	1	1	0.984192037470726\
GOTERM_BP_DIRECT	GO:0042993~positive regulation of transcription factor import into nucleus	4	0.323102	0.0699284	XBP1, MAVS, SMAD3, TMEM173	1104	16	18082	4.09466	1	1	0.984192037470726\
INTERPRO	IPR013763:Cyclin-like	6	0.484653	0.0705251	CCNA2, CCNB2, CCNB1, RBL1, CCND1, CCNF	1152	40	20594	2.68151	1	1	0.9881136950904392\
SMART	SM00142:PI3K_C2	3	0.242326	0.0707028	PIK3CD, PIK3C3, PIK3CG	588	8	10425	6.6486	1	0.900806	0.8824752638299429\
GOTERM_CC_DIRECT	GO:0048471~perinuclear region of cytoplasm	51	4.11955	0.0709019	PLEKHF1, HFE, HMGB2, TRF, AATK, BUB1B, AKR1B3, YBX1, TNFSF13B, CDC20, PDE4A, ABCD1, NANOS1, RBM14, SERPINF1, USP2, CYBB, TMEM173, CDC25C, TRAIP, NME1, INF2, MCM3, BTK, S100A4, FKBP4, KPTN, CX3CR1, 2810417H13RIK, SET, AK1, TWF2, AURKA, RASGRP3, CST3, PRKAR2B, TRA2B, EIF4H, GALNT4, FUS, SRD5A1, SORL1, LRPPRC, CENPF, RAD51, APEX1, FAT1, CDK2AP1, TRIM37, CDKN3, MAD2L1	1150	692	19662	1.26007	1	0.411496	0.36709934644100767\
GOTERM_BP_DIRECT	GO:0031648~protein destabilization	6	0.484653	0.0723416	XBP1, BMP2, NCLN, PRKDC, PLK1, CCDC88C	1104	37	18082	2.65599	1	1	0.984192037470726\
GOTERM_BP_DIRECT	GO:0006289~nucleotide-excision repair	6	0.484653	0.0723416	NEIL3, RPA3, RPA1, RPA2, HUS1, BRCA2	1104	37	18082	2.65599	1	1	0.984192037470726\
GOTERM_CC_DIRECT	GO:0000800~lateral element	4	0.323102	0.073343	RAD51, RPA1, BRCA1, BRCA2	1150	17	19662	4.02292	1	0.417853	0.37277089866138274\
GOTERM_CC_DIRECT	GO:0045178~basal part of cell	4	0.323102	0.073343	CLDN11, HFE, TRF, PRCP	1150	17	19662	4.02292	1	0.417853	0.37277089866138274\
GOTERM_BP_DIRECT	GO:0006954~inflammatory response	29	2.34249	0.0734593	CSF1R, NLRP1B, NCF1, PTGER1, HMGB2, PIK3CD, HMGB1, HDAC9, PIK3CG, PTGS1, CYSLTR1, CNR2, CLEC7A, CXCR3, ALOX5, TNFRSF14, RELT, HNRNPA0, IGFBP4, LY86, CYBB, CELA1, BMP2, CHST1, TLR7, SMPDL3B, NFKBID, TLR13, TLR2	1104	344	18082	1.38076	1	1	0.984192037470726\
GOTERM_CC_DIRECT	GO:0070652~HAUS complex	3	0.242326	0.0755353	HAUS4, HAUS5, HAUS1	1150	8	19662	6.41152	1	0.422589	0.37699599435471726\
GOTERM_CC_DIRECT	GO:0043203~axon hillock	3	0.242326	0.0755353	TPX2, SERPINF1, AURKA	1150	8	19662	6.41152	1	0.422589	0.37699599435471726\
INTERPRO	IPR013816:ATP-grasp fold, subdomain 2	4	0.323102	0.0759137	CAD, SUCLG2, GART, ACACA	1152	18	20594	3.97261	1	1	0.9881136950904392\
INTERPRO	IPR007502:Helicase-associated domain	4	0.323102	0.0759137	DHX34, DHX9, DHX37, DHX15	1152	18	20594	3.97261	1	1	0.9881136950904392\
INTERPRO	IPR024936:Cyclophilin-type peptidyl-prolyl cis-trans isomerase	4	0.323102	0.0759137	PPIL1, PPIH, PPIA, PPID	1152	18	20594	3.97261	1	1	0.9881136950904392\
INTERPRO	IPR016197:Chromo domain-like	5	0.403877	0.075927	CBX6, CBX5, CBX3, SUV39H1, MSL3	1152	29	20594	3.0822	1	1	0.9881136950904392\
UP_SEQ_FEATURE	repeat:Solcar 3	7	0.565428	0.076027	SLC25A15, UCP2, SLC25A10, SLC25A23, SLC25A45, SLC25A35, SLC25A13	1147	47	18012	2.33883	1	1	0.9968859478396264\
BIOCARTA	m_btg2Pathway:BTG family proteins and cell cycle regulation	4	0.323102	0.0761328	BTG2, CHAF1A, CCND1, PRMT1	122	11	1289	3.84203	0.999998	1	1.0\
BIOCARTA	m_setPathway:Granzyme A mediated Apoptosis Pathway	4	0.323102	0.0761328	SET, APEX1, HMGB2, NME1	122	11	1289	3.84203	0.999998	1	1.0\
GOTERM_BP_DIRECT	GO:0014823~response to activity	7	0.565428	0.076169	GCLC, OXCT1, PRKDC, HSF1, CDK1, HADH, HSPD1	1104	49	18082	2.3398	1	1	0.984192037470726\
SMART	SM00847:SM00847	4	0.323102	0.077184	DHX34, DHX9, DHX37, DHX15	588	18	10425	3.93991	1	0.94826	0.9289643243847193\
UP_SEQ_FEATURE	domain:ABC transporter	4	0.323102	0.0773439	ABCD2, ABCB10, ABCB8, ABCD1	1147	16	18012	3.92589	1	1	0.9968859478396264\
UP_SEQ_FEATURE	repeat:RCC1 4	4	0.323102	0.0773439	WBSCR16, RCC2, RCC1, RCBTB2	1147	16	18012	3.92589	1	1	0.9968859478396264\
GOTERM_BP_DIRECT	GO:0030030~cell projection organization	15	1.21163	0.0775679	FBF1, CEP164, TWF2, KIF24, AURKA, TMEM231, TTC8, TTC30B, CROCC, TMEM107, MKS1, POC1A, POC1B, BBS7, SSX2IP	1104	151	18082	1.62702	1	1	0.984192037470726\
GOTERM_CC_DIRECT	GO:0071339~MLL1 complex	5	0.403877	0.0778237	RUVBL2, RUVBL1, ASH2L, PRPF31, PELP1	1150	28	19662	3.05311	1	0.427686	0.3815425271596102\
GOTERM_CC_DIRECT	GO:0071011~precatalytic spliceosome	5	0.403877	0.0778237	NHP2L1, SNRPD1, PRPF31, SNRPD3, LSM2	1150	28	19662	3.05311	1	0.427686	0.3815425271596102\
GOTERM_MF_DIRECT	GO:0004527~exonuclease activity	7	0.565428	0.077979	WRN, FEN1, EXO1, APEX1, TDP1, POLD1, RAD1	1050	50	17446	2.32613	1	0.865617	0.8350143771318866\
GOTERM_BP_DIRECT	GO:0030097~hemopoiesis	10	0.807754	0.0783524	CSF1R, HHEX, TTC7, MELK, ROGDI, RPA1, TACC3, IKZF1, BRCA2, ZFP36L2	1104	86	18082	1.90449	1	1	0.984192037470726\
GOTERM_MF_DIRECT	GO:0048037~cofactor binding	4	0.323102	0.0784844	LMO2, BIRC5, TKT, TYMS	1050	17	17446	3.90947	1	0.865617	0.8350143771318866\
GOTERM_MF_DIRECT	GO:0017056~structural constituent of nuclear pore	4	0.323102	0.0784844	NUP107, NUP133, NUP155, NUP85	1050	17	17446	3.90947	1	0.865617	0.8350143771318866\
GOTERM_BP_DIRECT	GO:0071353~cellular response to interleukin-4	5	0.403877	0.0790702	XBP1, TUBA1B, FASN, IMPDH2, MCM2	1104	27	18082	3.03308	1	1	0.984192037470726\
GOTERM_MF_DIRECT	GO:0004767~sphingomyelin phosphodiesterase activity	3	0.242326	0.0794211	SMPD4, SMPDL3B, SMPDL3A	1050	8	17446	6.23071	1	0.865617	0.8350143771318866\
GOTERM_MF_DIRECT	GO:1990446~U1 snRNP binding	3	0.242326	0.0794211	SNRPD1, SNRPD3, SNRPB	1050	8	17446	6.23071	1	0.865617	0.8350143771318866\
GOTERM_MF_DIRECT	GO:0031419~cobalamin binding	3	0.242326	0.0794211	MTR, MMACHC, CD320	1050	8	17446	6.23071	1	0.865617	0.8350143771318866\
KEGG_PATHWAY	mmu05212:Pancreatic cancer	9	0.726979	0.0800275	RAD51, SMAD3, CCND1, E2F1, E2F2, PIK3CD, E2F3, BRCA2, PIK3CG	536	65	7691	1.98677	1	0.565924	0.509763337518583\
GOTERM_BP_DIRECT	GO:0051289~protein homotetramerization	9	0.726979	0.0808104	PFKL, SHMT2, SHMT1, PPAT, IMPDH2, ATPIF1, TK1, DCTPP1, ACACA	1104	74	18082	1.99199	1	1	0.984192037470726\
GOTERM_BP_DIRECT	GO:0045190~isotype switching	4	0.323102	0.0812067	EXOSC6, MSH2, EXO1, MLH1	1104	17	18082	3.85379	1	1	0.984192037470726\
UP_KEYWORDS	Isoprene biosynthesis	3	0.242326	0.0813982	FDPS, IDI1, PDSS1	1225	9	22680	6.17143	1	0.27161	0.20619629076906992\
GOTERM_BP_DIRECT	GO:0043486~histone exchange	3	0.242326	0.0814542	NASP, ANP32E, PTMA	1104	8	18082	6.14198	1	1	0.984192037470726\
GOTERM_BP_DIRECT	GO:0010216~maintenance of DNA methylation	3	0.242326	0.0814542	HELLS, DNMT1, UHRF1	1104	8	18082	6.14198	1	1	0.984192037470726\
GOTERM_BP_DIRECT	GO:0045589~regulation of regulatory T cell differentiation	3	0.242326	0.0814542	FANCD2, CD28, FANCA	1104	8	18082	6.14198	1	1	0.984192037470726\
GOTERM_BP_DIRECT	GO:0000731~DNA synthesis involved in DNA repair	3	0.242326	0.0814542	WRN, POLD1, POLE	1104	8	18082	6.14198	1	1	0.984192037470726\
GOTERM_BP_DIRECT	GO:0006265~DNA topological change	3	0.242326	0.0814542	TOP2A, TOP3B, HMGB2	1104	8	18082	6.14198	1	1	0.984192037470726\
GOTERM_BP_DIRECT	GO:0042754~negative regulation of circadian rhythm	3	0.242326	0.0814542	SFPQ, SUV39H1, CRY1	1104	8	18082	6.14198	1	1	0.984192037470726\
GOTERM_BP_DIRECT	GO:0000492~box C/D snoRNP assembly	3	0.242326	0.0814542	ZNHIT6, RUVBL2, RUVBL1	1104	8	18082	6.14198	1	1	0.984192037470726\
GOTERM_BP_DIRECT	GO:0006163~purine nucleotide metabolic process	3	0.242326	0.0814542	ADSL, NME4, NME1	1104	8	18082	6.14198	1	1	0.984192037470726\
UP_KEYWORDS	Lysosome	20	1.61551	0.0817675	PLEKHF1, DNASE2A, PNPLA7, CCDC115, H2-DMA, RAB27A, PRCP, TMEM97, IFI30, TPCN1, IL4I1, DRAM1, RRAGB, NAAA, IDS, MAN2B1, TLR7, ATP13A2, CTSF, ARSB	1225	249	22680	1.48709	1	0.27161	0.20619629076906992\
KEGG_PATHWAY	mmu03013:RNA transport	18	1.45396	0.0820805	PRMT5, NUP107, NUP210, NUP155, NUP133, NCBP2, ELAC2, EIF4A3, RPP40, THOC3, AAAS, NUP85, XPO5, GEMIN4, TACC3, GEMIN6, NUPL2, RAN	536	170	7691	1.51929	1	0.565924	0.509763337518583\
GOTERM_BP_DIRECT	GO:0006694~steroid biosynthetic process	8	0.646204	0.0823696	FDPS, NSDHL, MVK, HMGCS1, SRD5A1, DHCR24, HSD17B7, CYP51	1104	62	18082	2.11337	1	1	0.984192037470726\
GOTERM_BP_DIRECT	GO:0001649~osteoblast differentiation	12	0.969305	0.0838225	FBL, BMP2, SMAD3, MYBBP1A, CBFB, DHX9, FIGNL1, FASN, HNRNPU, ERH, IGF1, PHB	1104	113	18082	1.73932	1	1	0.984192037470726\
INTERPRO	IPR006671:Cyclin, N-terminal	5	0.403877	0.0839133	CCNA2, CCNB2, CCNB1, CCND1, CCNF	1152	30	20594	2.97946	1	1	0.9881136950904392\
GOTERM_MF_DIRECT	GO:0016627~oxidoreductase activity, acting on the CH-CH group of donors	5	0.403877	0.0844597	SRD5A1, IVD, SDHA, LBR, DHODH	1050	28	17446	2.96701	1	0.912165	0.8799164975968141\
GOTERM_MF_DIRECT	GO:0003729~mRNA binding	14	1.13086	0.0858026	APOBEC1, JRK, MVK, NCBP2, EIF4A3, SRSF1, CSTF2, YBX1, TYMS, C1QBP, TRA2B, G3BP1, XPO5, HNRNPD	1050	142	17446	1.63812	1	0.918319	0.8858535061855546\
GOTERM_BP_DIRECT	GO:0035690~cellular response to drug	9	0.726979	0.0858857	RANBP1, CHEK2, PPAT, CAD, PDE4A, HTR1B, FANCB, UMPS, GAS6	1104	75	18082	1.96543	1	1	0.984192037470726\
GOTERM_CC_DIRECT	GO:0005771~multivesicular body	5	0.403877	0.086296	CST3, STEAP3, H2-DMA, ATP13A2, SORL1	1150	29	19662	2.94783	1	0.470086	0.41936814221042346\
INTERPRO	IPR010994:RuvA domain 2-like	3	0.242326	0.0865129	FANCM, SRBD1, KIF22	1152	9	20594	5.95891	1	1	0.9881136950904392\
INTERPRO	IPR000408:Regulator of chromosome condensation, RCC1	4	0.323102	0.0865514	WBSCR16, RCC2, RCC1, RCBTB2	1152	19	20594	3.76352	1	1	0.9881136950904392\
INTERPRO	IPR002130:Cyclophilin-like peptidyl-prolyl cis-trans isomerase domain	4	0.323102	0.0865514	PPIL1, PPIH, PPIA, PPID	1152	19	20594	3.76352	1	1	0.9881136950904392\
GOTERM_CC_DIRECT	GO:0005778~peroxisomal membrane	7	0.565428	0.0875564	PECR, ABCD2, MAVS, IMPDH2, PEX10, ABCD1, DHRS4	1150	53	19662	2.25815	1	0.472804	0.42179336183791016\
SMART	SM00145:PI3Ka	3	0.242326	0.0876018	PIK3CD, PIK3C3, PIK3CG	588	9	10425	5.90986	1	1	0.9825072886297376\
UP_SEQ_FEATURE	compositionally biased region:Ala/Asp-rich (DA-box)	3	0.242326	0.087679	SMC6, SMC1A, SMC2	1147	8	18012	5.88884	1	1	0.9968859478396264\
UP_SEQ_FEATURE	region of interest:Transactivation	3	0.242326	0.087679	E2F1, E2F2, E2F3	1147	8	18012	5.88884	1	1	0.9968859478396264\
GOTERM_BP_DIRECT	GO:0006402~mRNA catabolic process	5	0.403877	0.0880047	LSM7, LSM6, LSM5, ZFP36L2, LSM2	1104	28	18082	2.92475	1	1	0.984192037470726\
UP_SEQ_FEATURE	repeat:HEAT 1	7	0.565428	0.0891664	VAC14, IPO11, PRKDC, HEATR3, UTP20, NCAPD3, ATR	1147	49	18012	2.24337	1	1	0.9968859478396264\
UP_SEQ_FEATURE	repeat:HEAT 2	7	0.565428	0.0891664	VAC14, IPO11, PRKDC, HEATR3, UTP20, NCAPD3, ATR	1147	49	18012	2.24337	1	1	0.9968859478396264\
UP_KEYWORDS	TPR repeat	13	1.05008	0.0895486	ERCC6L, PRKDC, TTC39A, TTC27, TMTC4, TTC8, TTC7, TTC30B, NASP, TTC21B, ANAPC5, FKBP4, PPID	1225	144	22680	1.67143	1	0.294893	0.22387161310638254\
UP_SEQ_FEATURE	repeat:RCC1 3	4	0.323102	0.0896508	WBSCR16, RCC2, RCC1, RCBTB2	1147	17	18012	3.69496	1	1	0.9968859478396264\
UP_SEQ_FEATURE	repeat:RCC1 1	4	0.323102	0.0896508	WBSCR16, RCC2, RCC1, RCBTB2	1147	17	18012	3.69496	1	1	0.9968859478396264\
UP_SEQ_FEATURE	zinc finger region:RanBP2-type	4	0.323102	0.0896508	NEIL3, FUS, EWSR1, RBCK1	1147	17	18012	3.69496	1	1	0.9968859478396264\
UP_SEQ_FEATURE	repeat:RCC1 2	4	0.323102	0.0896508	WBSCR16, RCC2, RCC1, RCBTB2	1147	17	18012	3.69496	1	1	0.9968859478396264\
GOTERM_MF_DIRECT	GO:0017091~AU-rich element binding	4	0.323102	0.0901415	APOBEC1, EXOSC7, ZFP36L2, HNRNPA0	1050	18	17446	3.69228	1	0.956143	0.9223404218682274\
GOTERM_BP_DIRECT	GO:0030889~negative regulation of B cell proliferation	4	0.323102	0.0932105	CD24A, CD300A, CASP3, BTK	1104	18	18082	3.63969	1	1	0.984192037470726\
GOTERM_BP_DIRECT	GO:0046827~positive regulation of protein export from nucleus	4	0.323102	0.0932105	RANBP3L, XPO4, CAMK1, GAS6	1104	18	18082	3.63969	1	1	0.984192037470726\
GOTERM_BP_DIRECT	GO:0051149~positive regulation of muscle cell differentiation	4	0.323102	0.0932105	EIF5A, CAMK1, TCF3, MAP2K6	1104	18	18082	3.63969	1	1	0.984192037470726\
GOTERM_BP_DIRECT	GO:0033365~protein localization to organelle	4	0.323102	0.0932105	CEP68, PES1, CROCC, CNTLN	1104	18	18082	3.63969	1	1	0.984192037470726\
GOTERM_CC_DIRECT	GO:0030532~small nuclear ribonucleoprotein complex	3	0.242326	0.0934555	GEMIN4, NOLC1, SNRPF	1150	9	19662	5.69913	1	0.500309	0.4463305748181792\
BIOCARTA	m_p27Pathway:Regulation of p27 Phosphorylation during Cell Cycle Progression	4	0.323102	0.0947842	TFDP1, E2F1, SKP2, CKS1B	122	12	1289	3.52186	1	1	1.0\
GOTERM_BP_DIRECT	GO:0042752~regulation of circadian rhythm	7	0.565428	0.0954201	TOP2A, SFPQ, PRKDC, PSPC1, HNRNPD, CRY1, TIMELESS	1104	52	18082	2.20481	1	1	0.984192037470726\
GOTERM_CC_DIRECT	GO:0005685~U1 snRNP	4	0.323102	0.0959826	SNRPD1, SNRPD3, SNRPF, SNRPB	1150	19	19662	3.59945	1	0.509446	0.45448174621697585\
GOTERM_BP_DIRECT	GO:0060271~cilium morphogenesis	16	1.29241	0.0962969	IFT140, FBF1, CEP164, SCLT1, KIF24, TMEM231, TTC8, TTC30B, TTC21B, ALMS1, TMEM107, MKS1, POC1A, POC1B, BBS7, SSX2IP	1104	170	18082	1.54152	1	1	0.984192037470726\
GOTERM_MF_DIRECT	GO:0031072~heat shock protein binding	7	0.565428	0.0971639	DMPK, PTTG1, HSF1, DNAJC9, BCOR, FKBP4, PPID	1050	53	17446	2.19447	1	1	0.9654591406908172\
GOTERM_MF_DIRECT	GO:0031492~nucleosomal DNA binding	6	0.484653	0.0976752	SMARCC1, SMARCB1, H2AFZ, RCC1, CENPA, HMGN1	1050	41	17446	2.4315	1	1	0.9654591406908172\
INTERPRO	IPR009091:Regulator of chromosome condensation 1/beta-lactamase-inhibitor protein II	4	0.323102	0.0977773	WBSCR16, RCC2, RCC1, RCBTB2	1152	20	20594	3.57535	1	1	0.9881136950904392\
GOTERM_MF_DIRECT	GO:0008417~fucosyltransferase activity	3	0.242326	0.0981561	FUT10, FUT11, FUT4	1050	9	17446	5.53841	1	1	0.9654591406908172\
UP_SEQ_FEATURE	topological domain:Mitochondrial matrix	5	0.403877	0.0991049	DNAJC19, ABCB10, NNT, SLC25A23, TIMM50	1147	28	18012	2.80421	1	1	0.9968859478396264\
SMART	SM00293:PWWP	4	0.323102	0.0993695	BRPF1, PSIP1, HDGF, HDGFRP2	588	20	10425	3.54592	1	1	0.9825072886297376\
SMART	SM00547:ZnF_RBZ	4	0.323102	0.0993695	NEIL3, FUS, EWSR1, RBCK1	588	20	10425	3.54592	1	1	0.9825072886297376\
}
GOTERM_BP_DIRECT	GO:0060271~cilium morphogenesis	16	1.29241	0.0962969	IFT140, FBF1, CEP164, SCLT1, KIF24, TMEM231, TTC8, TTC30B, TTC21B, ALMS1, TMEM107, MKS1, POC1A, POC1B, BBS7, SSX2IP	1104	170	18082	1.54152	1	1	0.984192037470726\
GOTERM_MF_DIRECT	GO:0031072~heat shock protein binding	7	0.565428	0.0971639	DMPK, PTTG1, HSF1, DNAJC9, BCOR, FKBP4, PPID	1050	53	17446	2.19447	1	1	0.9654591406908172\
GOTERM_MF_DIRECT	GO:0031492~nucleosomal DNA binding	6	0.484653	0.0976752	SMARCC1, SMARCB1, H2AFZ, RCC1, CENPA, HMGN1	1050	41	17446	2.4315	1	1	0.9654591406908172\
INTERPRO	IPR009091:Regulator of chromosome condensation 1/beta-lactamase-inhibitor protein II	4	0.323102	0.0977773	WBSCR16, RCC2, RCC1, RCBTB2	1152	20	20594	3.57535	1	1	0.9881136950904392\
GOTERM_MF_DIRECT	GO:0008417~fucosyltransferase activity	3	0.242326	0.0981561	FUT10, FUT11, FUT4	1050	9	17446	5.53841	1	1	0.9654591406908172\
UP_SEQ_FEATURE	topological domain:Mitochondrial matrix	5	0.403877	0.0991049	DNAJC19, ABCB10, NNT, SLC25A23, TIMM50	1147	28	18012	2.80421	1	1	0.9968859478396264\
SMART	SM00293:PWWP	4	0.323102	0.0993695	BRPF1, PSIP1, HDGF, HDGFRP2	588	20	10425	3.54592	1	1	0.9825072886297376\
SMART	SM00547:ZnF_RBZ	4	0.323102	0.0993695	NEIL3, FUS, EWSR1, RBCK1	588	20	10425	3.54592	1	1	0.9825072886297376\
}

## Sheet: GeneList_CtrlVCSC12LPS_Induced
0610010O12RIK
1110007C09RIK
1110008P14RIK
1110018G07RIK
1110059E24RIK
1190002H23RIK
1190003J15RIK
1200016B10RIK
1700003E16RIK
1700003F12RIK
1700029J11RIK
1700084E18RIK
1700094D03RIK
1700109H08RIK
1810013L24RIK
1810032O08RIK
1810033B17RIK
2010002N04RIK
2010011I20RIK
2010015L04RIK
2210403K04RIK
2310004I24RIK
2310016C08RIK
2310022A10RIK
2310028H24RIK
2310042D19RIK
2410006H16RIK
2410042D21RIK
2810002D19RIK
2810403A07RIK
2900060B14RIK
3110043O21RIK
4632411B12RIK
4921513D23RIK
4921524J17RIK
4930503L19RIK
4930539J05RIK
4933426M11RIK
4933439C10RIK
5033406O09RIK
5033414D02RIK
5430405H02RIK
5430411K18RIK
5430416N02RIK
5730508B09RIK
5730528L13RIK
5830432E09RIK
6430527G18RIK
44447
44264
9130019O22RIK
9530082P21RIK
A430084P05RIK
A530032D15RIK
A630007B06RIK
A930015D03RIK
AA467197
AA960436
AAK1
AARS
ABCA1
ABCC1
ABCC5
ABCD4
ABHD2
ABHD5
ABL2
ABTB2
ACAP1
ACBD3
ACBD4
ACP5
ACPP
ACSBG1
ACSL4
ACTN1
ACVRL1
ADAM8
ADAMTS1
ADC
ADCY3
ADM
ADNP2
ADORA2A
ADORA2B
AFF1
AGBL5
AGPAT4
AGPAT9
AGRN
AHDC1
AI846148
AI848100
AIG1
AIM1L
AIP
AKAP12
AKAP2
AKIRIN2
AKR1B8
AKT3
ALCAM
ALDH1B1
ALDH1L2
ALDOC
ALG12
ALG2
ALKBH2
AMN1
AMZ2
ANAPC10
ANGPTL6
ANKRD13B
ANKRD33B
ANPEP
ANXA11
AOAH
AP1S3
AP3M2
AP3S1
AP4B1
APBA3
APBB2
APLP1
APOL9A
APOL9B
AQP9
ARAP1
ARFGAP3
ARG1
ARG2
ARHGAP22
ARHGAP23
ARID3B
ARID5A
ARID5B
ARL5B
ARL5C
ARMC7
ARNT
ARRDC3
ARRDC4
ASB1
ASB6
ASCC2
ASCC3
ASNS
ASS1
ATF1
ATF3
ATF4
ATG12
ATG2A
ATG9A
ATP10D
ATP2C1
ATP7A
ATXN1
AU040320
AVL9
AW011738
AW549877
AW555464
B230120H23RIK
B230312A22RIK
B4GALT3
B4GALT5
BASP1
BAZ2A
BBC3
BBS4
BC006779
BC013529
BC018242
BC021614
BC022687
BC024479
BC031181
BC031781
BCAR1
BCAR3
BCL2A1A
BCL2A1B
BCL2A1D
BCL2L1
BCL2L2
BCL3
BCL6
BCL6B
BCORL1
BDKRB1
BET1L
BHLHE40
BIRC2
BIRC3
BLCAP
BLVRB
BRD2
BROX
BST1
BST2
BTBD10
BTBD7
BTG1
BTG3
C030046E11RIK
C130026I21RIK
C230081A13RIK
C2CD2L
C3AR1
C430048L16RIK
C630004H02RIK
C77080
C78339
C920009B18RIK
CACNA1B
CALCRL
CAMK2D
CAPN2
CAR13
CAR4
CAR6
CARHSP1
CARS
CASP4
CAST
CASZ1
CBLB
CCDC155
CCDC45
CCDC59
CCDC92
CCL2
CCL22
CCL3
CCL4
CCL5
CCL6
CCL7
CCND2
CCNG2
CCNL2
CCNT2
CCNY
CCR1
CCRL2
CD14
CD200R1
CD200R4
CD274
CD300LF
CD36
CD40
CD44
CD47
CD53
CD59A
CD63
CD80
CD82
CD83
CD86
CDA
CDC42EP2
CDK17
CDK20
CDK2AP2
CDKL3
CDKN1A
CDR2
CEACAM16
CEBPB
CEBPD
CEP170
CFB
CFL2
CFLAR
CHAC1
CHCHD8
CHD2
CHIC2
CHKA
CHKB
CHMP5
CHRNB1
CHST11
CISH
CIZ1
CKLF
CLCF1
CLCN7
CLDN12
CLEC4D
CLEC4E
CLEC4N
CLIP2
CLK1
CLK3
CLK4
CLN3
CLN5
CLU
CMPK2
CNN2
CNNM2
COL18A1
COL5A3
COMMD6
COQ10B
CORO2A
COX17
COX6A2
CPD
CPNE2
CPT1B
CRCP
CREB3L2
CREB5
CREBL2
CRELD2
CREM
CRLF2
CSF2RB
CSF2RB2
CSF3
CSNK1G1
CSPRS
CSRNP2
CSTB
CTH
CTSD
CTSL
CXCL10
CXCL11
CXCL2
CXCL3
CXCR2
CXCR5
CYFIP2
CYP4F13
CYTH1
D10BWG1379E
D14ERTD668E
DAAM1
DAB2
DAGLA
DAXX
DCAF15
DCAF5
DCAF6
DCBLD2
DCUN1D3
DDIT3
DDIT4
DDT
DDX58
DEB1
DENR
DGAT1
DGKA
DGKH
DGKQ
DHRS1
DHRS9
DIAP1
DIP2A
DIP2C
DIRC2
DMWD
DMXL2
DNAJB2
DNAJB4
DNAJB9
DNAJC1
DNER
DNM1
DNMBP
DOCK4
DOCK5
DOK3
DOK4
DOPEY2
DOT1L
DPM1
DST
DTX3
DTX4
DUSP1
DUSP10
DUSP14
DUSP16
DUSP4
DUSP5
DUSP8
E130112N10RIK
E430018J23RIK
E4F1
EAF1
EBI3
ECM1
EDA2R
EDEM2
EDIL3
EDN1
EEA1
EHD1
EHD2
EIF1
EIF2B2
EIF2C2
EIF2C3
EIF4EBP1
ELF2
ELL
ELL2
EML1
EML2
EMP1
EMP2
EMR1
ENO2
ENTPD1
EPHA2
EPS8
ERBB2IP
ERCC1
ERCC6
ERN1
ERO1L
ERRFI1
ESD
ETS2
ETV1
EVI5L
EXOC6B
EXT1
EZH1
EZR
F730043M19RIK
FABP4
FABP5
FAH
FAM100B
FAM108B
FAM109A
FAM114A1
FAM115A
FAM129A
FAM129B
FAM135A
FAM160A2
FAM171B
FAM176B
FAM198B
FAM19A2
FAM20C
FAM32A
FAM38A
FAM46A
FAM46C
FAM49B
FAM63A
FAM71F2
FAS
FBXL12
FBXL4
FBXO30
FBXO38
FCGR2B
FCHSD1
FEM1B
FEM1C
FGD6
FICD
FILIP1L
FLNC
FLOT1
FLRT2
FLT3L
FMNL3
FNDC3A
FNDC3B
FNIP1
FNIP2
FOSL1
FOSL2
FOXN3
FPGT
FRMD6
FTH1
FTL1
FURIN
FZD5
G530011O06RIK
G630016D24RIK
GAB2
GABARAPL1
GABPB1
GADD45A
GADD45B
GALNT6
GAN
GATSL2
GATSL3
GBA
GBP1
GBP2
GBP3
GBP5
GBP6
GCAP14
GCC1
GCH1
GDE1
GDI1
GDPD1
GFOD1
GFPT1
GGH
GGTA1
GHDC
GHITM
GHRH
GIPR
GJA1
GLA
GLIPR2
GLRP1
GLRX
GM11428
GM11435
GM11711
GM12942
GM14005
GM16515
GM4902
GM5416
GM5483
GM672
GM7609
GMEB2
GNA13
GNG8
GOLGA2
GOLGA4
GOLGB1
GP49A
GPNMB
GPR124
GPR137B
GPR137B-PS
GPR157
GPR18
GPR35
GPR68
GPRC5A
GRAMD1A
GRAMD1B
GRAMD3
GRAP
GRINA
GRK5
GRPEL2
GSTP1
GSTT1
GSTT3
GSTT4
GTPBP2
GYK
H2-D1
H2-GS10
H2-M3
H2-Q10
H2-T23
H2-T9
H60B
HAMP
HAX1
HBEGF
HCFC2
HDC
HEATR7A
HERC6
HIC2
HIPK2
HIST1H1C
HIST1H1E
HIST1H2BC
HIST1H4N
HIST2H2AC
HIVEP2
HMGA1
HMGA1-RS1
HMGA2
HMOX1
HMX3
HOMER3
HOXB4
HPS4
HRC
HSPA4L
HSPA5
HYAL1
HYAL3
I830012O16RIK
ID1
IER3
IER5
IER5L
IFI202B
IFI204
IFIH1
IFIT1
IFIT3
IFRD1
IGF2BP2
IL10
IL15
IL18BP
IL1A
IL1B
IL1F6
IL1F9
IL1RN
IL27
IL33
IL4RA
IL6
IL7R
INSL6
INSR
INTS12
IP6K1
IP6K2
IRAK2
IRAK3
IRF7
IRF9
IRG1
IRGM1
IRGQ
IRX2
ISG15
ISG20
ITGA5
ITGAM
ITGAV
ITGB7
ITPKC
ITPRIPL2
JAG1
JAK2
JHDM1D
JUND
KCMF1
KCTD11
KCTD12
KCTD13
KCTD21
KCTD6
KCTD7
KDM5B
KDM6B
KIF1B
KIF1C
KIF3B
KIF3C
KLF2
KLF3
KLF6
KLF7
KLHDC1
KLHL11
KLHL28
KLRA2
KPNA4
KREMEN1
KRT23
LAMC1
LAPTM4B
LARP4B
LASP1
LASS4
LAYN
LCA5
LCK
LCN2
LDLRAP1
LEMD2
LENG1
LEPROTL1
LGALS8
LGALS9
LHFPL2
LIF
LIG4
LILRB4
LIMS2
LITAF
LMBR1L
LMBRD1
LMTK2
LNPEP
LNX2
LONRF1
LPAR1
LPHN2
LPP
LRIG2
LRP12
LRPAP1
LRRC16A
LRRC25
LRRC27
LRRC8A
LRRFIP2
LRRK2
LTA
LY96
LYN
LYSMD1
LYSMD3
LYST
MAD2L1BP
MAFF
MAGED1
MAGEE1
MAGI1
MANBAL
MAP1LC3A
MAP3K2
MAP3K3
MAP3K8
MAP4K4
MAPK11
MAPK8IP3
MAPKBP1
MAPRE3
MARCKS
MARCKSL1
MBD5
MBNL2
MCL1
MCOLN2
MCTS2
MDFIC
MDM2
ME1
MEA1
MED10
MED31
MED7
MEF2B
METRNL
METTL6
MFAP3L
MFGE8
MFSD8
MFSD9
MGAT5
MICAL3
MICALL1
MICALL2
MID1
MIR1938
MKNK2
MLKL
MLX
MMP14
MMP9
MNDA
MOAP1
MOCOS
MOCS2
MPP5
MPZL1
MRGPRE
MS4A6D
MSH3
MSL1
MSN
MSR1
MT2
MTF1
MTHFR
MTM1
MTMR3
MUSTN1
MX2
MXD1
MXI1
MYADM
MYC
MYL6B
MYLK2
MYO10
MYST4
NAPB
NARF
NARS
NAT6
NCK1
NDEL1
NDFIP2
NDRG1
NEAT1
NEDD4L
NF1
NFE2L1
NFIL3
NFKB2
NFKBIA
NFKBIZ
NHLRC3
NIACR1
NKAIN1
NLGN2
NLRC5
NNAT
NOD1
NOD2
NOS2
NOTCH1
NOTCH2
NPC1
NPC2
NPY
NR1D1
NR6A1
NTNG2
NUCB2
NUDT17
NUDT18
NUDT7
NUMBL
NUPR1
OAS1A
OAS1G
OAS2
OAS3
OASL1
OASL2
OBFC2A
ODC1
OIT3
OLFR856-PS1
ORAI1
ORMDL3
OSAP
OSBPL8
OSGIN2
OSM
OTUB2
OTUD3
P2RY2
P4HA2
PADI2
PARD6A
PARP10
PARP14
PARP16
PARP3
PARP4
PARVB
PCBP4
PCDH7
PDE1B
PDE2A
PDE4B
PDE8A
PDGFA
PDIA4
PDIA5
PDLIM7
PDPN
PDZK1IP1
PEA15A
PELI1
PER1
PFKFB3
PGF
PGM3
PGPEP1
PHF1
PHF13
PHLDA1
PHOSPHO1
PHOSPHO2
PHYHD1
PI4K2B
PIAS4
PIGO
PIK3CB
PIM1
PIM2
PITPNM1
PIWIL2
PKD1L2
PKN3
PLA1A
PLA2G2E
PLA2G5
PLAGL2
PLAUR
PLCD3
PLD1
PLD3
PLDN
PLEK
PLEKHA8
PLEKHB2
PLEKHG2
PLEKHH1
PLEKHH3
PLEKHN1
PLEKHO1
PLIN2
PLK2
PLK3
PLS3
PLSCR1
PLXNA1
PMEPA1
PMP22
PNPLA8
POLK
POLM
POR
POU2F2
PPAP2B
PPAPDC1B
PPARD
PPFIA3
PPM1K
PPP1R13B
PPP1R13L
PPP1R15A
PPP2R5B
PPP4R1L-PS
PQLC2
PRAF2
PRDM2
PRDX5
PRKX
PRMT2
PROCR
PROKR1
PRR13
PRRG2
PRSS50
PSMB6
PSMD11
PSMD8
PSTPIP1
PTAFR
PTGER2
PTGES
PTGIR
PTGS2
PTPN14
PTPN22
PTPN23
PTPN5
PTPRN
PTRH1
PVR
PVRL2
PYHIN1
QPCT
RAB11FIP1
RAB13
RAB20
RAB22A
RAB33B
RAB43
RABAC1
RABGAP1L
RABGEF1
RAD54L2
RAI14
RALA
RALGAPA2
RALGDS
RAP1B
RAPGEF2
RARG
RASA2
RASAL2
RASGEF1B
RASSF1
RASSF5
RASSF7
RASSF8
RB1CC1
RBM15
RBMS1
RBPJ
RBPMS
RC3H1
RCHY1
RDH11
RDH12
RELB
RELL2
RFFL
RFXANK
RGL1
RGL3
RGS1
RGS16
RHBDD1
RHBDF1
RHBDF2
RHOB
RHOC
RHOD
RHOV
RHPN2
RIC8
RICTOR
RILPL1
RIOK3
RIPK2
RN4.5S
RND1
RNF11
RNF169
RNF183
RNF19A
RNF19B
RNF208
RNF214
RNF31
RNU12
RPS6KA2
RRAS
RSAD2
RSBN1
RSRC2
RTN2
RTN4R
RTP4
RUNX2
RUSC2
RYBP
S100A8
S1PR2
SAA3
SAMD4B
SAMD9L
SARS
SASH1
SAT1
SBDS
SBNO2
SCCPDH
SCPEP1
SDC3
SEC11C
SEC23A
SEC24A
SEC61A2
SEC61G
SEL1L
SELK
SEMA3E
SEMA4C
SEMA4D
SEPW1
SERAC1
SERINC2
SERPINB2
SERPINB6A
SERPINB6B
SERPINE1
SERPINI1
SERTAD1
SERTAD2
SERTAD3
SESN2
SFMBT1
SGTB
SH3BGRL2
SH3PXD2B
SIGLEC1
SIK3
SIRT2
SIRT6
SLC11A1
SLC11A2
SLC12A4
SLC15A3
SLC22A4
SLC23A2
SLC24A6
SLC25A25
SLC25A30
SLC25A33
SLC25A37
SLC2A1
SLC30A4
SLC31A2
SLC38A7
SLC38A9
SLC39A2
SLC3A2
SLC41A2
SLC45A3
SLC6A8
SLC6A9
SLC7A11
SLC7A2
SLC7A7
SLC9A1
SLC9A4
SLFN1
SLFN2
SLFN4
SLFN5
SLPI
SMAD7
SMOX
SMTN
SMURF1
SNAI1
SNHG12
SNRNP48
SNTB2
SNX13
SNX18
SNX20
SNX32
SNX33
SNX7
SOAT2
SOCS3
SOCS4
SP140
SP4
SPAG9
SPATA6
SPECC1
SPEG
SPINK5
SPIRE1
SPIRE2
SPP1
SPRED3
SPRYD3
SPTY2D1
SQRDL
SQSTM1
SRA1
SRC
SRCIN1
SRGN
SRPR
SRXN1
SS18L1
SSH1
ST3GAL1
ST6GALNAC4
ST7
STAC2
STAM
STAM2
STAP1
STAT2
STAT3
STFA3
STK10
STK30
STK40
STX11
STX3
STX5A
SUGT1
SYKB
SYN1
SYS1
SYT7
SYVN1
TAOK1
TAP1
TAP2
TAPBPL
TBC1D1
TBC1D2
TBC1D23
TBC1D9
TBRG1
TBX6
TCFCP2L1
TCIRG1
TCN2
TCTN1
TDRD7
TECPR1
TES
TGIF1
TGM1
TGM2
THBD
THEM4
THRA
TICAM1
TIGD2
TIMP1
TIPARP
TIPRL
TJAP1
TLCD2
TM4SF19
TM9SF4
TMBIM1
TMCC3
TMEM120A
TMEM127
TMEM132A
TMEM140
TMEM154
TMEM167B
TMEM170
TMEM171
TMEM184B
TMEM189
TMEM2
TMEM26
TMEM39A
TMEM41B
TMEM60
TMEM63A
TMEM63B
TMEM66
TMEM74
TMOD1
TMSB10
TNF
TNFAIP2
TNFAIP3
TNFRSF10B
TNFRSF12A
TNFRSF1B
TNFRSF23
TNFRSF26
TNFRSF9
TNFSF12
TNIP1
TNKS1BP1
TNNC1
TOLLIP
TOR3A
TRABD
TRAF3IP2
TRAF6
TRAM2
TREM3
TRIB3
TRIM13
TRIM25
TRIM30A
TRIM34A
TRIM46
TRIO
TRIOBP
TRP53I13
TRP53INP1
TRP53INP2
TRPM4
TRPT1
TRPV2
TSC22D3
TSPAN3
TSPO
TSPYL2
TTLL1
TUBA1A
TUBB2B
TUBG2
TULP3
U90926
UBA6
UBAP1
UBB
UBC
UBE2B
UBR2
UBXN7
UGCG
UHRF1BP1L
UHRF2
UIMC1
ULK3
UNC13A
UNKL
UPP1
USP18
USP22
USP35
USP4
USP47
USP48
UTRN
UTY
VEGFA
VEGFC
VGF
VIM
VOPP1
VPS37A
VPS37C
WASL
WBP5
WDFY1
WDR44
WDR59
WDR92
WFS1
WHAMM
WIPF2
WIPI1
WIPI2
WNT6
WWC1
XAF1
XKR8
XPO6
XYLT1
XYLT2
YAF2
YOD1
YPEL2
YPEL3
YPEL5
ZBED6
ZBP1
ZBTB11
ZBTB2
ZBTB3
ZBTB43
ZBTB7B
ZC3H11A
ZC3H12A
ZC3H7A
ZCCHC2
ZDHHC12
ZDHHC18
ZFAND2A
ZFAND3
ZFAND5
ZFP131
ZFP143
ZFP189
ZFP275
ZFP287
ZFP295
ZFP335
ZFP341
ZFP36
ZFP426
ZFP429
ZFP451
ZFP46
ZFP462
ZFP503
ZFP51
ZFP52
ZFP54
ZFP597
ZFP617
ZFP655
ZFP691
ZFP703
ZFP719
ZFP747
ZFP775
ZFP790
ZFP82
ZFP874B
ZFP9
ZFP948
ZFP949
ZFP954
ZFR2
ZFYVE1
ZFYVE16
ZFYVE26
ZMAT3
ZMYND17
ZNF326
ZNRF1
ZRSR1
ZSCAN2
ZSWIM4
ZWINT
ZXDA
ZXDB

## Sheet: GOTerm_CtrlVSCSC12LPS_induced
	Term	Count	%	PValue	Genes	List Total	Pop Hits	Pop Total	Fold Enrichment	Bonferroni	Benjamini	FDR\
UP_KEYWORDS	Phosphoprotein	646	49.7689	6.90623e-39	ATF1, PI4K2B, MAPKBP1, TRIO, DCAF5, ENO2, DCAF6, EPS8, RABGEF1, ZFYVE26, GJA1, 4921524J17RIK, MYC, AKT3, ZC3H12A, CREB3L2, C3AR1, HOMER3, DIP2A, IER3, TSPYL2, DAXX, UNC13A, 2310022A10RIK, FNDC3B, RC3H1, ARMC7, FNDC3A, MED7, ZFYVE16, DAAM1, DDIT3, ZC3H11A, DDIT4, HOXB4, ORAI1, H2-D1, ATF3, ATF4, LRPAP1, MTMR3, HSPA4L, NEDD4L, BAZ2A, PRDX5, RNF214, HMOX1, ZBTB7B, ABCA1, LYN, CDK17, PLK3, NDFIP2, JU…	1272	7617	22680	1.51218	2.50696e-36	2.50696e-36	2.1547444997681514E-36\
UP_KEYWORDS	Cytoplasm	395	30.4314	1.09891e-24	CYFIP2, PI4K2B, TRIO, TES, WIPF2, RBPJ, ENO2, EPS8, RABGEF1, ZFYVE26, AKT3, ZC3H12A, FAM19A2, CDK20, HOMER3, TSPYL2, GBP5, GABARAPL1, DAXX, UNC13A, MBNL2, RC3H1, EML1, EML2, ATG12, ZFYVE16, DAAM1, DDIT3, DDIT4, PADI2, ATF4, LRPAP1, MTMR3, HSPA4L, NEDD4L, PRDX5, LYN, PLK3, MCTS2, CHKA, PLK2, MAD2L1BP, NR1D1, BTBD10, STFA3, EHD2, TOLLIP, SNAI1, MOCS2, CDKN1A, GMEB2, PHF1, LYST, TRIOBP, WDR44, EEA1,…	1272	4404	22680	1.59921	3.98903e-22	1.99451e-22	1.7142927527058173E-22\
GOTERM_CC_DIRECT	GO:0005737~cytoplasm	568	43.7596	1.88861e-24	CYFIP2, PI4K2B, TRIO, TES, WIPF2, SERPINE1, RBPJ, ENO2, DCAF6, EPS8, RABGEF1, ZFYVE26, GJA1, MYC, AKT3, ZC3H12A, FAM19A2, CDK20, HOMER3, TSPYL2, GBP5, GABARAPL1, DAXX, UNC13A, MBNL2, RC3H1, ARMC7, HCFC2, EML1, EML2, ATG12, ZFYVE16, DAAM1, DDIT3, DDIT4, PADI2, ATF4, LRPAP1, MTMR3, HSPA4L, NEDD4L, BAZ2A, ANAPC10, PRDX5, FLRT2, LYN, PLK3, MCTS2, NDFIP2, CHKA, PLK2, MAD2L1BP, NR1D1, ELL2, BTBD10, STF…	1197	6631	19662	1.40703	1.11995e-21	1.11995e-21	1.0576232400153278E-21\
GOTERM_BP_DIRECT	GO:0006954~inflammatory response	67	5.16179	3.44712e-16	ECM1, CD40, TNFAIP3, IL1F9, IL27, CXCL3, TNF, CXCL2, PSTPIP1, HYAL1, CCRL2, CASP4, ZC3H12A, NFKBIZ, HYAL3, C3AR1, BDKRB1, ITGAV, JAK2, KDM6B, IL10, GBP5, PTGIR, PARP4, IL15, SLC11A1, TICAM1, TNFRSF1B, IL1A, IL1F6, IL1B, LTA, ADAM8, TNFRSF26, S100A8, EPHA2, PTGER2, PTAFR, LY96, NOD2, PTGS2, RELB, CCL7, IRAK2, CCL6, CCL5, CCL4, SPP1, CCL3, CCL2, CD14, LYN, CCR1, CCL22, NOS2, TNFRSF9, TNFRSF10B, IFI…	1145	344	18082	3.07579	1.40987e-12	1.45917e-12	1.432624105028006E-12\
UP_KEYWORDS	Immunity	68	5.23883	7.65899e-16	CD86, H2-T23, CD40, CRCP, CLEC4N, IL1F9, RNF19B, PTPN22, IL27, IFIT1, IFIT3, IFIH1, PSTPIP1, ALCAM, CASP4, ZC3H12A, TRIM25, MAP3K8, LGALS9, JAK2, OASL1, OASL2, HERC6, ZBP1, GBP5, H60B, RSAD2, RIPK2, DDX58, TAP2, TAP1, TICAM1, ATG12, CLEC4D, SLPI, OAS2, TRAF6, IL1F6, OAS3, IRF7, ORAI1, CLEC4E, SQSTM1, S100A8, CFB, H2-D1, SRC, NLRC5, IL4RA, LY96, OAS1A, NOD1, NOD2, TAPBPL, CD14, CD300LF, TRPM4, LYN…	1272	401	22680	3.02357	2.82108e-13	9.26737e-14	7.965345904558488E-14\
GOTERM_BP_DIRECT	GO:0002376~immune system process	66	5.08475	2.2856e-13	CD86, H2-T23, CD40, CRCP, CLEC4N, IL1F9, RNF19B, PTPN22, IL27, IFIT1, IFIT3, IFIH1, PSTPIP1, ALCAM, CASP4, ZC3H12A, TRIM25, MAP3K8, LGALS9, JAK2, OASL1, OASL2, HERC6, ZBP1, GBP5, H60B, RSAD2, RIPK2, DDX58, TAP2, TAP1, TICAM1, ATG12, CLEC4D, SLPI, OAS2, TRAF6, IL1F6, OAS3, IRF7, ORAI1, CLEC4E, SQSTM1, S100A8, CFB, H2-D1, SRC, NLRC5, IL4RA, LY96, NOD1, NOD2, TAPBPL, CD14, CD300LF, TRPM4, LYN, AKIRI…	1145	383	18082	2.72136	9.67642e-10	4.83747e-10	4.74947690892842E-10\
KEGG_PATHWAY	mmu04668:TNF signaling pathway	34	2.61941	2.32932e-13	CEBPB, TNFAIP3, PIK3CB, NOD2, CXCL3, PTGS2, CXCL2, TNF, SOCS3, CCL5, CREB3L2, AKT3, CCL2, MAP3K8, EDN1, MLKL, IL15, LIF, CFLAR, TNFRSF1B, MMP9, NFKBIA, CXCL10, MAPK11, IL6, MMP14, IL1B, BCL3, LTA, FAS, BIRC2, ATF4, BIRC3, CREB5	545	109	7691	4.40189	6.00946e-11	6.00963e-11	5.008028286353245E-11\
GOTERM_CC_DIRECT	GO:0031410~cytoplasmic vesicle	90	6.93374	2.88362e-13	LRRK2, PTPRN, GDE1, WASL, PTPN23, CLU, RAB22A, EEA1, RAB43, MAP1LC3A, RUSC2, HYAL1, CTSL, ADAMTS1, HYAL3, FLOT1, KIF1B, AP3S1, AP1S3, SLC39A2, ATP7A, PHLDA1, PPFIA3, TRP53INP2, TRP53INP1, GBP6, ARRDC4, GBP5, GABARAPL1, DST, SLC30A4, ATG9A, SLC11A2, WIPI1, EMP2, ARAP1, FNDC3A, TICAM1, MAPK8IP3, TBC1D2, MMP14, HAX1, VGF, IL1B, VOPP1, ORAI1, ACSBG1, ITGA5, SQSTM1, NOTCH1, AU040320, 3110043O21RIK, AB…	1197	646	19662	2.28846	1.70977e-10	8.54992e-11	8.074122967898727E-11\
GOTERM_BP_DIRECT	GO:0032496~response to lipopolysaccharide	44	3.38983	5.44804e-13	CEBPB, CD40, NOTCH1, PTGER2, PTAFR, LY96, ADM, PTPN22, NOD2, CXCL3, PTGS2, LITAF, CXCL2, TNF, THBD, DUSP10, BDKRB1, ACP5, LGALS9, JAK2, AKIRIN2, PTGIR, EDN1, JUND, GCH1, NOS2, TNFRSF9, SLC11A1, TNFRSF10B, IRAK3, TICAM1, TNFRSF1B, NFKB2, NFKBIA, CXCL10, CXCL11, SLPI, IL1B, LTA, PELI1, FAS, TNFRSF26, S100A8, PTGES	1145	197	18082	3.52718	2.30608e-09	7.68719e-10	7.547358052324252E-10\
GOTERM_MF_DIRECT	GO:0005515~protein binding	360	27.735	8.31719e-13	CYFIP2, MAPKBP1, SERPINE1, IFIT1, RBPJ, IFIT3, EPS8, GOLGA2, RABGEF1, GJA1, RASSF1, ALCAM, RASSF5, RPS6KA2, MYC, AKT3, ZC3H12A, CDK20, HOMER3, CCNL2, IER3, GBP5, GABARAPL1, DAXX, UNC13A, RSAD2, ACTN1, RC3H1, GTPBP2, MAPK8IP3, RUNX2, ATG12, CARHSP1, DDIT3, SIK3, ORAI1, TRIB3, KCTD12, EZR, H2-D1, EPHA2, ATF4, MAGED1, EBI3, HSPA4L, NEDD4L, BAZ2A, FLRT2, RALGDS, ABCA1, LYN, CCR1, NTNG2, PLK3, JAG1, J…	1105	4092	17446	1.38899	9.58913e-10	9.58973e-10	9.4816022481069E-10\
GOTERM_CC_DIRECT	GO:0005829~cytosol	183	14.0986	1.04015e-12	CDA, ERRFI1, SYS1, DGKA, WWC1, SAT1, CLU, PSMD8, GJA1, ZFP36, CCND2, RUSC2, RGS1, CAPN2, CAR13, KPNA4, HOMER3, CHAC1, GATSL2, LGALS8, CAR6, TGM2, HERC6, ZBP1, CAST, GABARAPL1, DAXX, RALGAPA2, SPINK5, AIP, LMTK2, YOD1, LARP4B, FNDC3A, EML1, ATG12, KCTD7, CARHSP1, DGKQ, DDIT4, WDFY1, CMPK2, EZR, NOTCH2, NOTCH1, MAGED1, UBA6, HSPA4L, GSTT1, FAM109A, ABHD5, NDRG1, RAP1B, SOCS3, PRDX5, RRAS, UBB, KIF3…	1197	1784	19662	1.68496	6.1682e-10	2.05603e-10	1.941615484916418E-10\
GOTERM_BP_DIRECT	GO:0009615~response to virus	27	2.08012	5.14192e-12	SRC, ODC1, OAS1A, IFIT1, CLU, TNF, IFIT3, IFIH1, HYAL1, CCL5, HYAL3, PIM2, OASL1, OASL2, RSAD2, DDX58, MX2, IRAK3, ISG20, BST2, CXCL10, OAS2, NPC2, OAS3, BCL3, LCN2, BCL2L1	1145	84	18082	5.07604	2.17656e-08	5.44143e-09	5.342452643193741E-9\
UP_KEYWORDS	Apoptosis	67	5.16179	3.12637e-11	CYFIP2, CSRNP2, PPP1R13B, SRA1, TNFAIP3, GHITM, LITAF, BBC3, ERO1L, WDR92, PPP1R13L, RASSF5, ZC3H12A, PIM1, PIM2, CHAC1, BCL2A1A, PHLDA1, TRP53INP1, SRGN, DAXX, TNFRSF12A, RIPK2, APLP1, TICAM1, RHOB, ERN1, DDIT3, DDIT4, TRIB3, FAM32A, SQSTM1, BIRC2, S100A8, EPHA2, BIRC3, PPP1R15A, NOD1, GRK5, ZMAT3, MKNK2, THEM4, HMOX1, RFFL, PEA15A, MCL1, MOAP1, PLK3, GADD45B, FEM1B, TNFSF12, RHBDD1, RASSF7, TNF…	1272	489	22680	2.44299	1.13487e-08	2.83718e-09	2.4385687188887476E-9\
GOTERM_BP_DIRECT	GO:0043123~positive regulation of I-kappaB kinase/NF-kappaB signaling	35	2.69646	4.04904e-11	RNF31, BC031181, ECM1, CD40, TRAF3IP2, CLEC4N, LPAR1, NOD1, NOD2, ATP2C1, LITAF, TNF, EDA2R, GJA1, HMOX1, ABL2, TRIM25, CD36, PIM2, TGM2, MAP3K3, NDFIP2, RIPK2, PLK2, CFLAR, TICAM1, RHOC, BST2, IL1A, TRAF6, CTH, IL1B, TRIM13, PELI1, BIRC2	1145	149	18082	3.70956	1.71396e-07	3.42791e-08	3.365558210401547E-8\
UP_KEYWORDS	Innate immunity	43	3.31279	4.92111e-11	CRCP, CLEC4N, NLRC5, OAS1A, IL1F9, LY96, NOD1, IL27, NOD2, IFIT1, IFIT3, IFIH1, PSTPIP1, CASP4, TRIM25, CD14, JAK2, OASL1, HERC6, OASL2, LYN, ZBP1, AKIRIN2, RSAD2, RIPK2, DDX58, MX2, IRGM1, TICAM1, IFI202B, ATG12, ISG20, BST2, CLEC4D, SLPI, OAS2, OAS3, TOLLIP, IL1F6, IRF7, LCN2, S100A8, CFB	1272	241	22680	3.18132	1.78637e-08	3.57273e-09	3.0707752758437426E-9\
GOTERM_CC_DIRECT	GO:0016020~membrane	532	40.9861	5.93929e-11	CYFIP2, PI4K2B, CHIC2, XYLT2, XYLT1, MRGPRE, GHITM, ENO2, ZFYVE1, EPS8, GJA1, ALCAM, AKT3, ZC3H12A, CREB3L2, C3AR1, HOMER3, AP1S3, IER3, GBP6, GBP5, GABARAPL1, UNC13A, FNDC3B, FNDC3A, ATG12, ZFYVE16, DAAM1, VOPP1, ORAI1, H2-D1, ATF4, MTMR3, FICD, PDGFA, TAPBPL, PLA2G5, FLRT2, CHST11, RDH11, HMOX1, ST3GAL1, ABCA1, LYN, NDFIP2, JAG1, FZD5, EDEM2, LNPEP, EHD1, XKR8, EHD2, SLC6A8, SLC6A9, ATG2A, AVL9…	1197	6998	19662	1.24874	3.522e-08	8.805e-09	8.315008270310532E-9\
GOTERM_BP_DIRECT	GO:0071222~cellular response to lipopolysaccharide	42	3.23575	6.83022e-11	CD86, CEBPB, CD40, CSF3, SRC, GSTP1, CD80, SERPINE1, TNFAIP3, LY96, CXCL3, LITAF, CXCL2, TNF, SBNO2, ZFP36, ZC3H12A, PDE4B, CCL2, STAP1, TSPO, CD36, CD14, JAK2, GBP2, IL10, GBP6, ABCA1, NOS2, ARG1, RIPK2, PDE2A, NR1D1, TICAM1, TNFRSF1B, CXCL10, IL6, PLSCR1, TRAF6, LCN2, CMPK2, PPARD	1145	209	18082	3.17354	2.89123e-07	4.81872e-08	4.731069135897312E-8\
GOTERM_CC_DIRECT	GO:0005768~endosome	73	5.62404	3.66985e-10	ANKRD13B, RNF11, PLEKHB2, LRRK2, PTPRN, SNX13, PTPN23, RAB22A, WDR44, EEA1, RAB43, RABGEF1, GJA1, RASGEF1B, FLOT1, PMEPA1, ARRDC4, SLC30A4, ARRDC3, ATG9A, SLC11A2, VPS37C, WIPI1, VPS37A, RHOD, BET1L, RHOB, DOPEY2, ACAP1, ZFYVE16, NPC1, TMBIM1, WDFY1, RAPGEF2, VOPP1, RHOV, EZR, STAM2, SQSTM1, CHMP5, DGKH, CD63, CALCRL, 3110043O21RIK, LPAR1, FAM109A, SNX32, SNX33, PLD1, MTM1, CLN3, ZNRF1, RAB11FIP1…	1197	544	19662	2.20423	2.17622e-07	4.35244e-08	4.110228826150721E-8\
UP_KEYWORDS	Endosome	60	4.6225	5.91816e-10	ANKRD13B, RNF11, PLEKHB2, LRRK2, PTPRN, SNX13, PTPN23, RAB22A, WDR44, EEA1, RABGEF1, RASGEF1B, FLOT1, PMEPA1, ARRDC4, SLC30A4, ARRDC3, ATG9A, SLC11A2, VPS37C, WIPI1, VPS37A, RHOD, RHOB, ACAP1, ZFYVE16, NPC1, TMBIM1, WDFY1, RAPGEF2, RHOV, STAM2, SQSTM1, CHMP5, CD63, 3110043O21RIK, LPAR1, FAM109A, PLD1, TM9SF4, MTM1, CLN3, ZNRF1, RAB11FIP1, MICALL1, MICALL2, SLC38A9, RFFL, NDFIP2, PRAF2, IRGM1, STA…	1272	443	22680	2.41492	2.14829e-07	3.58049e-08	3.077445478832617E-8\
GOTERM_BP_DIRECT	GO:0006955~immune response	47	3.62096	8.54111e-10	CD274, CSF3, CXCR5, CBLB, CXCL3, CXCL2, TNF, OAS1G, CCL7, NFIL3, CCL6, CCL5, FTH1, CCL4, CCL3, CCL2, CD36, OASL1, OASL2, IL10, CCR1, CCL22, IL15, ZFR2, TNFRSF9, TNFSF12, OSM, LIF, TNFRSF10B, TNFRSF1B, CXCL10, IL1A, IL6, CXCL11, PLSCR1, SLPI, OAS2, OAS3, TRAF6, IL1F6, IL1B, LTA, FAS, TNFRSF26, CLEC4E, FCGR2B, H2-D1	1145	272	18082	2.72879	3.61545e-06	5.16493e-07	5.070981745667635E-7\
GOTERM_BP_DIRECT	GO:0006915~apoptotic process	76	5.85516	1.11641e-09	CYFIP2, CSRNP2, PPP1R13B, SRA1, TNFAIP3, GHITM, LITAF, TNF, BBC3, ERO1L, GJA1, WDR92, PPP1R13L, RASSF5, ZC3H12A, PIM1, MAP3K8, PIM2, CHAC1, BCL2A1A, PHLDA1, TRP53INP1, SRGN, DAXX, TNFRSF12A, RIPK2, APLP1, IRAK3, TICAM1, RHOB, ERN1, PLSCR1, DDIT3, DDIT4, ALDOC, TRIB3, FAM32A, SQSTM1, BIRC2, S100A8, EPHA2, BIRC3, PPARD, PPP1R15A, NOD1, GRK5, ZMAT3, MKNK2, THEM4, HMOX1, RFFL, PEA15A, MCL1, MOAP1, PL…	1145	570	18082	2.10562	4.72575e-06	5.9072e-07	5.799747929795111E-7\
UP_KEYWORDS	Ubl conjugation	141	10.8629	1.53053e-09	CD86, CBLB, IFIT1, CLU, EPS8, RABGEF1, GJA1, ZFP36, CCND2, BASP1, MYC, CREB3L2, ZC3H12A, AKT3, PIM1, TRIM25, CAST, PIAS4, DAXX, USP4, SLC11A2, ARID5B, TICAM1, RSBN1, MED7, CCNY, DDIT3, ZC3H11A, DDIT4, TRIM13, ZFP691, ORAI1, RAD54L2, BCORL1, H2-D1, EPHA2, ZFP451, ATF4, HIST1H2BC, NOTCH1, PSMD11, CREM, NEDD4L, BAZ2A, LPP, SLC9A1, ATXN1, UBB, UBC, EIF4EBP1, ABL2, E4F1, MCL1, TRPM4, LYN, MOAP1, NDFIP…	1272	1505	22680	1.67047	5.55584e-07	7.93691e-08	6.821807804626065E-8\
UP_KEYWORDS	Zinc	182	14.0216	1.92707e-09	CARS, CDA, TES, ZFAND3, DGKA, ZFAND5, RNF19B, CBLB, ZFYVE1, RABGEF1, ZFYVE26, 9130019O22RIK, ZFP36, RASSF1, ZXDB, RASSF5, ANPEP, RNF19A, ZC3H12A, CAR13, ADNP2, TRIM25, CAR6, ZFP287, CAR4, KCMF1, PIAS4, ZFP335, UNC13A, MBNL2, USP4, SLC30A4, APLP1, RC3H1, YOD1, ZFP617, MID1, HIC2, ACAP1, ZFYVE16, ZFP46, ZC3H11A, DGKQ, TRIM13, WDFY1, ZFP691, ADAM8, UTRN, ZFP9, SQSTM1, S100A8, ZFP451, TRIM34A, DGKH, …	1272	2099	22680	1.54602	6.99527e-07	8.74409e-08	7.515585390110755E-8\
UP_KEYWORDS	Metal-binding	267	20.5701	2.77632e-09	CDA, TES, GDE1, CBLB, ENO2, ZFYVE1, ALKBH2, RABGEF1, ZFYVE26, RASSF1, ZXDB, RASSF5, ANPEP, FTH1, ZC3H12A, ADNP2, TRIM25, ZFP287, UNC13A, MBNL2, RSAD2, ACTN1, RC3H1, YOD1, ZFP617, 1700109H08RIK, ZFYVE16, ZC3H11A, SIK3, TRIM13, ZFP9, CASZ1, MTMR3, PDE1B, ZFP747, SP140, ZFP503, BAZ2A, PLA2G5, ZBTB3, RNF214, HMOX1, AMZ2, HIVEP2, ZBTB7B, ZBED6, ZFP189, ZRSR1, TIPARP, PDE2A, MICAL3, LNPEP, NR1D1, EXT1,…	1272	3395	22680	1.40226	1.0078e-06	1.11978e-07	9.624577792746324E-8\
GOTERM_CC_DIRECT	GO:0005794~Golgi apparatus	124	9.55316	3.57107e-09	CHIC2, SYS1, TMEM167B, XYLT2, XYLT1, GCC1, ZFYVE1, GOLGA2, RAB43, GJA1, GOLGA4, FAM198B, AKT3, CAPN2, CHAC1, AP1S3, CAR4, GBP5, GABARAPL1, APLP1, ATG9A, LMTK2, FNDC3A, MAPK8IP3, H2-D1, NOTCH1, FAM109A, PLA2G5, TAPBPL, PLD1, UGCG, CHST11, CD14, ST3GAL1, TRPM4, ABCA1, LYN, PLK3, RABGAP1L, NDFIP2, FZD5, PDE2A, TMEM132A, IRGM1, TJAP1, PARP10, BST2, EXT1, DNMBP, GOLGB1, ID1, SELK, BHLHE40, SPIRE1, ACB…	1197	1190	19662	1.71162	2.11764e-06	3.5294e-07	3.3329941213745003E-7\
KEGG_PATHWAY	mmu04064:NF-kappa B signaling pathway	26	2.00308	8.2083e-09	CD40, TNFAIP3, LY96, PTGS2, TNF, RELB, CCL4, TRIM25, BCL2A1D, CD14, BCL2A1A, BCL2A1B, LYN, PIAS4, DDX58, CFLAR, TICAM1, NFKB2, NFKBIA, LCK, TRAF6, IL1B, LTA, BIRC2, BCL2L1, BIRC3	545	97	7691	3.78258	2.11774e-06	1.05887e-06	8.823925752247048E-7\
UP_KEYWORDS	Golgi apparatus	82	6.31741	1.30475e-08	B4GALT3, CHIC2, SYS1, TMEM167B, GDI1, LRRK2, XYLT2, XYLT1, GCC1, ZFYVE1, GGTA1, WDR44, RAB43, GOLGA2, GOLGA4, GLIPR2, FAM198B, PMEPA1, AP3S1, CHAC1, CD36, AP1S3, ATP7A, SRGN, RHBDF1, GBP5, GABARAPL1, ATG9A, WIPI1, EMP2, ARAP1, FNDC3A, ARFGAP3, MAPK8IP3, SYN1, BET1L, RAB33B, PITPNM1, FAM20C, STX5A, ST6GALNAC4, B4GALT5, SEC23A, AU040320, ADCY3, FAM109A, FURIN, TAPBPL, ATP2C1, PLD1, TM9SF4, STX11, A…	1272	753	22680	1.94167	4.73623e-06	4.73625e-07	4.0708223418963376E-7\
UP_KEYWORDS	Ubl conjugation pathway	72	5.547	1.73288e-08	RNF11, ZFAND5, TNFAIP3, RNF19B, CBLB, DCAF5, DCAF6, RABGEF1, MAP1LC3A, RNF19A, PMEPA1, TRIM25, UNKL, HERC6, KCMF1, PIAS4, USP47, USP48, CISH, USP4, YOD1, COMMD6, MID1, ATG12, RNF169, GAN, TRAF6, KCTD13, TRIM13, PELI1, KCTD11, BIRC2, BIRC3, ZFP451, OTUB2, RNF31, NUMBL, UHRF2, MAGED1, UBA6, NEDD4L, KLHL11, UBR2, DTX3, RCHY1, DTX4, USP18, ANAPC10, DCAF15, SOCS3, ZNRF1, FAM63A, FEM1C, E4F1, RFFL, SOC…	1272	631	22680	2.03451	6.29034e-06	5.71851e-07	4.915084552060837E-7\
UP_KEYWORDS	Inflammatory response	30	2.31125	2.20923e-08	IL1F9, TNFAIP3, LY96, IL27, CXCL3, CXCL2, PSTPIP1, CCL7, CCL5, CASP4, CCL4, ZC3H12A, CCL3, CCL2, CD14, LYN, KDM6B, GBP5, CCL22, TICAM1, IFI202B, CXCL10, IL1A, CXCL11, BCL6, TNIP1, TOLLIP, IL1F6, IL1B, S100A8	1272	161	22680	3.3224	8.01948e-06	6.68293e-07	5.744004954672824E-7\
GOTERM_BP_DIRECT	GO:0008285~negative regulation of cell proliferation	55	4.23729	2.65634e-08	ACVRL1, CDKN1A, RARG, BTG1, TES, ADM, RBPJ, TNF, IFIT3, GJA1, RPS6KA2, RASSF5, FTH1, PIM2, JAK2, TRP53INP1, IL10, TGIF1, 4930503L19RIK, SIRT6, SIRT2, IL1A, HMGA1-RS1, ADORA2A, ADORA2B, IL1B, RAPGEF2, PTGES, NOTCH2, NOTCH1, SLFN2, SLFN1, ZFP503, PTGS2, NDRG1, TBRG1, DNAJB2, TMEM127, HMOX1, LYN, FZD5, TNFRSF9, STAT3, HMGA1, TRPV2, OSM, LIF, VEGFC, PTPN14, FOSL1, IL6, BCL6, CTH, PMP22, NF1	1145	384	18082	2.2619	0.000112437	1.24937e-05	1.2266407471855647E-5\
INTERPRO	IPR011993:Pleckstrin homology-like domain	55	4.23729	3.40213e-08	TRIO, PLEKHB2, PLEK, WASL, LYST, TRIOBP, EPS8, SPRED3, AKT3, KIF1B, HOMER3, PLEKHN1, LDLRAP1, JAK2, PHLDA1, PLEKHG2, GAB2, ARAP1, DNM1, TBC1D1, TBC1D2, ACAP1, FRMD6, DOK3, DOK4, RASA2, PLEKHO1, EZR, DGKH, NUMBL, MTMR3, PLEKHH3, FAM109A, RASAL2, PLD1, FAM129B, MTM1, ARHGAP22, FGD6, STAP1, APBB2, PLEKHH1, CYTH1, OSBPL8, RABGAP1L, MYO10, MSN, PTPN14, PLEKHA8, ARHGAP23, DAB2, PLCD3, APBA3, TECPR1, SN…	1229	409	20594	2.25335	6.02498e-05	6.02517e-05	5.950318840974134E-5\
GOTERM_CC_DIRECT	GO:0005634~nucleus	451	34.7458	5.80897e-08	CYFIP2, ATF1, TES, GABPB1, RBPJ, DCAF6, PSMD8, ALKBH2, MYC, ZXDB, AKT3, ZC3H12A, CREB3L2, CDK20, ADNP2, DIP2A, ZFP287, IER3, TSPYL2, DAXX, MBNL2, MEF2B, ARMC7, HCFC2, MED7, DDIT3, HOXB4, ATF3, PRR13, ATF4, HSPA4L, NEDD4L, BAZ2A, PRDX5, HMOX1, ZBTB7B, LYN, PLK3, JUND, TIPARP, MAD2L1BP, NR1D1, ELL2, BTBD10, EIF1, FOSL2, ABTB2, FOSL1, SNAI1, HAMP, EZH1, MOCS2, CDKN1A, RARG, GMEB2, BTG1, ELL, PHF1, T…	1197	6019	19662	1.2308	3.44466e-05	4.92102e-06	4.647173008248281E-6\
GOTERM_BP_DIRECT	GO:0043065~positive regulation of apoptotic process	49	3.77504	8.7702e-08	RARG, ADM, TNF, CLU, BBC3, RPS6KA2, TSPO, BCL2A1D, BCL2A1A, JAK2, BCL2A1B, PHLDA1, TRP53INP1, TGM2, DAXX, TNFRSF12A, PRMT2, RIPK2, DUSP1, MMP9, RHOB, PLSCR1, DDIT3, TRAF6, IL1B, LTA, NUPR1, NOTCH2, NOTCH1, SRC, MAGED1, DCUN1D3, LPAR1, PTGS2, SLC9A1, ZMAT3, HMOX1, APBB2, IP6K2, MOAP1, GADD45B, GADD45A, HMGA2, FOSL1, IL6, BCL6, NF1, FAS, BCL2L1	1145	335	18082	2.3099	0.000371174	3.71243e-05	3.644895665734247E-5\
UP_KEYWORDS	Zinc-finger	138	10.6317	9.75484e-08	ZFAND3, DGKA, ZFAND5, RNF19B, CBLB, ZFYVE1, RABGEF1, ZFYVE26, 9130019O22RIK, ZFP36, RASSF1, ZXDB, RASSF5, RNF19A, ZC3H12A, ADNP2, TRIM25, ZFP287, KCMF1, PIAS4, ZFP335, UNC13A, MBNL2, RC3H1, YOD1, ZFP617, MID1, HIC2, ACAP1, ZFYVE16, ZFP46, ZC3H11A, DGKQ, TRIM13, WDFY1, ZFP691, UTRN, ZFP9, SQSTM1, ZFP451, TRIM34A, DGKH, CASZ1, MTMR3, ZFP747, SP140, ZFP503, UBR2, BAZ2A, DTX3, DTX4, ZBTB3, RNF214, E4…	1272	1565	22680	1.57225	3.54094e-05	2.72385e-06	2.3411615164444774E-6\
UP_KEYWORDS	Nucleus	329	25.3467	1.33012e-07	CYFIP2, ATF1, ERRFI1, GABPB1, RBPJ, DCAF6, ALKBH2, RASSF1, ZXDB, RPS6KA2, MYC, AKT3, CREB3L2, ZC3H12A, CDK20, ADNP2, DIP2A, CPNE2, CCNL2, LGALS9, ZFP287, TSPYL2, DAXX, MBNL2, MEF2B, SFMBT1, RUNX2, MED7, DDIT3, HOXB4, KCTD13, TRIB3, BCORL1, ATF3, PRR13, ATF4, CASZ1, MAGED1, ZFP503, HSPA4L, BAZ2A, ZBTB3, HIVEP2, ZBTB7B, ZBED6, RALGDS, ZRSR1, LYN, PLK3, JUND, MAGEE1, GADD45A, SS18L1, EAF1, HIST1H4N,…	1272	4534	22680	1.29381	4.82823e-05	3.44882e-06	2.9642748188703476E-6\
UP_KEYWORDS	Transcription regulation	153	11.7874	1.64564e-07	ATF1, CCNT2, WWC1, GABPB1, RBPJ, ETS2, ZXDB, MYC, CREB3L2, ADNP2, CCNL2, ZFP287, TSPYL2, PIAS4, ZFP335, DAXX, MEF2B, SFMBT1, ARID5A, ARID5B, RUNX2, MED7, ERN1, HIC2, ZFP46, DDIT3, HOXB4, VOPP1, ZFP691, TRIB3, NUPR1, BCORL1, ATF3, ZFP451, PRR13, ATF4, NOTCH2, CASZ1, NOTCH1, ZFP503, CREM, BAZ2A, CREBL2, ZBTB3, ARHGAP22, SBNO2, ATXN1, MED31, E4F1, HIVEP2, ZBTB7B, ZBED6, AKIRIN2, MCTS2, JUND, RBPMS, …	1272	1799	22680	1.51641	5.97351e-05	3.93601e-06	3.38302028378582E-6\
GOTERM_BP_DIRECT	GO:0030335~positive regulation of cell migration	35	2.69646	1.71297e-07	COL18A1, CD274, NOTCH1, ZFP703, PDGFA, FURIN, SEMA3E, PLD1, GPNMB, CCL5, PDPN, CCL3, C3AR1, ITGAV, JAK2, LYN, CCR1, SPAG9, ABCC1, EDN1, SEMA4D, HSPA5, INSR, SEMA4C, RHOD, VEGFA, CXCL10, DAB2, MMP14, SELK, SNAI1, MYADM, ITGA5, BCAR1, HBEGF	1145	203	18082	2.72278	0.000724839	6.14516e-05	6.033377031784847E-5\
UP_KEYWORDS	Lysosome	37	2.85054	1.73488e-07	CD63, TMEM63A, 3110043O21RIK, LRRK2, GBA, TNFAIP3, TMEM74, LITAF, CLN5, MFSD8, CLN3, ZNRF1, HYAL1, CTSL, HYAL3, ACP5, SLC38A9, SLC15A3, DIRC2, CTSD, SLC30A4, ARRDC3, IRGM1, GGH, GPR137B, SYT7, CLCN7, LMBRD1, NPC1, NPC2, IL1B, PQLC2, TMBIM1, ACPP, GLA, SQSTM1, TECPR1	1272	249	22680	2.64947	6.29742e-05	3.93601e-06	3.38302028378582E-6\
GOTERM_BP_DIRECT	GO:0031663~lipopolysaccharide-mediated signaling pathway	13	1.00154	1.77904e-07	LYN, RIPK2, LY96, PTPN22, TICAM1, TNF, NFKBIA, IRAK2, IL1B, CCL5, CCL3, CCL2, CD14	1145	31	18082	6.62251	0.000752785	6.14516e-05	6.033377031784847E-5\
GOTERM_BP_DIRECT	GO:0051607~defense response to virus	31	2.38829	1.88724e-07	CD86, CD40, CRCP, NLRC5, OAS1A, IFIT1, LYST, IFIT3, OAS1G, IFIH1, TRIM25, OASL1, OASL2, ZBP1, IL33, RSAD2, DDX58, MX2, STAT2, ISG15, TICAM1, ISG20, BST2, AGBL5, CXCL10, IL6, PLSCR1, OAS2, OAS3, DDIT4, TRIM34A	1145	167	18082	2.93148	0.000798552	6.14516e-05	6.033377031784847E-5\
GOTERM_CC_DIRECT	GO:0005622~intracellular	148	11.4022	2.01945e-07	MAPKBP1, TMEM167B, DGKA, ENO2, SAT1, TNF, ERO1L, RAB43, 9130019O22RIK, GOLGA4, RASSF1, RASSF5, CFL2, RPS6KA2, AKT3, CAPN2, TRIM25, CHAC1, LGALS9, ZFP287, GABARAPL1, UNC13A, CISH, ACTN1, ZFP617, GTPBP2, MID1, ZFP46, DOK4, ZC3H11A, DGKQ, DDIT4, TRIM13, TRIB3, EZR, ZFP9, STAM2, EPHA2, TRIM34A, RTN2, ZFP747, PLD1, RAP1B, SOCS3, E430018J23RIK, RDH12, RRAS, ZFP52, RDH11, ZMAT3, IRAK2, ZFP51, ZFP54, KIF…	1197	1599	19662	1.52036	0.000119746	1.49692e-05	1.4136136085325058E-5\
UP_KEYWORDS	Cytokine	32	2.46533	2.58595e-07	IL1RN, CSF3, EBI3, IL1F9, IL27, CXCL3, CXCL2, TNF, CCL7, CCL6, CCL5, CCL4, SPP1, CCL3, CCL2, IL10, IL33, CCL22, IL15, TNFSF12, OSM, LIF, CXCL10, IL1A, IL6, CXCL11, CLCF1, IL1F6, IL1B, LTA, FLT3L, CKLF	1272	200	22680	2.85283	9.38657e-05	5.52177e-06	4.745986504480756E-6\
UP_KEYWORDS	Cytoplasmic vesicle	57	4.39137	3.17755e-07	LRRK2, PTPRN, GDE1, PTPN23, CLU, RAB22A, RAB43, MAP1LC3A, KIF1B, AP3S1, AP1S3, PHLDA1, PPFIA3, TRP53INP2, TRP53INP1, ARRDC4, GABARAPL1, ATG9A, WIPI1, TICAM1, MAPK8IP3, TBC1D2, HAX1, IL1B, VOPP1, ORAI1, ACSBG1, SQSTM1, 3110043O21RIK, ABHD2, FAM109A, TMEM74, SNX33, AP3M2, ZNRF1, RAB20, RAB11FIP1, GPNMB, ESD, WHAMM, RABAC1, SNX7, IL33, SEMA4C, IRGM1, CLK3, SYT7, EHD1, SNX18, DAB2, RAB13, DMXL2, SPIR…	1272	489	22680	2.07837	0.000115338	6.40806e-06	5.507750224197889E-6\
INTERPRO	IPR004827:Basic-leucine zipper domain	16	1.23267	3.75871e-07	ATF1, CEBPB, JUND, CEBPD, CREM, CREBL2, FOSL2, FOSL1, NFIL3, DDIT3, CREB3L2, MAFF, ATF3, NFE2L1, ATF4, CREB5	1229	54	20594	4.96495	0.000665446	0.000332834	3.286991492900519E-4\
GOTERM_BP_DIRECT	GO:0071347~cellular response to interleukin-1	20	1.54083	4.12908e-07	CEBPB, EDN1, CCL22, SAA3, SERPINE1, RC3H1, CXCL2, KLF2, IL6, CCL7, HYAL1, CCL6, MYC, CCL5, CCL4, ZC3H12A, HYAL3, CCL3, LCN2, CCL2	1145	80	18082	3.94803	0.00174631	0.000124846	1.225747846352644E-4\
GOTERM_BP_DIRECT	GO:0032755~positive regulation of interleukin-6 production	16	1.23267	4.62747e-07	IL33, AKIRIN2, RIPK2, DDX58, IL1F9, NOD1, NOD2, TICAM1, TNF, IL1A, IL6, ADORA2B, IL1F6, IL1B, CD36, TBC1D23	1145	52	18082	4.85912	0.00195689	0.000130587	1.2821182466515055E-4\
UP_KEYWORDS	Transcription	155	11.9414	4.75402e-07	ATF1, CRCP, CCNT2, WWC1, GABPB1, RBPJ, ETS2, ZXDB, MYC, CREB3L2, ADNP2, CCNL2, ZFP287, TSPYL2, PIAS4, ZFP335, DAXX, MEF2B, SFMBT1, ARID5A, ARID5B, RUNX2, MED7, ERN1, HIC2, ZFP46, DDIT3, HOXB4, VOPP1, ZFP691, TRIB3, NUPR1, BCORL1, ATF3, ZFP451, PRR13, ATF4, NOTCH2, CASZ1, NOTCH1, ZFP503, CREM, BAZ2A, CREBL2, ZBTB3, ARHGAP22, SBNO2, ATXN1, MED31, E4F1, HIVEP2, ZBTB7B, ZBED6, AKIRIN2, MCTS2, JUND, R…	1272	1859	22680	1.48665	0.000172556	9.08267e-06	7.806594498137058E-6\
GOTERM_MF_DIRECT	GO:0005125~cytokine activity	35	2.69646	6.1369e-07	IL1RN, CSF3, EBI3, IL1F9, IL27, CXCL3, CXCL2, TNF, CCL7, CCL6, CCL5, CCL4, SPP1, CCL3, CCL2, TIMP1, IL10, IL33, EDN1, CCL22, IL15, TNFSF12, OSM, LIF, VEGFA, CXCL10, IL1A, IL6, CLCF1, IL1F6, IL1B, LTA, FLT3L, CKLF, CRLF2	1105	214	17446	2.58219	0.000707335	0.000353792	3.498033138628703E-4\
GOTERM_CC_DIRECT	GO:0070062~extracellular exosome	222	17.1032	6.3713e-07	CYFIP2, IL1RN, SERPINE1, GHITM, ENO2, EPS8, PSMD8, GJA1, GOLGA4, ALCAM, RUSC2, ANPEP, FTH1, CPNE2, LGALS8, GBP6, ENTPD1, NHLRC3, ACTN1, BROX, ACSL4, DOPEY2, CARHSP1, SLPI, CCNY, PADI2, KCTD12, EZR, CFB, H2-D1, PLA1A, TMEM63A, NEDD4L, PRDX5, RRAS, FLRT2, TSPAN3, CD14, ST3GAL1, LYN, INSR, HIST1H4N, EHD1, BST2, EHD2, BST1, TCN2, TOLLIP, SERPINI1, AARS, COL18A1, MOCS2, ECM1, CD40, SRPR, MYL6B, WASL, …	1197	2674	19662	1.36372	0.000377747	4.19798e-05	3.9643653177060866E-5\
UP_KEYWORDS	Nucleotide-binding	147	11.3251	7.07019e-07	CARS, PI4K2B, MYLK2, TRIO, DGKA, NARS, RAB43, STK10, FPGT, RPS6KA2, AKT3, PIM1, CDK20, MAP3K8, PIM2, MAGI1, GBP6, GBP5, CDKL3, TOR3A, ENTPD1, TAP2, SARS, LIG4, TAP1, LMTK2, ACSL4, GTPBP2, ERN1, MSH3, DGKQ, SIK3, ULK3, CMPK2, RAD54L2, EPHA2, CSNK1G1, DGKH, SLC22A4, FICD, UBA6, HSPA4L, CACNA1B, RAP1B, RRAS, GRK5, KIF3B, IRAK2, ABL2, KIF3C, IP6K1, TRPM4, IP6K2, ABCA1, CDK17, LYN, PLK3, CHKB, MLKL, C…	1272	1754	22680	1.49432	0.000256615	1.28324e-05	1.102949763580833E-5\
GOTERM_CC_DIRECT	GO:0005764~lysosome	45	3.46687	8.77541e-07	CD63, CALCRL, TMEM63A, SRC, 3110043O21RIK, LRRK2, GBA, TNFAIP3, TMEM74, LITAF, BBC3, CLN5, MFSD8, CLN3, ZNRF1, GJA1, HYAL1, CTSL, P2RY2, HYAL3, CAPN2, ACP5, SLC38A9, SLC15A3, DIRC2, CTSD, SLC11A1, SLC30A4, ARRDC3, HPS4, IRGM1, GGH, ASS1, SYT7, CLCN7, LMBRD1, NPC1, NPC2, IL1B, PQLC2, TMBIM1, ACPP, GLA, SQSTM1, TECPR1	1197	331	19662	2.23315	0.000520247	5.20382e-05	4.914231556670967E-5\
GOTERM_BP_DIRECT	GO:0097192~extrinsic apoptotic signaling pathway in absence of ligand	14	1.07858	1.10487e-06	MOAP1, MAGED1, IL1A, IL1B, MKNK2, LCN2, FAS, ITGAV, BCL2A1D, BCL2A1A, BCL2A1B, BCL2L2, BCL2L1, MCL1	1145	42	18082	5.26405	0.00466601	0.000292308	2.86991054364598E-4\
KEGG_PATHWAY	mmu04621:NOD-like receptor signaling pathway	17	1.30971	1.19733e-06	RIPK2, TNFAIP3, NOD1, NOD2, TNF, CXCL2, NFKBIA, MAPK11, PSTPIP1, IL6, IL1B, CCL5, TRAF6, CCL2, SUGT1, BIRC2, BIRC3	545	57	7691	4.20882	0.000308864	7.85816e-05	6.548469522015016E-5\
KEGG_PATHWAY	mmu05202:Transcriptional misregulation in cancer	31	2.38829	1.24284e-06	ATF1, CD86, CEBPB, CDKN1A, CD40, ITGAM, CCNT2, SLC45A3, DOT1L, PDGFA, AFF1, CCND2, MYC, NFKBIZ, ITGB7, BCL2A1D, UTY, CD14, BCL2A1A, BCL2A1B, HMGA2, ETV1, KLF3, MMP9, RUNX2, IL6, BCL6, DDIT3, MDM2, NUPR1, BCL2L1	545	165	7691	2.65133	0.000320602	7.85816e-05	6.548469522015016E-5\
GOTERM_BP_DIRECT	GO:0050729~positive regulation of inflammatory response	17	1.30971	1.28604e-06	IL33, SERPINE1, PDE2A, TNF, FABP4, CCL7, TNIP1, CCL6, CCL5, CCL4, CCL3, CCL2, ADAM8, CD47, JAK2, S100A8, TGM2	1145	63	18082	4.26137	0.005429	0.000320223	3.14397764995301E-4\
UP_KEYWORDS	Alternative splicing	337	25.963	1.49543e-06	PI4K2B, SLC23A2, MAPKBP1, IL1RN, TRIO, TES, PLEKHB2, TMEM41B, CBLB, GABPB1, RBPJ, GOLGA2, ZFYVE26, RUSC2, RASSF5, AKT3, CDK20, HOMER3, CCNL2, LGALS9, ARRDC4, GBP5, MBNL2, MEF2B, 2310022A10RIK, BROX, SLC11A2, ACSL4, MAPK8IP3, EML1, EML2, RUNX2, DOPEY2, CCNY, DAAM1, SIK3, ULK3, VOPP1, H2-D1, CASZ1, MTMR3, FICD, GIPR, ZFP503, HSPA4L, LPAR1, PDGFA, NEDD4L, BAZ2A, RNF214, RDH11, AMZ2, TRPM4, PEA15A, L…	1272	4779	22680	1.25733	0.000542694	2.58496e-05	2.22177991510586E-5\
KEGG_PATHWAY	mmu04620:Toll-like receptor signaling pathway	23	1.77196	1.5229e-06	CD86, CD40, CD80, LY96, PIK3CB, TICAM1, TNF, NFKBIA, CXCL10, MAPK11, IL6, CXCL11, TOLLIP, IL1B, CCL5, TRAF6, CCL4, AKT3, IRF7, SPP1, CCL3, MAP3K8, CD14	545	101	7691	3.21361	0.000392831	7.85816e-05	6.548469522015016E-5\
GOTERM_CC_DIRECT	GO:0048471~perinuclear region of cytoplasm	75	5.77812	1.55397e-06	CYFIP2, CDKN1A, PPP1R13B, CCNT2, WWC1, PTPN22, CLU, ZFYVE1, WDR44, PSTPIP1, MYC, PDE4B, ATP7A, CAR4, DST, ABCC5, APLP1, SPINK5, SLC11A2, ALG2, LMTK2, TNFRSF1B, EML1, SIRT2, NPC1, OAS2, TRAF6, RAPGEF2, EZR, PTGES, CAMK2D, SEC23A, SRC, PKN3, DCUN1D3, ODC1, PLA2G5, PLD1, NDRG1, SLC9A1, CLN5, PRDX5, NPY, SPP1, HMOX1, CCL2, RHPN2, GBP2, GBP3, ABCA1, SPAG9, LYN, GALNT6, NDFIP2, SEC24A, MAGEE1, FZD5, NO…	1197	692	19662	1.78028	0.000921082	8.37733e-05	7.911135463980817E-5\
KEGG_PATHWAY	mmu04010:MAPK signaling pathway	40	3.08166	2.11232e-06	CACNA1B, PDGFA, DUSP16, TNF, RELB, RAP1B, DUSP10, RRAS, MYC, RPS6KA2, MKNK2, AKT3, MAP3K8, CD14, FLNC, MAP4K4, DUSP4, MAP3K2, DUSP5, MAP3K3, DAXX, JUND, GADD45B, GADD45A, DUSP1, DUSP8, MAPK8IP3, NFKB2, MAPK11, IL1A, TAOK1, DDIT3, TRAF6, IL1B, RASA2, NF1, FAS, RAPGEF2, PTPN5, ATF4	545	251	7691	2.24891	0.00054483	8.95249e-05	7.460410686510384E-5\
GOTERM_BP_DIRECT	GO:0045071~negative regulation of viral genome replication	12	0.924499	2.32497e-06	ISG20, PARP10, BST2, PLSCR1, SLPI, RSAD2, CCL5, MX2, OAS3, ISG15, TNF, OASL1	1145	32	18082	5.92205	0.00979333	0.000542002	5.321426544654854E-4\
KEGG_PATHWAY	mmu05162:Measles	27	2.08012	2.42897e-06	OAS1A, TNFAIP3, PIK3CB, RCHY1, BBC3, OAS1G, IFIH1, CCND2, AKT3, JAK2, DDX58, MX2, STAT2, STAT3, MSN, TNFRSF10B, NFKBIA, IL1A, IL6, OAS2, OAS3, TRAF6, IL1B, IRF7, FAS, FCGR2B, IRF9	545	136	7691	2.80163	0.000626479	8.95249e-05	7.460410686510384E-5\
GOTERM_BP_DIRECT	GO:0042127~regulation of cell proliferation	35	2.69646	2.4328e-06	NOTCH1, TES, SRC, PTGER2, SERPINE1, IL4RA, CXCL3, RBPJ, PTGS2, NDRG1, SAT1, CXCL2, TNF, CNN2, CHST11, ABL2, JAG1, JUND, NOS2, TNFRSF9, TNFRSF10B, TNFRSF1B, NFKBIA, CXCL10, IL6, CXCL11, BCL6, LCK, NF1, FAS, RAPGEF2, KCTD11, TNFRSF26, PLCD3, PPARD	1145	227	18082	2.43491	0.0102452	0.000542002	5.321426544654854E-4\
UP_KEYWORDS	Antiviral defense	20	1.54083	2.51416e-06	ZBP1, CRCP, RSAD2, DDX58, MX2, OAS1A, ISG15, TICAM1, IFIT1, IFIT3, IFIH1, ISG20, PLSCR1, OAS2, OAS3, DDIT4, TRIM25, OASL1, TRIM34A, OASL2	1272	100	22680	3.56604	0.000912226	4.14837e-05	3.5655389901421225E-5\
GOTERM_BP_DIRECT	GO:0032760~positive regulation of tumor necrosis factor production	16	1.23267	2.71052e-06	H2-T23, RIPK2, PTAFR, LY96, NOD1, NOD2, TICAM1, CLU, CCL4, SELK, CCL3, CCL2, CD36, CD14, LGALS9, JAK2	1145	59	18082	4.28261	0.0114081	0.000573681	5.632454162917612E-4\
GOTERM_BP_DIRECT	GO:0010628~positive regulation of gene expression	51	3.92912	2.86529e-06	MYLK2, KDM5B, RARG, SERPINE1, PTPN22, PIK3CB, RBPJ, TNF, GJA1, RPS6KA2, ZC3H12A, LGALS9, TRP53INP1, DDX58, SLC11A1, PLAUR, RUNX2, IL1A, PLSCR1, LCK, IL1B, EZR, ATF3, CD44, ATF4, PPARD, PPP1R15A, SRC, RELB, CNN2, WNT6, NFIL3, MUSTN1, CCL5, CCL3, STAP1, ZBTB7B, IL33, STAT3, PDE2A, LIF, HMGA2, MSN, VEGFA, MAPK11, IL6, ID1, LCN2, MDM2, VIM, IL7R	1145	399	18082	2.01854	0.0120555	0.000577561	5.670552944267924E-4\
GOTERM_BP_DIRECT	GO:0045087~innate immune response	51	3.92912	3.07288e-06	CRCP, CLEC4N, IL1F9, IL27, IFIT1, IFIT3, IFIH1, PSTPIP1, CASP4, TRIM25, JAK2, OASL1, OASL2, HERC6, ZBP1, RSAD2, RIPK2, DDX58, ATG9A, TICAM1, ATG12, CLEC4D, SLPI, LCK, OAS2, IL1F6, OAS3, TRIM13, IRF7, CLEC4E, S100A8, CFB, SRC, NLRC5, LY96, OAS1A, NOD1, NOD2, RELB, ABL2, CD14, LYN, AKIRIN2, MX2, IRGM1, IFI202B, NFKB2, BST2, ISG20, TOLLIP, LCN2	1145	400	18082	2.0135	0.0129233	0.000591251	5.804956970761383E-4\
GOTERM_BP_DIRECT	GO:0030308~negative regulation of cell growth	24	1.849	3.23705e-06	TSPYL2, ACVRL1, CDA, CDKN1A, DCUN1D3, OSGIN2, DCBLD2, BBC3, DNAJB2, BST2, DAB2, GJA1, SERTAD3, SERTAD1, BCL6, ZMAT3, HYAL1, SERTAD2, CTH, SESN2, BDKRB1, APBB2, PPARD, IP6K2	1145	125	18082	3.03209	0.013609	0.000595758	5.849208104523214E-4\
GOTERM_BP_DIRECT	GO:0045944~positive regulation of transcription from RNA polymerase II promoter	100	7.70416	4.08371e-06	ATF1, CSF3, CCNT2, GABPB1, RBPJ, TNF, ETS2, DCAF6, MYC, CREB3L2, ZC3H12A, CCNL2, DAXX, MEF2B, SLC11A1, IFRD1, ARID5A, RUNX2, DDIT3, HOXB4, RAD54L2, ATF3, ATF4, NOTCH1, CREM, SLC9A1, SBNO2, ATXN1, ZBTB7B, ZFP462, AKIRIN2, JAG1, JUND, FZD5, EAF1, HMGA1, LIF, HMGA2, RFXANK, POU2F2, NFKB2, FOSL2, NFKBIA, FOSL1, IL6, BCL3, HAMP, NFE2L1, EZH1, ACVRL1, CSRNP2, CD40, RARG, THRA, PTPRN, SRA1, MED10, JAK2,…	1145	995	18082	1.58715	0.0171378	0.000720264	7.071616612263647E-4\
GOTERM_BP_DIRECT	GO:0043066~negative regulation of apoptotic process	65	5.0077	4.33272e-06	CDKN1A, IL1RN, RARG, CLU, IFIT3, INSL6, CCND2, RB1CC1, PIM1, PIM2, TIMP1, BCL2A1A, JAK2, BCL2A1B, IER3, IL10, USP47, DAXX, SERPINB2, DUSP1, PLAUR, MMP9, SIRT2, POR, HAX1, BIRC2, STK40, CD44, PPARD, SRC, GSTP1, FAM129B, SLC9A1, SOCS3, PROKR1, CLN3, PRDX5, CHST11, GRK5, CXCR2, SPP1, APBB2, MAP4K4, MCL1, PLK3, UBE2B, HSPA5, PLK2, RHBDD1, STAT3, HMGA2, ASNS, CFLAR, VEGFA, IL6, DAB2, BCL6, CTH, BCL3, …	1145	566	18082	1.81358	0.0181733	0.000733616	7.202713675243932E-4\
GOTERM_BP_DIRECT	GO:0008630~intrinsic apoptotic signaling pathway in response to DNA damage	15	1.15562	4.52629e-06	MOAP1, TNFRSF1B, TNF, MYC, HMOX1, BCL2A1D, ERCC6, BCL2A1A, FNIP2, BCL2A1B, BCL2L2, IER3, EPHA2, BCL2L1, MCL1	1145	54	18082	4.38671	0.0189775	0.000734813	7.214468804323323E-4\
UP_KEYWORDS	Autophagy	22	1.69492	4.5599e-06	GABARAPL1, LRRK2, ATG9A, IRGM1, TMEM74, PTPN22, WIPI1, PIK3CB, WIPI2, ATG12, SIRT2, RAB33B, MAP1LC3A, RB1CC1, TOLLIP, ATG2A, ULK3, SQSTM1, S100A8, TECPR1, TRP53INP2, TRP53INP1	1272	123	22680	3.18914	0.00165388	7.19671e-05	6.185602719216886E-5\
GOTERM_BP_DIRECT	GO:0030593~neutrophil chemotaxis	17	1.30971	4.68697e-06	CCL22, ITGAM, TREM3, CXCL3, CXCL2, CCL7, CCL6, IL1B, CCL5, CCL4, CXCR2, SPP1, CCL3, PDE4B, CCL2, CKLF, S100A8	1145	69	18082	3.89082	0.0196445	0.000734813	7.214468804323323E-4\
GOTERM_CC_DIRECT	GO:0009986~cell surface	68	5.23883	5.64436e-06	ACVRL1, CD86, H2-T23, CD40, ITGAM, CD80, SLC7A11, TNF, CLU, THBD, ITGAV, ITGB7, DIP2A, CD36, CAR4, CD53, ENTPD1, TNFRSF12A, IL15, SLC11A1, SLC11A2, EMP2, PDIA4, IL1A, PROCR, ADORA2B, FLT3L, ADAM8, ITGA5, CD44, H2-D1, EPHA2, HBEGF, RTN4R, NOTCH2, LRPAP1, CD63, CD274, RALA, NLGN2, NOTCH1, SDC3, LPAR1, PDGFA, SLC3A2, FURIN, PLA2G5, NOD2, SLC9A1, WNT6, CXCR2, LRRC8A, CD14, MPZL1, ABCA1, FZD5, HSPA5, …	1197	629	19662	1.77579	0.00334152	0.000278926	2.6340366399426777E-4\
SMART	SM00338:BRLZ	15	1.15562	6.39036e-06	ATF1, CEBPB, JUND, CEBPD, CREM, FOSL2, FOSL1, NFIL3, DDIT3, CREB3L2, MAFF, ATF3, NFE2L1, ATF4, CREB5	727	51	10425	4.21757	0.00248915	0.00249224	0.002473070965164643\
GOTERM_BP_DIRECT	GO:0001525~angiogenesis	35	2.69646	7.70932e-06	ACVRL1, COL18A1, ECM1, CALCRL, NOTCH1, SERPINE1, TNFAIP2, PDGFA, PRKX, SEMA3E, RBPJ, PTGS2, SAT1, GNA13, ARHGAP22, ANPEP, ZC3H12A, HMOX1, CCL2, ITGAV, TNFRSF12A, FZD5, TNFSF12, VEGFC, PGF, VEGFA, RHOB, FMNL3, MMP14, ANGPTL6, ADAM8, PLCD3, MFGE8, EPHA2, HBEGF	1145	239	18082	2.31266	0.0321069	0.00116548	0.00114428351743685\
KEGG_PATHWAY	mmu05169:Epstein-Barr virus infection	26	2.00308	7.87268e-06	H2-T23, CDKN1A, CD40, PSMD11, H2-M3, TNFAIP3, PIK3CB, RBPJ, RELB, PSMD8, MYC, AKT3, LYN, ENTPD1, DDX58, H2-T9, STAT3, NFKB2, NFKBIA, MAPK11, TRAF6, MDM2, VIM, CD44, H2-Q10, H2-D1	545	136	7691	2.69787	0.0020291	0.000214417	1.7868088647238054E-4\
KEGG_PATHWAY	mmu05164:Influenza A	30	2.31125	7.89162e-06	OAS1A, FURIN, PIK3CB, TNF, OAS1G, IFIH1, SOCS3, CCL5, AKT3, CCL2, TRIM25, JAK2, IL33, RSAD2, DDX58, MX2, STAT2, TNFRSF10B, TICAM1, NFKBIA, CXCL10, MAPK11, IL1A, IL6, OAS2, OAS3, IL1B, IRF7, FAS, IRF9	545	171	7691	2.47578	0.00203398	0.000214417	1.7868088647238054E-4\
GOTERM_BP_DIRECT	GO:0042981~regulation of apoptotic process	31	2.38829	8.20144e-06	CD40, MAGED1, SRA1, NOD1, NOD2, IRAK2, MYC, RASSF5, CASP4, DIP2A, BCL2A1A, PEA15A, MCL1, MOAP1, RIPK2, DUSP1, TNFRSF9, TNFRSF10B, IRAK3, CFLAR, TNFRSF1B, IL6, LCK, TRAF6, BCL3, FAS, TNFRSF26, BCL2L2, BIRC2, BCL2L1, BIRC3	1145	199	18082	2.46008	0.0341211	0.00119713	0.0011753517393215537\
KEGG_PATHWAY	mmu04630:Jak-STAT signaling pathway	27	2.08012	8.31074e-06	CSF3, IL4RA, CSF2RB, PIK3CB, SOCS3, CCND2, MYC, AKT3, PIM1, JAK2, SOCS4, IL10, PIAS4, CISH, IL15, STAT2, STAT3, OSM, LIF, STAM, CSF2RB2, IL6, IL7R, STAM2, IRF9, BCL2L1, CRLF2	545	145	7691	2.62774	0.00214188	0.000214417	1.7868088647238054E-4\
GOTERM_BP_DIRECT	GO:0006914~autophagy	25	1.92604	9.20998e-06	3110043O21RIK, LRRK2, TMEM74, PTPN22, PIK3CB, MAP1LC3A, RB1CC1, SESN2, TRP53INP2, TRP53INP1, GABARAPL1, ATG9A, IRGM1, WIPI1, WIPI2, ATG12, SIRT2, RAB33B, NPC1, TOLLIP, ATG2A, ULK3, SQSTM1, S100A8, TECPR1	1145	142	18082	2.78031	0.0382358	0.00129953	0.0012758892122179482\
GOTERM_BP_DIRECT	GO:0016477~cell migration	30	2.31125	1.00284e-05	CD63, SRC, WWC1, SDC3, LAMC1, TREM3, PVR, CLN3, PSTPIP1, ABL2, BDKRB1, ITGAV, JAK2, NDEL1, NCK1, RHBDF1, FNDC3B, EMP2, GAB2, VEGFA, FMNL3, MMP14, SNAI1, KCTD13, CD47, AVL9, CD44, BCAR1, EPHA2, HBEGF	1145	191	18082	2.48044	0.0415622	0.00136937	0.0013444573468854885\
UP_KEYWORDS	ATP-binding	115	8.85978	1.06141e-05	CARS, PI4K2B, MYLK2, TRIO, DGKA, NARS, STK10, RPS6KA2, AKT3, PIM1, CDK20, MAP3K8, PIM2, MAGI1, CDKL3, TOR3A, ENTPD1, TAP2, SARS, LIG4, TAP1, LMTK2, ACSL4, ERN1, MSH3, DGKQ, SIK3, ULK3, CMPK2, RAD54L2, EPHA2, CSNK1G1, DGKH, SLC22A4, FICD, UBA6, HSPA4L, CACNA1B, GRK5, KIF3B, IRAK2, ABL2, KIF3C, IP6K1, TRPM4, IP6K2, ABCA1, CDK17, LYN, PLK3, CHKB, MLKL, CHKA, UBE2B, HSPA5, PLK2, INSR, ASNS, CLK4, CLK…	1272	1363	22680	1.50438	0.00384551	0.000160538	1.3798282426744876E-4\
UP_SEQ_FEATURE	compositionally biased region:Pro-rich	78	6.00924	1.07411e-05	HMX3, ANKRD13B, DOCK5, DOCK4, PPP1R13B, SRA1, RNF19B, CBLB, WASL, PTPN23, WDR44, EPS8, C77080, PPP1R13L, ZC3H12A, SH3PXD2B, SPEG, KIF1C, KDM6B, TSPYL2, BRD2, VPS37C, FNDC3B, RC3H1, VPS37A, FNDC3A, TICAM1, DUSP8, RSBN1, MSL1, FCHSD1, ACAP1, DOK3, DAAM1, MTF1, RAPGEF2, VOPP1, 2810403A07RIK, BCORL1, AHDC1, PRR13, CEBPB, CASZ1, MAGED1, PKN3, SEL1L, IER5L, DTX3, LPP, ZBTB3, RNF214, ZDHHC18, SBNO2, MIC…	1155	731	18012	1.66401	0.0286055	0.0136392	0.01363419387877905\
UP_SEQ_FEATURE	mutagenesis site	81	6.24037	1.29913e-05	PIWIL2, HMX3, COL18A1, KDM5B, RNF11, TRIO, WASL, SAT1, LITAF, ALKBH2, PSTPIP1, ADAMTS1, RASSF5, CASP4, ZC3H12A, NFKBIZ, DNER, PIM1, PMEPA1, NDEL1, PIAS4, PTGIR, DAXX, UNC13A, DUSP1, APLP1, RC3H1, SIRT6, GAB2, MAPK8IP3, ACAP1, DOK3, LCK, RASA2, IRF7, ACSBG1, RAD54L2, EPHA2, PPP1R15A, NOTCH2, CD274, NOTCH1, ODC1, NEDD4L, SLC3A2, BAZ2A, GLRX, AKAP2, RELB, ARHGAP22, SOCS3, ATXN1, P2RY2, PRRG2, PDPN, …	1155	772	18012	1.63624	0.0344939	0.0136392	0.01363419387877905\
UP_KEYWORDS	Transferase	134	10.3236	1.31205e-05	PI4K2B, MYLK2, TRIO, DGKA, XYLT2, XYLT1, RNF19B, SAT1, TGM1, STK10, FPGT, RPS6KA2, RNF19A, AKT3, PIM1, CDK20, TRIM25, MAP3K8, PIM2, CHAC1, TGM2, HERC6, CDKL3, DGAT1, ALG2, LMTK2, ALG12, CPT1B, MAPK8IP3, ERN1, DPM1, SOAT2, DGKQ, SIK3, ULK3, CMPK2, EPHA2, CSNK1G1, DGKH, PFKFB3, FICD, GSTT4, GSTT3, NEDD4L, GSTT1, ABHD5, UGCG, CHST11, GRK5, ABL2, IP6K1, ST3GAL1, IP6K2, CDK17, LYN, PLK3, CHKB, CHKA, U…	1272	1654	22680	1.44453	0.00475145	0.00019051	1.6374377219974566E-4\
UP_KEYWORDS	Angiogenesis	21	1.61787	1.42802e-05	ACVRL1, ECM1, NOTCH1, TNFRSF12A, FZD5, TNFSF12, TNFAIP2, VEGFC, PRKX, SEMA3E, PGF, VEGFA, RHOB, FMNL3, ARHGAP22, ANGPTL6, ANPEP, ZC3H12A, ITGAV, MFGE8, EPHA2	1272	122	22680	3.06913	0.00517032	0.000199373	1.7136187731038463E-4\
KEGG_PATHWAY	mmu04060:Cytokine-cytokine receptor interaction	37	2.85054	1.42953e-05	CD40, CSF3, CXCR5, IL4RA, CSF2RB, CXCL2, TNF, EDA2R, CCL7, CCL6, CCL5, CCL4, CXCR2, CCL3, CCL2, IL10, CCR1, CCL22, TNFRSF12A, IL15, TNFRSF9, TNFSF12, OSM, LIF, TNFRSF10B, TNFRSF1B, CSF2RB2, CXCL10, IL1A, IL6, CXCL11, CLCF1, IL1B, LTA, FAS, IL7R, CRLF2	545	242	7691	2.15761	0.00368141	0.000335289	2.794075747122009E-4\
UP_SEQ_FEATURE	domain:Leucine-zipper	21	1.61787	1.51379e-05	ATF1, CEBPB, JUND, CEBPD, TSC22D3, CREM, CREBL2, POU2F2, FOSL2, RELB, FOSL1, NFIL3, MYC, DDIT3, CREB3L2, MAFF, MLX, ATF3, NFE2L1, ATF4, CREB5	1155	108	18012	3.03232	0.0400777	0.0136392	0.01363419387877905\
GOTERM_BP_DIRECT	GO:0050731~positive regulation of peptidyl-tyrosine phosphorylation	20	1.54083	1.63496e-05	LYN, CSF3, SEMA4D, SRC, RIPK2, CD80, OSM, LIF, VEGFC, NOD2, VEGFA, IL6, HAX1, RICTOR, CD36, ITGA5, JAK2, AGRN, CD44, HBEGF	1145	101	18082	3.12716	0.0668678	0.00216274	0.0021234021049339603\
INTERPRO	IPR001849:Pleckstrin homology domain	35	2.69646	1.65521e-05	TRIO, PLEKHH3, PLEKHB2, PLEK, FAM109A, RASAL2, PLD1, TRIOBP, FAM129B, ARHGAP22, FGD6, AKT3, STAP1, KIF1B, PLEKHN1, PHLDA1, PLEKHH1, CYTH1, OSBPL8, PLEKHG2, MYO10, ARAP1, GAB2, DNM1, ARHGAP23, PLEKHA8, TBC1D2, ACAP1, DOK3, DOK4, RASA2, PLEKHO1, PLCD3, SNTB2, DGKH	1229	262	20594	2.23849	0.0288886	0.00862249	0.008515378152630124\
UP_KEYWORDS	Activator	62	4.77658	1.74057e-05	ATF1, CSRNP2, WWC1, SRA1, RBPJ, ZXDB, MED10, MYC, CREB3L2, NFKBIZ, DNER, MLX, TRP53INP2, TRP53INP1, ZFP335, MEF2B, ARID5B, ARNT, ETV1, MED7, ELF2, MDFIC, DDIT3, MTF1, IRF7, NUPR1, IRF9, BIRC2, ATF4, CREB5, PPARD, NOTCH2, CEBPB, NOTCH1, CEBPD, CREM, CREBL2, LPP, RELB, SBNO2, SERTAD3, NFIL3, MED31, ZFP143, RBPMS, IFI204, SS18L1, STAT2, USP22, EAF1, STAT3, RFXANK, NR1D1, POU2F2, KLF3, KLF2, NFKB2, K…	1272	624	22680	1.77159	0.00629839	0.000234009	2.0113198505632008E-4\
GOTERM_BP_DIRECT	GO:0034976~response to endoplasmic reticulum stress	17	1.30971	1.74531e-05	PPP1R15A, CEBPB, HSPA5, WFS1, SEL1L, FAM129A, TNFRSF10B, PDIA5, PDIA4, BBC3, ERO1L, ERN1, DDIT3, CREB3L2, FLOT1, TRIB3, ATF4	1145	76	18082	3.53245	0.0712166	0.00223876	0.0021980350510865864\
INTERPRO	IPR000159:Ras-association	12	0.924499	1.94748e-05	RASSF1, PLEKHH3, MYO10, RASSF5, DGKQ, RASSF7, RAPGEF2, RASSF8, RGL3, ARAP1, RGL1, RALGDS	1229	41	20594	4.9044	0.0339023	0.00862249	0.008515378152630124\
GOTERM_CC_DIRECT	GO:0005654~nucleoplasm	162	12.4807	1.99113e-05	ATF1, CBLB, RBPJ, ETS2, ALKBH2, GOLGA4, CCND2, RPS6KA2, MYC, CREB3L2, ZC3H12A, AKT3, TRIM25, KPNA4, CCNL2, MAGI1, PIAS4, SFMBT1, 2310022A10RIK, ARID5A, AIP, LIG4, ANXA11, HCFC2, RUNX2, MED7, ZFP46, HOXB4, KCTD13, SBDS, CMPK2, TRIB3, UTRN, BCORL1, STAM2, RAI14, HIST1H2BC, NOTCH2, CASZ1, PFKFB3, MTMR3, NOTCH1, UBR2, BAZ2A, SLC9A1, ATXN1, UBB, MUSTN1, UBC, MED31, EIF4EBP1, E4F1, HIVEP2, RHPN2, ZBTB7…	1197	1935	19662	1.37521	0.0117381	0.00090826	8.577161471317548E-4\
KEGG_PATHWAY	mmu05168:Herpes simplex infection	33	2.54237	2.1643e-05	H2-T23, H2-M3, OAS1A, IFIT1, TNF, OAS1G, IFIH1, SOCS3, CCL5, CCL2, JAK2, DAXX, IL15, DDX58, H2-T9, STAT2, TAP2, TAP1, TICAM1, HCFC2, NFKBIA, PER1, IL6, OAS2, OAS3, TRAF6, IL1B, LTA, IRF7, FAS, IRF9, H2-Q10, H2-D1	545	208	7691	2.23891	0.0055684	0.000465325	3.877706282685128E-4\
UP_KEYWORDS	Protein transport	58	4.46841	2.41506e-05	SYS1, SNX13, PTPN23, LYST, TRAM2, RAB22A, SEC61A2, RABGEF1, XPO6, SEC61G, KPNA4, AP3S1, AP1S3, BBS4, RHBDF2, ATG9A, VPS37C, TAP2, TAP1, VPS37A, ARFGAP3, BET1L, RAB33B, RHOB, DOPEY2, PITPNM1, RILPL1, STAM2, CHMP5, NAPB, CD63, SEC23A, SNX32, SNX33, STX11, MTM1, AP3M2, RAB20, RAB11FIP1, ZMAT3, MICALL1, SNX7, SLC15A3, SEC24A, PRAF2, LCA5, STAM, AP4B1, SNX20, EHD1, SNX18, DAB2, FAM160A2, RAB13, SPIRE2…	1272	577	22680	1.79229	0.00872845	0.000313095	2.6910642392514127E-4\
GOTERM_CC_DIRECT	GO:0045121~membrane raft	35	2.69646	2.48369e-05	RGS16, LRRK2, SLC2A1, ADCY3, CBLB, FURIN, TNF, SLC9A1, CLN3, GJA1, FLOT1, CAPN2, CD36, CD14, JAK2, ATP7A, CTSD, LYN, ABCA1, USP48, PDE2A, EMP2, CFLAR, TNFRSF1B, BST2, PLSCR1, NPC1, LCK, MYADM, FAS, EZR, FCGR2B, BIRC2, H2-D1, BIRC3	1197	262	19662	2.19432	0.0146205	0.00105202	9.934764039355966E-4\
GOTERM_BP_DIRECT	GO:0006897~endocytosis	28	2.15716	2.76807e-05	LMBR1L, 3110043O21RIK, LRRK2, WIPF2, SNX32, SNX33, PIK3CB, RAB22A, EEA1, RABGEF1, CLN3, PSTPIP1, MICALL1, FLOT1, SNX7, LDLRAP1, MSR1, APLP1, DNM1, EHD1, EHD2, SNX18, DAB2, NPC1, AAK1, SIGLEC1, LRP12, CSNK1G1	1145	181	18082	2.44298	0.11057	0.00344625	0.0033835588196005372\
GOTERM_CC_DIRECT	GO:0005925~focal adhesion	46	3.54391	2.98586e-05	RALA, TES, LPP, TRIOBP, SLC9A1, DCAF6, AKAP12, GNA13, ARHGAP22, CNN2, GJA1, LASP1, ALCAM, FLRT2, RRAS, GRK5, FLOT1, CAPN2, ITGAV, FLNC, MPZL1, PDLIM7, TGM2, DST, HSPA5, ACTN1, HMGA1, PLAUR, LIG4, MSN, PARVB, SRCIN1, RHOB, PROCR, HMGA1-RS1, DAB2, MARCKS, MMP14, VIM, ITGA5, EZR, CD44, LIMS2, BCAR1, EPHA2, SNTB2	1197	391	19662	1.93248	0.0175506	0.00118041	0.001114722742934958\
GOTERM_BP_DIRECT	GO:0048661~positive regulation of smooth muscle cell proliferation	17	1.30971	3.42104e-05	EDN1, CAMK2D, CALCRL, PTAFR, RBPJ, PTGS2, TNF, VEGFA, IL6, MYC, CCL5, TRAF6, C3AR1, HMOX1, HBEGF, ZFP143, TGM2	1145	80	18082	3.35583	0.134818	0.0041375	0.004062235562102049\
UP_KEYWORDS	Kinase	67	5.16179	3.44041e-05	ACVRL1, PI4K2B, MYLK2, CDKN1A, TRIO, LRRK2, DGKA, PIK3CB, DUSP16, AKAP12, STK10, RPS6KA2, AKT3, PIM1, CDK20, SPEG, MAP3K8, PIM2, JAK2, NCK1, CDKL3, RIPK2, PLAUR, LMTK2, IRAK3, MAPK8IP3, ERN1, ITPKC, LCK, DGKQ, SIK3, ULK3, CMPK2, FLT3L, FAM20C, STK40, EPHA2, CSNK1G1, DGKH, CAMK2D, PFKFB3, SRC, PKN3, PRKX, GRK5, MKNK2, ABL2, IP6K1, MAP4K4, IP6K2, CDK17, MAP3K2, LYN, MAP3K3, PLK3, CHKB, CHKA, RIOK3,…	1272	707	22680	1.68971	0.0124113	0.000430645	3.7014102692130133E-4\
INTERPRO	IPR006117:2-5-oligoadenylate synthetase, conserved site	6	0.46225	3.59833e-05	OAS2, OAS3, OAS1A, OASL1, OAS1G, OASL2	1229	8	20594	12.5675	0.0617393	0.0127453	0.012586941912643928\
UP_KEYWORDS	Lipoprotein	72	5.547	3.95147e-05	FAM49B, CHIC2, RNF11, TNF, RAB22A, RND1, AKAP12, RAB43, ARL5B, MAP1LC3A, ARL5C, GLIPR2, BASP1, CD36, CAR4, NDEL1, GBP5, PTGIR, GABARAPL1, DST, BROX, ZDHHC12, PLAUR, RHOC, RHOD, RAB33B, RHOB, PLSCR1, CCNY, ADORA2B, LCK, OAS2, RHOV, TNFRSF23, RTN4R, LRPAP1, CD63, RALA, SRC, RGS16, DCUN1D3, FAM129A, PLD1, FAM129B, RAP1B, GNA13, WNT6, CLN3, ZNRF1, ZDHHC18, RAB20, CD59A, RRAS, ABL2, GNG8, S1PR2, CD14,…	1272	780	22680	1.64586	0.0142417	0.000478128	4.1095337694534655E-4\
UP_KEYWORDS	SH3 domain	28	2.15716	4.19693e-05	DOCK5, DOCK4, TRIO, PPP1R13B, SRC, SNX33, EPS8, PSTPIP1, LASP1, RUSC2, PPP1R13L, SH3PXD2B, ABL2, SASH1, NCK1, LYN, DST, PRMT2, STAM, MPP5, FCHSD1, SNX18, DNMBP, LCK, STAC2, GRAP, STAM2, BCAR1	1272	208	22680	2.40022	0.0151197	0.000491447	4.2240040287068844E-4\
GOTERM_BP_DIRECT	GO:0032436~positive regulation of proteasomal ubiquitin-dependent protein catabolic process	15	1.15562	4.4267e-05	IL33, LRRK2, PLK2, ZFAND2A, GBA, RNF19B, RCHY1, CLU, SIRT2, SMAD7, DAB2, RNF19A, MDM2, TRIB3, SOCS4	1145	65	18082	3.64434	0.170877	0.00520506	0.005110378190734658\
GOTERM_BP_DIRECT	GO:0006935~chemotaxis	21	1.61787	4.79937e-05	CCR1, LYN, CCL22, PTAFR, CXCR5, CXCL3, CXCL2, CXCL10, CXCL11, CCL7, CCL6, CCL5, CCL4, CCRL2, CXCR2, C3AR1, CCL3, CCL2, LGALS9, CKLF, S100A8	1145	118	18082	2.81047	0.183854	0.00549073	0.005390854937985084\
GOTERM_BP_DIRECT	GO:0032720~negative regulation of tumor necrosis factor production	12	0.924499	5.4451e-05	IL10, TRIM30A, GPNMB, GSTP1, ZC3H12A, TSPO, ACP5, TNFAIP3, IRAK3, PTPN22, NOD2, GPR18	1145	43	18082	4.40711	0.205861	0.00584043	0.005734189137487127\
GOTERM_BP_DIRECT	GO:0070374~positive regulation of ERK1 and ERK2 cascade	28	2.15716	5.45577e-05	CAMK2D, SRC, PDGFA, NOD1, PTPN22, PLA2G5, NOD2, RAP1B, CCL7, GPNMB, GLIPR2, CCL6, CCL5, CCL4, CCL3, CCL2, ABL2, CD36, CCR1, CCL22, RIPK2, CFLAR, VEGFA, IL1A, IL6, IL1B, RAPGEF2, CD44	1145	188	18082	2.35202	0.20622	0.00584043	0.005734189137487127\
GOTERM_BP_DIRECT	GO:0070059~intrinsic apoptotic signaling pathway in response to endoplasmic reticulum stress	11	0.847458	5.51895e-05	ERN1, CEBPB, DDIT3, SELK, CASP4, TNFRSF10B, TRIB3, CHAC1, BBC3, ATF4, ERO1L	1145	36	18082	4.82538	0.20834	0.00584043	0.005734189137487127\
GOTERM_MF_DIRECT	GO:0046872~metal ion binding	264	20.339	5.57129e-05	CDA, TES, GDE1, CBLB, ENO2, ZFYVE1, ALKBH2, RABGEF1, ZFYVE26, RASSF1, ZXDB, RASSF5, ANPEP, FTH1, ZC3H12A, ADNP2, TRIM25, ZFP287, UNC13A, MBNL2, RSAD2, ACTN1, RC3H1, YOD1, ZFP617, ZFYVE16, ZC3H11A, SIK3, TRIM13, ZFP9, CASZ1, MTMR3, PDE1B, ZFP747, ZFP503, BAZ2A, PLA2G5, ZBTB3, ZBTB2, RNF214, HMOX1, AMZ2, HIVEP2, ZBTB7B, ZBED6, ZFP189, ZRSR1, TIPARP, PDE2A, MICAL3, LNPEP, NR1D1, EXT1, EHD1, EHD2, TC…	1105	3355	17446	1.24235	0.0622189	0.0212982	0.021058109217122953\
UP_KEYWORDS	Chemotaxis	17	1.30971	6.29144e-05	CCL22, PTAFR, CXCL3, CXCL2, CXCL10, CXCL11, CCL7, CCL6, CCL5, CCL4, CXCR2, C3AR1, CCL3, CCL2, LGALS9, CKLF, S100A8	1272	94	22680	3.22461	0.0225798	0.000713685	6.134149510854905E-4\
GOTERM_BP_DIRECT	GO:0042832~defense response to protozoan	10	0.770416	6.69798e-05	IL10, GBP6, IL6, CD40, SLC11A1, BCL3, IL4RA, GBP2, LYST, GBP3	1145	30	18082	5.26405	0.246883	0.00691526	0.006789468938307875\
GOTERM_BP_DIRECT	GO:0045766~positive regulation of angiogenesis	21	1.61787	6.92273e-05	ACVRL1, ECM1, BTG1, SERPINE1, VEGFC, ADM, MMP9, PGF, VEGFA, RHOB, HIPK2, IL1A, RRAS, HYAL1, IL1B, CCL5, ZC3H12A, CXCR2, C3AR1, HMOX1, SASH1	1145	121	18082	2.74078	0.254015	0.00697712	0.006850202866112061\
GOTERM_MF_DIRECT	GO:0017017~MAP kinase tyrosine/serine/threonine phosphatase activity	7	0.539291	7.38881e-05	DUSP4, DUSP5, DUSP10, DUSP1, DUSP8, DUSP16, DUSP14	1105	13	17446	8.50136	0.0816678	0.0212982	0.021058109217122953\
INTERPRO	IPR020726:Apoptosis regulator, Bcl-2, BH2 motif, conserved site	6	0.46225	7.69722e-05	BCL2A1D, BCL2A1A, BCL2A1B, BCL2L2, BCL2L1, MCL1	1229	9	20594	11.1711	0.127439	0.0176894	0.01746961282997158\
INTERPRO	IPR020717:Apoptosis regulator, Bcl-2, BH1 motif, conserved site	6	0.46225	7.69722e-05	BCL2A1D, BCL2A1A, BCL2A1B, BCL2L2, BCL2L1, MCL1	1229	9	20594	11.1711	0.127439	0.0176894	0.01746961282997158\
INTERPRO	IPR006116:2-5-oligoadenylate synthetase, N-terminal	7	0.539291	8.80247e-05	OAS2, ZFR2, OAS3, OAS1A, OASL1, OAS1G, OASL2	1229	14	20594	8.37836	0.144354	0.0176894	0.01746961282997158\
INTERPRO	IPR016130:Protein-tyrosine phosphatase, active site	15	1.15562	8.98951e-05	DUSP4, DUSP5, MTMR3, DUSP1, PTPRN, PTPN22, PTPN23, DUSP8, PTPN14, DUSP16, MTM1, DUSP14, SSH1, DUSP10, PTPN5	1229	73	20594	3.44316	0.147184	0.0176894	0.01746961282997158\
GOTERM_BP_DIRECT	GO:0043491~protein kinase B signaling	11	0.847458	9.1415e-05	PLK3, CD40, IL1B, CCL5, SESN2, CCL3, THEM4, CCL2, TNF, SIRT2, EPHA2	1145	38	18082	4.57141	0.320894	0.00889089	0.008729160134190988\
GOTERM_BP_DIRECT	GO:0050727~regulation of inflammatory response	14	1.07858	9.24165e-05	LYN, NOD2, SLC7A2, SBNO2, FABP4, BCL6, TNIP1, CLCF1, CASP4, RICTOR, TBC1D23, JAK2, S100A8, BIRC2	1145	61	18082	3.62443	0.323767	0.00889089	0.008729160134190988\
GOTERM_BP_DIRECT	GO:0060326~cell chemotaxis	16	1.23267	9.56855e-05	ABCC1, DOCK4, CCL22, SAA3, LPAR1, CXCL2, VEGFA, CXCL10, CXCL11, CCL6, CCL4, CCL3, CCL2, BCAR1, HBEGF, EPHA2	1145	78	18082	3.23941	0.333061	0.00900082	0.008837091608212323\
UP_KEYWORDS	Myristate	24	1.849	9.58529e-05	LYN, SPECC1, FAM49B, RNF11, MARCKSL1, DST, SRC, DCUN1D3, FAM129A, BTBD7, TNF, FAM129B, AKAP12, FMNL3, ZNRF1, ARL5B, MARCKS, ARL5C, CCNY, OAS2, GLIPR2, BASP1, LCK, ABL2	1272	172	22680	2.48793	0.0341978	0.00105438	9.06245744039656E-4\
GOTERM_BP_DIRECT	GO:0050728~negative regulation of inflammatory response	17	1.30971	9.90126e-05	IL10, CALCRL, TNFAIP3, PLA2G5, AOAH, METRNL, TNFRSF1B, RABGEF1, SOCS3, ZFP36, ADORA2A, ACP5, LGALS9, HAMP, CD44, IER3, PPARD	1145	87	18082	3.08582	0.342389	0.00911131	0.008945575714878293\
UP_SEQ_FEATURE	repeat:TNFR-Cys 3	8	0.616333	0.000110681	CD40, TNFRSF9, FAS, TNFRSF10B, TNFRSF26, TNFRSF23, TNFRSF1B, EDA2R	1155	19	18012	6.56623	0.258497	0.0747924	0.07476476906489576\
GOTERM_CC_DIRECT	GO:0005769~early endosome	30	2.31125	0.000116197	ANKRD13B, RNF11, SAMD9L, SNX13, FAM109A, FURIN, PTPN23, RAB22A, TM9SF4, EEA1, RABGEF1, CLN3, GJA1, TMEM127, RASGEF1B, P2RY2, DNER, FLOT1, LDLRAP1, ARRDC4, RABGAP1L, FZD5, ARRDC3, SLC11A2, LMTK2, RHOD, RHOB, EHD1, ZFYVE16, WDFY1	1197	226	19662	2.18045	0.0665881	0.00430655	0.004066889304648013\
GOTERM_BP_DIRECT	GO:0048147~negative regulation of fibroblast proliferation	10	0.770416	0.000117073	PARP10, GSTP1, MYC, FTH1, MED31, LTA, NF1, NUPR1, MMP9, TRP53INP1	1145	32	18082	4.93504	0.390795	0.0105441	0.010352277582815704\
GOTERM_CC_DIRECT	GO:0005770~late endosome	21	1.61787	0.000126366	CD63, ANKRD13B, SLC31A2, SRC, SLC11A1, SLC30A4, ATG9A, IRGM1, RAB22A, MTM1, RHOB, CLN3, GJA1, MAP1LC3A, RASGEF1B, DDIT3, MICALL1, RAPGEF2, SLC38A9, ATP7A, SQSTM1	1197	131	19662	2.63319	0.0722006	0.00440794	0.0041626408772995815\
GOTERM_BP_DIRECT	GO:0043547~positive regulation of GTPase activity	23	1.77196	0.000127609	RTN4R, CD40, CCL22, SEMA4D, RGS16, SNX13, ARAP1, ARHGAP23, TBC1D2, SNX18, CCL7, RASGEF1B, CCL6, RGS1, CCL5, CCL4, CCL3, NF1, CCL2, RAPGEF2, RGL3, AGRN, NDEL1	1145	146	18082	2.4878	0.417369	0.0112535	0.011048785461509825\
GOTERM_BP_DIRECT	GO:0070098~chemokine-mediated signaling pathway	13	1.00154	0.00013459	CCR1, CCL22, GPR35, CXCL3, CXCL2, CXCL10, CXCL11, CCL7, CCL6, CCL5, CCL4, CCL3, CCL2	1145	55	18082	3.73269	0.434338	0.0116269	0.011415435245474573\
INTERPRO	IPR008343:Mitogen-activated protein (MAP) kinase phosphatase	6	0.46225	0.000146369	DUSP4, DUSP5, DUSP10, DUSP1, DUSP8, DUSP16	1229	10	20594	10.054	0.228361	0.0259219	0.025599925657961854\
GOTERM_BP_DIRECT	GO:0032874~positive regulation of stress-activated MAPK cascade	8	0.616333	0.000148714	IL1A, RIPK2, IL1B, TAOK1, SEMA4C, NOD1, NOD2, MID1	1145	20	18082	6.31686	0.467169	0.0125901	0.012361075362332018\
GOTERM_BP_DIRECT	GO:0051092~positive regulation of NF-kappaB transcription factor activity	19	1.46379	0.000158798	RNF31, CD40, RIPK2, NOD1, IRAK3, NOD2, CFLAR, TICAM1, TNF, CLU, EDA2R, IRAK2, IL1B, TRAF6, CTH, TRIM13, TRIM25, LRRFIP2, ADAM8	1145	109	18082	2.75276	0.48944	0.012903	0.012668251537803878\
GOTERM_BP_DIRECT	GO:0030968~endoplasmic reticulum unfolded protein response	12	0.924499	0.000159827	PPP1R15A, ERN1, WFS1, DDIT3, CREB3L2, EDEM2, SYVN1, YOD1, PARP16, ATF3, AARS, ERO1L	1145	48	18082	3.94803	0.491659	0.012903	0.012668251537803878\
GOTERM_MF_DIRECT	GO:0008009~chemokine activity	12	0.924499	0.000159973	CXCL10, CXCL11, CCL22, CCL7, CCL6, CCL5, CCL4, CCL3, CCL2, CXCL3, CKLF, CXCL2	1105	48	17446	3.94706	0.16845	0.0368897	0.03647379222421422\
GOTERM_BP_DIRECT	GO:0045785~positive regulation of cell adhesion	13	1.00154	0.000161554	CD63, SRC, TNF, RHOD, VEGFA, DAB2, HYAL1, CCL5, CCL2, ADAM8, ITGAV, STX3, TGM2	1145	56	18082	3.66603	0.495361	0.012903	0.012668251537803878\
KEGG_PATHWAY	mmu04144:Endocytosis	36	2.7735	0.000165066	H2-T23, SRC, WIPF2, H2-M3, NEDD4L, SNX32, CBLB, WASL, PLD1, RAB22A, EEA1, PARD6A, RAB11FIP1, GRK5, CXCR2, LDLRAP1, CYTH1, SMURF1, H2-T9, VPS37C, VPS37A, ARAP1, STAM, ARFGAP3, DNM1, EHD1, EHD2, DAB2, ZFYVE16, ACAP1, TRAF6, MDM2, STAM2, H2-Q10, H2-D1, CHMP5	545	261	7691	1.94647	0.0416962	0.00327592	0.0027299324510257315\
GOTERM_BP_DIRECT	GO:0071356~cellular response to tumor necrosis factor	19	1.46379	0.00017884	EDN1, CCL22, GBA, KLF2, IL6, ZFP36, FABP4, CCL7, HYAL1, CCL6, CCL5, CCL4, ZC3H12A, HYAL3, CCL3, LCN2, CCL2, BIRC2, BIRC3	1145	110	18082	2.72773	0.530975	0.0140191	0.013764072139508192\
GOTERM_BP_DIRECT	GO:0008284~positive regulation of cell proliferation	57	4.39137	0.000198008	COL18A1, CSF3, RARG, ADM, RBPJ, TNF, CLU, CCND2, MYC, ITGAV, TIMP1, JAK2, EDN1, IL15, EMP2, GAB2, PGF, RUNX2, ADORA2B, LTA, FLT3L, CD47, ATF3, PPARD, HBEGF, NOTCH2, NLGN2, CALCRL, NOTCH1, ZFP703, DOT1L, ODC1, PDGFA, NOD2, PTGS2, GRK5, CXCR2, STX3, TRPM4, LYN, AKIRIN2, MARCKSL1, INSR, STAT3, OSM, LIF, HMGA2, VEGFC, HIPK2, VEGFA, CXCL10, IL6, FABP4, CLCF1, GHRH, SLC25A33, BCL2L1	1145	542	18082	1.6608	0.567533	0.0152394	0.014962194338259021\
GOTERM_CC_DIRECT	GO:0005765~lysosomal membrane	30	2.31125	0.000213453	CD63, TMEM63A, GBA, TMEM74, TCIRG1, PLD1, LITAF, CLN5, MFSD8, CLN3, ZFYVE26, ANPEP, FLOT1, SLC38A9, SLC15A3, DIRC2, SLC12A4, SLC30A4, SLC11A2, IRGM1, LNPEP, GPR137B, SYT7, CLCN7, LMBRD1, NPC1, PQLC2, TMBIM1, ACPP, TECPR1	1197	234	19662	2.10591	0.118906	0.00703209	0.006640757808630222\
UP_SEQ_FEATURE	domain:Ras-associating	10	0.770416	0.000214623	RASSF1, RASSF5, DGKQ, RASSF7, RAPGEF2, RASSF8, RGL3, ARAP1, RGL1, RALGDS	1155	34	18012	4.58671	0.440087	0.116025	0.1159823618648619\
GOTERM_BP_DIRECT	GO:0006865~amino acid transport	11	0.847458	0.000225801	CLN3, SLC7A7, SLC6A9, MYC, PDPN, PQLC2, SLC38A7, SLC38A9, SLC3A2, SLC7A11, SLC7A2	1145	42	18082	4.13604	0.615543	0.0170681	0.01675764815858084\
KEGG_PATHWAY	mmu05166:HTLV-I infection	37	2.85054	0.000233419	ATF1, H2-T23, CDKN1A, CD40, H2-M3, SLC2A1, CREM, PDGFA, ADCY3, PIK3CB, TNF, ETS2, ANAPC10, RELB, WNT6, ZFP36, CCND2, RRAS, MYC, AKT3, TSPO, TRP53INP1, MAP3K3, FZD5, IL15, H2-T9, NFKB2, FOSL1, NFKBIA, IL6, LCK, LTA, ATF3, H2-Q10, H2-D1, ATF4, BCL2L1	545	276	7691	1.89182	0.0584513	0.00428786	0.0035732145388986166\
KEGG_PATHWAY	mmu04066:HIF-1 signaling pathway	19	1.46379	0.000249294	EDN1, CAMK2D, CDKN1A, PFKFB3, NOS2, INSR, SERPINE1, STAT3, SLC2A1, ARNT, PIK3CB, ENO2, VEGFA, IL6, MKNK2, AKT3, EIF4EBP1, HMOX1, TIMP1	545	102	7691	2.62869	0.0623006	0.00428786	0.0035732145388986166\
UP_KEYWORDS	Glycoprotein	261	20.1079	0.000280811	SLC23A2, IL1RN, SERPINE1, XYLT2, GDE1, XYLT1, MRGPRE, ALCAM, ANPEP, MYC, AKT3, CREB3L2, C3AR1, IER3, ENTPD1, NHLRC3, SLC11A1, SLC11A2, ORAI1, CFB, H2-D1, EPHA2, PLA1A, SLC22A4, LRPAP1, GIPR, EBI3, SDC3, LPAR1, PDGFA, TAPBPL, NKAIN1, FLRT2, CHST11, TSPAN3, CD14, ST3GAL1, ABCA1, NTNG2, MSR1, JAG1, FZD5, TNFSF12, INSR, LIF, LNPEP, GPR137B, EXT1, BST2, BST1, SLC6A8, SNAI1, SERPINI1, GPR18, ACVRL1, CO…	1272	3815	22680	1.21984	0.0969242	0.00294447	0.002530787143384199\
UP_KEYWORDS	Tumor suppressor	19	1.46379	0.000283902	ERRFI1, PLEKHG2, GPR68, PLK2, RHOB, HIPK2, TBRG1, NAT6, RASSF1, GPRC5A, TMEM127, RB1CC1, RPS6KA2, RASSF5, PLEKHO1, KCTD11, XAF1, SASH1, TRP53INP1	1272	128	22680	2.64667	0.0979373	0.00294447	0.002530787143384199\
GOTERM_BP_DIRECT	GO:0071346~cellular response to interferon-gamma	14	1.07858	0.000292469	GBP6, GBP5, EDN1, CCL22, NOS2, CCL7, CCL6, MYC, CCL5, CCL4, CCL3, CCL2, GBP2, GBP3	1145	68	18082	3.25132	0.710095	0.021353	0.020964577299937205\
GOTERM_BP_DIRECT	GO:0030595~leukocyte chemotaxis	8	0.616333	0.000292576	CCR1, CCL4, CXCR5, SBDS, CCL3, CKLF, CXCL2, LYST	1145	22	18082	5.7426	0.710226	0.021353	0.020964577299937205\
GOTERM_BP_DIRECT	GO:0045893~positive regulation of transcription, DNA-templated	59	4.54545	0.00030477	ACVRL1, RBPJ, TNF, ETS2, AFF1, ZXDB, MYC, CREB3L2, PIM1, PIM2, YAF2, ZFP287, TRP53INP2, TRP53INP1, IL10, PRMT2, ARNT, ETV1, ARAP1, RUNX2, HMGA1-RS1, ELF2, MDFIC, DDIT3, IL1B, MTF1, IRF7, MAPRE3, ATF4, CREB5, PPARD, CEBPB, NOTCH1, SRC, MAGED1, CREBL2, WNT6, SERTAD3, SERTAD1, SERTAD2, MAP3K2, SS18L1, INSR, USP22, STAT3, HMGA1, NR1D1, FOXN3, POU2F2, KLF2, HIPK2, FOSL2, NFKBIA, KLF7, IL6, DAB2, GHRH,…	1145	576	18082	1.6176	0.724808	0.0218659	0.02146819255222209\
GOTERM_MF_DIRECT	GO:0005524~ATP binding	129	9.93837	0.00030915	CARS, PI4K2B, MYLK2, TRIO, DGKA, NARS, STK10, RPS6KA2, AKT3, PIM1, CDK20, MAP3K8, PIM2, MAGI1, CDKL3, TOR3A, ENTPD1, TAP2, SARS, LIG4, TAP1, LMTK2, ACSL4, RUNX2, ERN1, MSH3, DGKQ, SIK3, ULK3, CMPK2, TRIB3, RAD54L2, EPHA2, CSNK1G1, DGKH, SLC22A4, PFKFB3, FICD, UBA6, HSPA4L, CACNA1B, GRK5, KIF3B, IRAK2, ABL2, KIF3C, IP6K1, TRPM4, IP6K2, ABCA1, CDK17, LYN, PLK3, CHKB, EIF2B2, MLKL, CHKA, UBE2B, HSPA…	1105	1507	17446	1.35148	0.299881	0.0485363	0.047989038526307454\
UP_SEQ_FEATURE	repeat:TNFR-Cys 1	8	0.616333	0.000316083	CD40, TNFRSF9, FAS, TNFRSF10B, TNFRSF26, TNFRSF23, TNFRSF1B, EDA2R	1155	22	18012	5.67084	0.574373	0.122053	0.12200818508666718\
UP_SEQ_FEATURE	repeat:TNFR-Cys 2	8	0.616333	0.000316083	CD40, TNFRSF9, FAS, TNFRSF10B, TNFRSF26, TNFRSF23, TNFRSF1B, EDA2R	1155	22	18012	5.67084	0.574373	0.122053	0.12200818508666718\
GOTERM_BP_DIRECT	GO:0031398~positive regulation of protein ubiquitination	13	1.00154	0.000320415	NDFIP2, HSPA5, RIPK2, WFS1, LRRK2, NOD2, RCHY1, TICAM1, SMAD7, RASSF1, RASSF5, PELI1, BIRC3	1145	60	18082	3.42163	0.742448	0.0226053	0.02219407667254092\
GOTERM_MF_DIRECT	GO:0001730~2'-5'-oligoadenylate synthetase activity	6	0.46225	0.000336765	OAS2, OAS3, OAS1A, OASL1, OAS1G, OASL2	1105	11	17446	8.61176	0.321829	0.0485363	0.047989038526307454\
GOTERM_MF_DIRECT	GO:0051400~BH domain binding	6	0.46225	0.000336765	BCL2A1D, BCL2A1A, BCL2A1B, BCL2L2, BCL2L1, MCL1	1105	11	17446	8.61176	0.321829	0.0485363	0.047989038526307454\
GOTERM_BP_DIRECT	GO:0000045~autophagosome assembly	11	0.847458	0.000339266	GABARAPL1, MAP1LC3A, RB1CC1, ATG9A, ATG2A, WIPI1, WIPI2, CTSD, ATG12, TRP53INP2, TRP53INP1	1145	44	18082	3.94803	0.762207	0.0235428	0.023114561308249633\
SMART	SM00233:PH	34	2.61941	0.000341266	TRIO, PLEKHH3, PLEKHB2, PLEK, FAM109A, RASAL2, PLD1, TRIOBP, ARHGAP22, FGD6, AKT3, STAP1, KIF1B, PLEKHN1, PHLDA1, PLEKHH1, CYTH1, OSBPL8, PLEKHG2, MYO10, ARAP1, GAB2, DNM1, ARHGAP23, PLEKHA8, TBC1D2, ACAP1, DOK3, DOK4, RASA2, PLEKHO1, PLCD3, SNTB2, DGKH	727	253	10425	1.92708	0.124637	0.066547	0.0660350609363153\
GOTERM_BP_DIRECT	GO:0019221~cytokine-mediated signaling pathway	22	1.69492	0.000345961	RTN4R, NUMBL, IL1RN, CISH, PTPRN, STAT3, IL1F9, CSF2RB, IRAK3, CSF2RB2, IL1A, SOCS3, IL6, KLF6, FLRT2, IL1F6, IL1B, TRAF6, CCL2, JAK2, SOCS4, CD44	1145	146	18082	2.37964	0.768855	0.0236202	0.02319057362756226\
INTERPRO	IPR024950:Dual specificity phosphatase	9	0.693374	0.000358951	DUSP4, DUSP5, CCDC155, DUSP10, DUSP1, DUSP8, DUSP16, DUSP14, SSH1	1229	31	20594	4.86485	0.470497	0.0489899	0.0483812804395394\
INTERPRO	IPR001368:TNFR/NGFR cysteine-rich region	8	0.616333	0.000371344	CD40, TNFRSF9, FAS, TNFRSF10B, TNFRSF26, TNFRSF23, TNFRSF1B, EDA2R	1229	24	20594	5.58557	0.481996	0.0489899	0.0483812804395394\
UP_KEYWORDS	Serine/threonine-protein kinase	41	3.15871	0.000376629	ACVRL1, MYLK2, CAMK2D, TRIO, PKN3, LRRK2, PRKX, STK10, GRK5, RPS6KA2, MKNK2, AKT3, PIM1, CDK20, SPEG, MAP3K8, PIM2, MAP4K4, CDK17, MAP3K2, CDKL3, MAP3K3, PLK3, RIPK2, RIOK3, PLK2, LMTK2, IRAK3, CLK4, CLK3, HIPK2, CLK1, ERN1, MAPK11, TAOK1, SIK3, AAK1, ULK3, FAM20C, STK40, CSNK1G1	1272	405	22680	1.80503	0.127805	0.00379768	0.003264121316323438\
UP_SEQ_FEATURE	domain:SH3	24	1.849	0.000385217	LYN, DOCK5, DOCK4, TRIO, PPP1R13B, PRMT2, DST, SRC, STAM, SNX33, MPP5, EPS8, PSTPIP1, SNX18, LASP1, ACAP1, RUSC2, LCK, PPP1R13L, STAC2, ABL2, STAM2, SASH1, BCAR1	1155	166	18012	2.25467	0.646919	0.130155	0.13010717635317398\
INTERPRO	IPR001452:Src homology-3 domain	27	2.08012	0.000386639	DOCK5, DOCK4, TRIO, PPP1R13B, SRC, SNX33, EPS8, PSTPIP1, LASP1, RUSC2, PPP1R13L, SH3PXD2B, ABL2, SASH1, NCK1, LYN, PRMT2, STAM, MPP5, FCHSD1, SNX18, DNMBP, LCK, STAC2, GRAP, STAM2, BCAR1	1229	212	20594	2.13411	0.495844	0.0489899	0.0483812804395394\
GOTERM_CC_DIRECT	GO:0043231~intracellular membrane-bounded organelle	70	5.39291	0.000409392	CD86, ANKRD13B, CD40, LRRK2, AQP9, SLC7A11, CHD2, LITAF, CLU, MFSD8, GOLGA4, CAR13, PMEPA1, TSPO, AP3S1, POLK, CD36, CCNL2, DGAT1, TAP2, TAP1, ACSL4, VPS37A, GTPBP2, CPT1B, DPM1, POR, DNAJC1, ZFYVE16, HAX1, GPRC5A, VGF, OAS2, TIPRL, PLIN2, FAM32A, ACSBG1, STAM2, PTGES, CASZ1, PTAFR, ABHD5, TAPBPL, PTGS2, ATP2C1, PLD1, TBRG1, PRDX5, RAB20, ATXN1, RAB11FIP1, FLRT2, ALDH1B1, HMOX1, RHPN2, SLC15A3, S…	1197	751	19662	1.53106	0.215587	0.0123632	0.011675215037128827\
GOTERM_BP_DIRECT	GO:0045429~positive regulation of nitric oxide biosynthetic process	11	0.847458	0.000411767	IL6, IL1B, INSR, H2-M3, JAK2, TICAM1, PTGS2, TNF, CLU, KLF2, ASS1	1145	45	18082	3.8603	0.82507	0.0275865	0.02708467242265335\
INTERPRO	IPR026774:2'-5'-oligoadenylate synthase	6	0.46225	0.000415955	OAS2, OAS3, OAS1A, OASL1, OAS1G, OASL2	1229	12	20594	8.37836	0.521361	0.0489899	0.0483812804395394\
INTERPRO	IPR018952:2'-5'-oligoadenylate synthetase 1, domain 2/C-terminal	6	0.46225	0.000415955	OAS2, OAS3, OAS1A, OASL1, OAS1G, OASL2	1229	12	20594	8.37836	0.521361	0.0489899	0.0483812804395394\
GOTERM_MF_DIRECT	GO:0019901~protein kinase binding	47	3.62096	0.000415973	PPP1R15A, ACVRL1, ERRFI1, SRC, GSTP1, CBLB, NOD2, PTPN23, GOLGA2, ZFP36, CCND2, RB1CC1, STAP1, RICTOR, CCNL2, JAK2, RFFL, SASH1, MAP3K2, SLC12A4, DAXX, MLKL, NOS2, FZD5, INSR, STAT3, MSN, EMP2, TICAM1, SRCIN1, RHOD, SYN1, DNM1, CCNY, LCK, TAOK1, TRAF6, RAPGEF2, TRIB3, VIM, RAD54L2, UTRN, SQSTM1, PTPN5, CD44, BCAR1, BCL2L1	1105	434	17446	1.70979	0.381042	0.0532908	0.05268996087299819\
GOTERM_BP_DIRECT	GO:0007204~positive regulation of cytosolic calcium ion concentration	22	1.69492	0.000417088	CCR1, EDN1, PTGIR, GIPR, GPR35, PTGER2, ADM, CXCL3, CXCL2, GNA13, GJA1, GHRH, P2RY2, IL1B, CXCR2, C3AR1, CCL3, ABL2, ITGAV, CD36, JAK2, TRPM4	1145	148	18082	2.34748	0.828968	0.0275865	0.02708467242265335\
GOTERM_CC_DIRECT	GO:0005776~autophagosome	13	1.00154	0.000419443	GABARAPL1, 3110043O21RIK, ATG9A, WIPI2, TICAM1, ZFYVE1, CLN3, MAP1LC3A, IL1B, ORAI1, SQSTM1, TRP53INP2, TRP53INP1	1197	64	19662	3.33654	0.22025	0.0123632	0.011675215037128827\
GOTERM_CC_DIRECT	GO:0030670~phagocytic vesicle membrane	11	0.847458	0.000437821	RAB43, H2-T23, RAB20, RAB11FIP1, SLC11A1, IRGM1, TAP1, H2-D1, RAB22A, SYT7, H2-Q10	1197	47	19662	3.8444	0.228705	0.0123632	0.011675215037128827\
INTERPRO	IPR000827:CC chemokine, conserved site	7	0.539291	0.000442596	CCL22, CCL7, CCL6, CCL5, CCL4, CCL3, CCL2	1229	18	20594	6.5165	0.543429	0.0489899	0.0483812804395394\
GOTERM_CC_DIRECT	GO:0000139~Golgi membrane	43	3.31279	0.000473892	SEC23A, NOTCH1, AU040320, SYS1, TMEM167B, XYLT2, XYLT1, GCC1, WASL, TAPBPL, ATP2C1, PLD1, CLN3, UGCG, GOLGA4, CHST11, GLIPR2, MGAT5, FAM198B, PMEPA1, WHAMM, GBP2, GBP3, SRGN, RHBDF1, GBP5, GALNT6, NDFIP2, SEC24A, FZD5, PNPLA8, TMEM132A, IRGM1, EMP2, FNDC3A, ARFGAP3, MAPK8IP3, BET1L, RAB33B, EXT1, STX5A, ACBD3, ST6GALNAC4	1197	403	19662	1.75266	0.245036	0.0127735	0.01206270552434607\
KEGG_PATHWAY	mmu04380:Osteoclast differentiation	21	1.61787	0.000496125	JUND, STAT2, PIK3CB, GAB2, TNF, FOSL2, RELB, NFKB2, FOSL1, NFKBIA, IL1A, MAPK11, SOCS3, LCK, IL1B, TRAF6, AKT3, ACP5, FCGR2B, SQSTM1, IRF9	545	126	7691	2.35199	0.120175	0.00800001	0.006666674338184638\
GOTERM_MF_DIRECT	GO:0031625~ubiquitin protein ligase binding	34	2.61941	0.000545486	RNF31, CDKN1A, RALA, CD40, KLHL11, PTPN22, CLU, TRIOBP, TMEM189, MAP1LC3A, MYC, UBXN7, RFFL, LYN, PIAS4, MOAP1, GABARAPL1, DAXX, UBE2B, FZD5, HSPA5, WFS1, YOD1, TNFRSF1B, MID1, SMAD7, NFKBIA, ABTB2, PER1, TOLLIP, TRAF6, MDM2, TRIB3, SQSTM1	1105	284	17446	1.89014	0.466937	0.0628945	0.06218535936836285\
GOTERM_BP_DIRECT	GO:0046777~protein autophosphorylation	25	1.92604	0.000549286	MYLK2, CAMK2D, SRC, LRRK2, PRKX, STK10, GRK5, IRAK2, MKNK2, PIM1, PIM2, JAK2, LYN, MAP3K3, INSR, LMTK2, IRAK3, CLK4, CLK3, CLK1, ERN1, LCK, AAK1, ULK3, CSNK1G1	1145	183	18082	2.1574	0.902292	0.0357712	0.03512052196674631\
GOTERM_BP_DIRECT	GO:0006355~regulation of transcription, DNA-templated	182	14.0216	0.000578778	ATF1, CCNT2, WWC1, PRDM2, GABPB1, RBPJ, ETS2, 9130019O22RIK, ZXDB, MYC, CREB3L2, ADNP2, CCNL2, PDE8A, ZFP287, TSPYL2, PIAS4, ZFP335, DAXX, MEF2B, SFMBT1, ARID5A, ARID5B, ZFP617, RUNX2, MED7, ERN1, HIC2, CARHSP1, ZFP46, DDIT3, HOXB4, VOPP1, ZFP691, TRIB3, NUPR1, BCORL1, ZFP9, ATF3, ZFP451, PRR13, ATF4, NOTCH2, CASZ1, NOTCH1, ZFP747, ZFP503, CREM, BAZ2A, CREBL2, ZBTB3, ARHGAP22, SBNO2, E430018J23RI…	1145	2279	18082	1.26115	0.913765	0.0371207	0.036445498110576686\
KEGG_PATHWAY	mmu05133:Pertussis	15	1.15562	0.000579065	IL10, ITGAM, NOS2, LY96, NOD1, TICAM1, TNF, IL1A, MAPK11, IL6, IL1B, TRAF6, CFL2, ITGA5, CD14	545	74	7691	2.86053	0.138812	0.00854019	0.007116826959383291\
KEGG_PATHWAY	mmu04062:Chemokine signaling pathway	28	2.15716	0.000595827	SRC, CXCR5, ADCY3, PIK3CB, WASL, CXCL3, CXCL2, RAP1B, CCL7, GRK5, CCL6, CCL5, CCL4, CXCR2, AKT3, CCL3, CCL2, GNG8, JAK2, LYN, CCR1, CCL22, STAT2, STAT3, NFKBIA, CXCL10, CXCL11, BCAR1	545	196	7691	2.01599	0.14253	0.00854019	0.007116826959383291\
SMART	SM00314:RA	9	0.693374	0.000613749	RASSF1, RASSF5, DGKQ, RASSF7, RAPGEF2, RASSF8, RGL3, RGL1, RALGDS	727	29	10425	4.45027	0.212928	0.0687454	0.06821654886483097\
INTERPRO	IPR001811:Chemokine interleukin-8-like domain	11	0.847458	0.000630916	CXCL10, CXCL11, CCL22, CCL7, CCL6, CCL5, CCL4, CCL3, CCL2, CXCL3, CXCL2	1229	50	20594	3.68648	0.672971	0.0632461	0.06246044843552439\
INTERPRO	IPR026298:Blc2 family	6	0.46225	0.000642818	BCL2A1D, BCL2A1A, BCL2A1B, BCL2L2, BCL2L1, MCL1	1229	13	20594	7.73387	0.679796	0.0632461	0.06246044843552439\
GOTERM_BP_DIRECT	GO:0033138~positive regulation of peptidyl-serine phosphorylation	14	1.07858	0.000686264	PPP1R15A, BCAR3, CSF3, RIPK2, OSM, LIF, CREBL2, TNF, VEGFA, IL6, HAX1, FNIP1, FNIP2, CD44	1145	74	18082	2.9877	0.945303	0.0433575	0.04256882923485306\
GOTERM_BP_DIRECT	GO:1902042~negative regulation of extrinsic apoptotic signaling pathway via death domain receptors	8	0.616333	0.000697698	SERPINE1, TMBIM1, HMOX1, TNFAIP3, CFLAR, TNFRSF23, RFFL, PEA15A	1145	25	18082	5.05348	0.947889	0.0434317	0.04264164613352579\
SMART	SM00208:TNFR	8	0.616333	0.000705081	CD40, TNFRSF9, FAS, TNFRSF10B, TNFRSF26, TNFRSF23, TNFRSF1B, EDA2R	727	23	10425	4.98774	0.240487	0.0687454	0.06821654886483097\
INTERPRO	IPR011029:Death-like domain	15	1.15562	0.000763181	RIPK2, DDX58, TNFRSF10B, NOD1, IRAK3, NOD2, CFLAR, NFKB2, IFIH1, IRAK2, CASP4, FAS, BIRC2, PEA15A, BIRC3	1229	89	20594	2.82417	0.741306	0.0711365	0.07025281396870672\
UP_KEYWORDS	Endoplasmic reticulum	81	6.24037	0.000769113	GHDC, PIGO, LRRK2, SRPR, XYLT2, XYLT1, CLU, ZFYVE1, ERO1L, SEC61A2, TMEM189, GJA1, SEC61G, CREB3L2, CASP4, ZC3H12A, SERAC1, NCK1, RHBDF1, TOR3A, GABARAPL1, DGAT1, RSAD2, DST, RHBDF2, TAP2, TMEM170, TAP1, ALG12, ACSL4, PDIA5, PDIA4, DPM1, ERN1, POR, DNAJC1, HAX1, PITPNM1, SOAT2, OAS2, NPC2, TRIM13, ACSBG1, CRELD2, SQSTM1, RTN2, PPP1R15A, LRPAP1, SEC23A, AGPAT9, SEL1L, ATP10D, OAS1A, TAPBPL, PTGS2,…	1272	997	22680	1.44859	0.243683	0.00754562	0.006485490928894757\
GOTERM_BP_DIRECT	GO:0016567~protein ubiquitination	40	3.08166	0.000797065	RNF31, UHRF2, UBA6, RNF19B, NEDD4L, TNFAIP3, CBLB, DTX3, RCHY1, DTX4, DCAF5, DCAF6, DCAF15, TMEM189, SOCS3, RNF19A, MED10, MED31, TRIM25, FEM1C, E4F1, SOCS4, HERC6, KCMF1, UBE2B, CISH, FEM1B, SMURF1, SYVN1, FBXO30, MED7, FBXL12, RNF169, GAN, TRAF6, ASB6, KCTD13, MDM2, KCTD11, ASB1	1145	362	18082	1.74499	0.965793	0.0488982	0.04800872601376222\
GOTERM_MF_DIRECT	GO:0016874~ligase activity	40	3.08166	0.000811591	CARS, RNF31, UHRF2, UBA6, RNF19B, NEDD4L, TNFAIP3, CBLB, UBR2, DTX3, RCHY1, DTX4, NARS, ZNRF1, RNF19A, TRIM25, E4F1, RFFL, UNKL, KCMF1, PIAS4, SMURF1, SYVN1, SARS, LIG4, ASNS, ACSL4, MID1, ASS1, RNF169, TRAF6, TTLL1, MDM2, TRIM13, PELI1, ACSBG1, BIRC2, BIRC3, ZFP451, AARS	1105	362	17446	1.74456	0.607863	0.0783241	0.07744097852234043\
GOTERM_MF_DIRECT	GO:0008270~zinc ion binding	95	7.31895	0.000815168	CDA, KDM5B, INTS12, RNF11, RARG, TRIM30A, TES, THRA, ZFAND3, ZFAND2A, PHF1, ZFAND5, TNFAIP3, RNF19B, CBLB, IFIH1, RABGEF1, LASP1, ADAMTS1, ANPEP, RNF19A, CAR13, TRIM25, UNKL, CAR6, YAF2, CAR4, KCMF1, PIAS4, DDX58, SLC11A2, ZDHHC12, RNF208, RC3H1, SIRT6, MID1, MMP9, SIRT2, MMP14, RNF169, TRAF6, TRIM13, ADAM8, UTRN, SQSTM1, BIRC2, S100A8, TRIM34A, BIRC3, PPARD, RNF31, SEC23A, UHRF2, SP140, UBR2, BA…	1105	1075	17446	1.39524	0.609478	0.0783241	0.07744097852234043\
GOTERM_BP_DIRECT	GO:0048247~lymphocyte chemotaxis	9	0.693374	0.000838582	CCL22, CCL7, CCL6, CCL5, CCL4, CCL3, CCL2, ADAM8, CKLF	1145	33	18082	4.30695	0.97131	0.0502311	0.049317409644215396\
KEGG_PATHWAY	mmu05332:Graft-versus-host disease	12	0.924499	0.000842371	CD86, H2-T23, IL1A, IL6, IL1B, CD80, H2-T9, H2-M3, FAS, TNF, H2-D1, H2-Q10	545	52	7691	3.2566	0.195411	0.0106228	0.008852341928281769\
GOTERM_BP_DIRECT	GO:0002237~response to molecule of bacterial origin	6	0.46225	0.000842526	IL10, H2-M3, TAP2, TNFAIP3, CD14, CXCL2	1145	13	18082	7.28868	0.971785	0.0502311	0.049317409644215396\
KEGG_PATHWAY	mmu04210:Apoptosis	13	1.00154	0.000843377	TNFRSF10B, CSF2RB, PIK3CB, CFLAR, TNF, NFKBIA, CSF2RB2, AKT3, CAPN2, FAS, BIRC2, BCL2L1, BIRC3	545	60	7691	3.05758	0.19562	0.0106228	0.008852341928281769\
KEGG_PATHWAY	mmu04142:Lysosome	20	1.54083	0.000864647	CD63, SLC11A1, GBA, SLC11A2, TCIRG1, AP4B1, LITAF, CLN5, AP3M2, MFSD8, CLN3, LAPTM4B, NPC1, CTSL, NPC2, ACP5, AP3S1, AP1S3, CTSD, GLA	545	122	7691	2.31343	0.200026	0.0106228	0.008852341928281769\
INTERPRO	IPR011009:Protein kinase-like domain	53	4.0832	0.000874882	ACVRL1, MYLK2, TRIO, LRRK2, PIK3CB, STK10, RPS6KA2, AKT3, PIM1, CDK20, SPEG, MAP3K8, PIM2, JAK2, CDKL3, RIPK2, LMTK2, IRAK3, ERN1, LCK, SIK3, ULK3, TRIB3, STK40, EPHA2, CSNK1G1, CAMK2D, SRC, PKN3, PRKX, GRK5, IRAK2, MKNK2, ABL2, MAP4K4, CDK17, MAP3K2, LYN, MAP3K3, PLK3, CHKB, MLKL, CHKA, RIOK3, PLK2, INSR, CLK4, CLK3, HIPK2, CLK1, MAPK11, TAOK1, AAK1	1229	556	20594	1.59731	0.787772	0.0774708	0.07650845917803019\
GOTERM_BP_DIRECT	GO:0010042~response to manganese ion	5	0.385208	0.000907941	ARG1, SLC11A2, TSPO, PTGS2, ATP7A	1145	8	18082	9.87009	0.978615	0.0526481	0.0516904530273101\
GOTERM_BP_DIRECT	GO:0060613~fat pad development	5	0.385208	0.000907941	UBB, ARRDC3, HMGA2, ARID5B, BBS4	1145	8	18082	9.87009	0.978615	0.0526481	0.0516904530273101\
GOTERM_CC_DIRECT	GO:0000407~pre-autophagosomal structure	7	0.539291	0.000925467	RB1CC1, ATG9A, ATG2A, WIPI1, WIPI2, ZFYVE1, SQSTM1	1197	20	19662	5.74912	0.422505	0.023861	0.022533106826215257\
INTERPRO	IPR002475:Bcl2-like	6	0.46225	0.000951036	BCL2A1D, BCL2A1A, BCL2A1B, BCL2L2, BCL2L1, MCL1	1229	14	20594	7.18145	0.814572	0.080204	0.07920770735934261\
GOTERM_BP_DIRECT	GO:0009636~response to toxic substance	15	1.15562	0.000953612	LYN, CDKN1A, CHKA, GSTP1, SLC30A4, ASNS, ARNT, SLC7A11, CCL5, CCL4, CCL3, MDM2, FAS, ERCC6, NUPR1	1145	86	18082	2.75444	0.982377	0.0545492	0.05355691469845291\
UP_KEYWORDS	Ligase	34	2.61941	0.000955569	CARS, RNF31, UHRF2, UBA6, TNFAIP3, CBLB, UBR2, DTX3, RCHY1, DTX4, NARS, ZNRF1, TRIM25, E4F1, RFFL, UNKL, KCMF1, PIAS4, SYVN1, SARS, LIG4, ASNS, ACSL4, MID1, ASS1, RNF169, TRAF6, TTLL1, MDM2, TRIM13, PELI1, ACSBG1, ZFP451, AARS	1272	330	22680	1.83705	0.293221	0.0091282	0.007845722376035476\
GOTERM_BP_DIRECT	GO:0015031~protein transport	58	4.46841	0.00101166	SYS1, GDI1, SNX13, PTPN23, LYST, TRAM2, RAB22A, SEC61A2, RABGEF1, XPO6, KPNA4, AP3S1, AP1S3, BBS4, RHBDF2, ATG9A, VPS37C, TAP2, TAP1, VPS37A, ARFGAP3, BET1L, RAB33B, RHOB, DOPEY2, PITPNM1, RILPL1, STAM2, CHMP5, NAPB, CD63, SEC23A, CALCRL, SNX32, SNX33, STX11, MTM1, AP3M2, RAB20, RAB11FIP1, ZMAT3, MICALL1, SNX7, SLC15A3, SEC24A, PRAF2, LCA5, STAM, SNX20, EHD1, SNX18, DAB2, FAM160A2, RAB13, SPIRE2,…	1145	592	18082	1.5472	0.98622	0.057098	0.056059392224936055\
KEGG_PATHWAY	mmu05205:Proteoglycans in cancer	28	2.15716	0.00102894	CD63, CAMK2D, CDKN1A, SRC, CBLB, PIK3CB, TNF, SLC9A1, WNT6, RRAS, CTSL, MYC, AKT3, ITGAV, FLNC, FZD5, STAT3, PLAUR, MSN, MMP9, VEGFA, MAPK11, MDM2, FAS, ITGA5, EZR, CD44, HBEGF	545	203	7691	1.94647	0.233257	0.0120667	0.010055570406393306\
GOTERM_BP_DIRECT	GO:0010332~response to gamma radiation	9	0.693374	0.00103654	CXCL10, CCL7, MYC, DCUN1D3, TRIM13, CCL2, LIG4, ERCC6, CXCL2	1145	34	18082	4.18027	0.987599	0.0577325	0.05668236363615011\
INTERPRO	IPR000387:Protein-tyrosine/Dual specificity phosphatase	14	1.07858	0.00107884	DUSP4, DUSP5, DUSP1, PTPRN, PTPN22, PTPN23, DUSP8, PTPN14, DUSP16, MTM1, DUSP14, SSH1, DUSP10, PTPN5	1229	82	20594	2.8609	0.852165	0.0868468	0.08576792009152483\
KEGG_PATHWAY	mmu04068:FoxO signaling pathway	21	1.61787	0.001104	IL10, PLK3, GABARAPL1, CDKN1A, GADD45B, GADD45A, PLK2, INSR, STAT3, PIK3CB, ATG12, KLF2, MAPK11, IL6, CCND2, BCL6, CCNG2, AKT3, MDM2, HOMER3, IL7R	545	134	7691	2.21157	0.247978	0.0122943	0.010245218167484721\
GOTERM_MF_DIRECT	GO:0003700~transcription factor activity, sequence-specific DNA binding	80	6.16333	0.00111874	ATF1, CSRNP2, RARG, THRA, ZFP82, RBPJ, ETS2, AFF1, 9130019O22RIK, ZXDB, MYC, CREB3L2, MLX, ZFP287, ZFP655, ZFP775, MEF2B, TSC22D3, ARNT, ETV1, ARAP1, RUNX2, ELF2, ZFP46, DDIT3, MTF1, ZFP131, HOXB4, IRF7, ZFP691, ATF3, IRF9, ATF4, CREB5, PPARD, ZFP451, CEBPB, NOTCH1, CEBPD, ZFP747, CREM, ZFP948, CREBL2, RELB, E430018J23RIK, ZFP52, NFIL3, ZFP51, ZFP54, E4F1, HIVEP2, ZBTB7B, ZBED6, ZFP189, ZFP341, J…	1105	883	17446	1.43042	0.724903	0.0988933	0.0977782875061062\
GOTERM_CC_DIRECT	GO:0005856~cytoskeleton	94	7.24191	0.00111947	PHF1, WIPF2, SLC7A11, WASL, PTPN23, TRIOBP, RND1, AKAP12, GOLGA2, PSTPIP1, ZFYVE26, LASP1, RASSF1, MAP1LC3A, TUBA1A, RASSF5, CFL2, RNF19A, TCTN1, ZC3H12A, TNKS1BP1, KIF1C, KIF1B, CEP170, CCDC92, JAK2, BBS4, NDEL1, TMOD1, GABARAPL1, DST, RIPK2, DDX58, ACTN1, ANXA11, WIPI1, TUBG2, MID1, EML1, SRCIN1, EML2, DNM1, SIRT2, CLIP2, TUBB2B, FRMD6, RILPL1, GAN, DGKQ, SBDS, CDC42EP2, MAPRE3, EZR, S100A8, AT…	1197	1113	19662	1.38729	0.485323	0.0276602	0.026120916368392155\
KEGG_PATHWAY	mmu04940:Type I diabetes mellitus	13	1.00154	0.00114365	CD86, H2-T23, CD80, H2-T9, PTPRN, H2-M3, TNF, IL1A, IL1B, LTA, FAS, H2-D1, H2-Q10	545	62	7691	2.95895	0.25564	0.0122943	0.010245218167484721\
SMART	SM00326:SH3	27	2.08012	0.00118186	DOCK5, DOCK4, TRIO, PPP1R13B, SRC, SNX33, EPS8, PSTPIP1, LASP1, RUSC2, PPP1R13L, SH3PXD2B, ABL2, SASH1, NCK1, LYN, PRMT2, STAM, MPP5, FCHSD1, SNX18, DNMBP, LCK, STAC2, GRAP, STAM2, BCAR1	727	197	10425	1.96535	0.369473	0.0921852	0.091476072383824\
GOTERM_BP_DIRECT	GO:0006351~transcription, DNA-templated	152	11.7103	0.00119453	ATF1, CRCP, CCNT2, WWC1, GABPB1, RBPJ, ETS2, ZXDB, MYC, CREB3L2, ADNP2, CCNL2, ZFP287, TSPYL2, PIAS4, ZFP335, DAXX, MEF2B, SFMBT1, ARID5A, ARID5B, RUNX2, MED7, ERN1, HIC2, ZFP46, DDIT3, HOXB4, VOPP1, ZFP691, TRIB3, NUPR1, BCORL1, ATF3, ZFP451, PRR13, ATF4, NOTCH2, CASZ1, NOTCH1, ZFP503, CREM, BAZ2A, CREBL2, ZBTB3, ARHGAP22, SBNO2, ATXN1, MED31, E4F1, HIVEP2, ZBTB7B, ZBED6, AKIRIN2, MCTS2, JUND, R…	1145	1885	18082	1.27342	0.993651	0.0650753	0.06389156749842312\
GOTERM_MF_DIRECT	GO:0016791~phosphatase activity	18	1.38675	0.00120079	DUSP4, DUSP5, MTMR3, DUSP1, PTPRN, PTPN22, PTPN23, DUSP8, PTPN14, DUSP16, MTM1, DUSP14, SSH1, PHOSPHO1, DUSP10, PHOSPHO2, ACPP, PTPN5	1105	118	17446	2.40837	0.749761	0.0988933	0.0977782875061062\
GOTERM_BP_DIRECT	GO:0045732~positive regulation of protein catabolic process	12	0.924499	0.00120857	GJA1, TRIM30A, TIPARP, RHBDD1, TNFSF12, PLK2, NEDD4L, TNFAIP3, TRIB3, STX5A, CBLB, IER3	1145	60	18082	3.15843	0.994018	0.0650753	0.06389156749842312\
GOTERM_BP_DIRECT	GO:0008360~regulation of cell shape	20	1.54083	0.00121449	SEMA4D, MYO10, WIPF2, LPAR1, MSN, SEMA3E, ARAP1, VEGFA, EPS8, FMNL3, GNA13, IL6, CCL7, PDPN, CCL3, CDC42EP2, CCL2, PLEKHO1, EZR, CSNK1G1	1145	139	18082	2.27225	0.994166	0.0650753	0.06389156749842312\
GOTERM_BP_DIRECT	GO:0060252~positive regulation of glial cell proliferation	6	0.46225	0.00124266	LYN, ATXN1, MYC, LTA, TSPO, VIM	1145	14	18082	6.76806	0.994823	0.0657523	0.06455621370193766\
INTERPRO	IPR000975:Interleukin-1	5	0.385208	0.00124407	IL1A, IL1RN, IL1F6, IL1B, IL1F9	1229	9	20594	9.30928	0.889708	0.0957936	0.09460362803603334\
GOTERM_BP_DIRECT	GO:0016311~dephosphorylation	17	1.30971	0.00135097	DUSP4, DUSP5, MTMR3, DUSP1, PTPRN, PTPN22, PTPN23, DUSP8, PTPN14, DUSP16, MTM1, DUSP14, SSH1, DUSP10, ACP5, ACPP, PTPN5	1145	109	18082	2.46299	0.996729	0.0706006	0.06931630181364358\
KEGG_PATHWAY	mmu05152:Tuberculosis	25	1.92604	0.00136199	CEBPB, CAMK2D, ITGAM, SRC, NOD2, TCIRG1, TNF, EEA1, IRAK2, AKT3, CD14, JAK2, CTSD, IL10, PLK3, NOS2, RIPK2, RFXANK, MAPK11, IL1A, IL6, TRAF6, IL1B, CLEC4E, FCGR2B	545	176	7691	2.00454	0.296461	0.0140557	0.011713080997485935\
UP_KEYWORDS	Differentiation	56	4.31433	0.00136979	PIWIL2, HMX3, LRRK2, TNFAIP2, MEA1, EDA2R, ANPEP, ZC3H12A, SH3PXD2B, DNER, SPEG, ITGAV, NDEL1, UNC13A, TNFRSF12A, SFMBT1, IFRD1, PGF, SIRT2, RHOB, ANGPTL6, RAPGEF2, SQSTM1, EPHA2, NOTCH2, SLFN5, CEBPB, NOTCH1, NEDD4L, PRKX, CREBL2, SEMA3E, ABHD5, SPATA6, ARHGAP22, SBNO2, LRRC8A, ZBTB7B, PDLIM7, MCL1, NTNG2, SEMA4D, FZD5, GADD45B, SMURF1, TNFSF12, RHBDD1, SEMA4C, VEGFC, TDRD7, NR1D1, VEGFA, DAB2, …	1272	646	22680	1.54565	0.391996	0.0127496	0.01095831150211115\
GOTERM_BP_DIRECT	GO:0045765~regulation of angiogenesis	8	0.616333	0.00145475	TNFRSF12A, ADORA2B, SERPINE1, ID1, NF1, EMP2, ITGA5, EPHA2	1145	28	18082	4.51204	0.997893	0.0750972	0.07373114514622052\
SMART	SM00199:SCY	11	0.847458	0.00146215	CXCL10, CXCL11, CCL22, CCL7, CCL6, CCL5, CCL4, CCL3, CCL2, CXCL3, CXCL2	727	48	10425	3.28619	0.434846	0.09504	0.09430888683557882\
INTERPRO	IPR000719:Protein kinase, catalytic domain	49	3.77504	0.0014638	ACVRL1, MYLK2, TRIO, LRRK2, STK10, RPS6KA2, AKT3, PIM1, CDK20, SPEG, MAP3K8, PIM2, JAK2, CDKL3, RIPK2, LMTK2, IRAK3, ERN1, LCK, SIK3, ULK3, TRIB3, STK40, EPHA2, CSNK1G1, CAMK2D, SRC, PKN3, PRKX, GRK5, IRAK2, MKNK2, ABL2, MAP4K4, CDK17, MAP3K2, LYN, MAP3K3, PLK3, MLKL, PLK2, INSR, CLK4, CLK3, HIPK2, CLK1, MAPK11, TAOK1, AAK1	1229	515	20594	1.59433	0.925301	0.108016	0.10667458024701901\
GOTERM_MF_DIRECT	GO:0017137~Rab GTPase binding	19	1.46379	0.00152098	RABGAP1L, GDI1, 3110043O21RIK, MICAL3, HPS4, TBC1D9, NDRG1, WDR44, EHD1, RABGEF1, TBC1D1, TBC1D2, RAB11FIP1, RUSC2, TMEM127, MICALL1, DMXL2, MICALL2, EVI5L	1105	131	17446	2.2899	0.827096	0.116912	0.11559418778927966\
GOTERM_BP_DIRECT	GO:0043200~response to amino acid	9	0.693374	0.00154374	LYN, IL6, EDN1, ARG1, GSTP1, CCL2, MTHFR, ASNS, AARS	1145	36	18082	3.94803	0.998555	0.0782387	0.0768154733512831\
GOTERM_BP_DIRECT	GO:0042088~T-helper 1 type immune response	5	0.385208	0.00155257	TRAF6, BCL3, RELB, VEGFA, IL18BP	1145	9	18082	8.77341	0.998608	0.0782387	0.0768154733512831\
GOTERM_BP_DIRECT	GO:0034097~response to cytokine	14	1.07858	0.00163462	CD274, JUND, STAT3, PLA2G5, PTGS2, RELB, NFKB2, FOSL1, CCL5, ACP5, TIMP1, PTGES, BCL2L1, MCL1	1145	81	18082	2.72951	0.999017	0.0814042	0.0799234637582972\
INTERPRO	IPR001715:Calponin homology domain	13	1.00154	0.00171585	SPECC1, DST, ACTN1, MICAL3, PARVB, CNN2, SMTN, MICALL1, MICALL2, PLS3, MAPRE3, FLNC, UTRN	1229	76	20594	2.86628	0.952231	0.121551	0.12004070705948737\
GOTERM_CC_DIRECT	GO:0055037~recycling endosome	17	1.30971	0.00175615	RNF11, SLC31A2, ATG9A, SLC11A2, LMTK2, FAM109A, TNF, EEA1, FCHSD1, RABGEF1, RAB11FIP1, TUBA1A, RAB13, MICALL2, LDLRAP1, FCGR2B, AVL9	1197	116	19662	2.40727	0.647362	0.0416559	0.0393378114218477\
GOTERM_BP_DIRECT	GO:0000188~inactivation of MAPK activity	6	0.46225	0.00176754	SPRED3, DUSP4, DUSP10, DUSP1, DUSP8, DUSP16	1145	15	18082	6.31686	0.999441	0.0869997	0.0854171754774321\
UP_KEYWORDS	Cytoskeleton	84	6.47149	0.00178442	PHF1, WIPF2, WASL, PTPN23, TRIOBP, RND1, AKAP12, GOLGA2, PSTPIP1, ZFYVE26, LASP1, RASSF1, MAP1LC3A, TUBA1A, RASSF5, CFL2, RNF19A, TCTN1, TNKS1BP1, KIF1C, KIF1B, CEP170, CCDC92, TMSB10, BBS4, NDEL1, TMOD1, GABARAPL1, DST, DDX58, ACTN1, ANXA11, WIPI1, TUBG2, MID1, EML1, SRCIN1, EML2, DNM1, SIRT2, CLIP2, TUBB2B, DAAM1, RILPL1, GAN, DGKQ, SBDS, CDC42EP2, MAPRE3, EZR, S100A8, ATF4, RAI14, SRC, NDRG1, …	1272	1073	22680	1.39584	0.477079	0.0161936	0.013918502962285969\
GOTERM_MF_DIRECT	GO:0019900~kinase binding	15	1.15562	0.00186331	ERRFI1, CEBPB, SRC, WWC1, SLC2A1, TNFAIP3, EMP2, PARP16, PTPN22, PER1, TOLLIP, DGKQ, SNAI1, FAS, VIM	1105	92	17446	2.57417	0.883562	0.130312	0.1288428991032496\
INTERPRO	IPR012317:Poly(ADP-ribose) polymerase, catalytic domain	6	0.46225	0.00187746	PARP10, PARP3, PARP4, TIPARP, PARP16, PARP14	1229	16	20594	6.28377	0.964139	0.127884	0.12629505521569803\
GOTERM_MF_DIRECT	GO:0016301~kinase activity	63	4.85362	0.00192134	ACVRL1, PI4K2B, MYLK2, TRIO, LRRK2, DGKA, PIK3CB, DUSP16, AKAP12, STK10, RPS6KA2, AKT3, CDK20, SPEG, MAP3K8, PIM2, JAK2, NCK1, CDKL3, RIPK2, PLAUR, LMTK2, IRAK3, MAPK8IP3, ERN1, ITPKC, LCK, DGKQ, SIK3, ULK3, CMPK2, FLT3L, FAM20C, STK40, EPHA2, CSNK1G1, CAMK2D, SRC, PKN3, PRKX, GRK5, MKNK2, CCL3, ABL2, IP6K1, MAP4K4, IP6K2, CDK17, MAP3K2, LYN, MAP3K3, PLK3, CHKB, CHKA, RIOK3, PLK2, INSR, CLK4, CLK…	1105	674	17446	1.47575	0.891112	0.130312	0.1288428991032496\
GOTERM_CC_DIRECT	GO:0043005~neuron projection	42	3.23575	0.00194172	CYFIP2, RTN4R, GDI1, SRC, LRRK2, SDC3, LPAR1, CACNA1B, PTGS2, ENO2, CLU, EPS8, CLN3, FLRT2, UBB, CTSL, NPY, CASP4, MICALL2, BDKRB1, KIF1B, LRIG2, STX3, ATP7A, ENTPD1, DAXX, UNC13A, MYO10, ARG1, SRCIN1, MAPK8IP3, ZWINT, ASS1, FOSL1, VGF, GHRH, RAB13, NF1, FAS, RAPGEF2, VIM, ATF4	1197	420	19662	1.64261	0.684173	0.043022	0.040627894778439984\
GOTERM_CC_DIRECT	GO:0005783~endoplasmic reticulum	107	8.24345	0.00195884	GHDC, XYLT2, XYLT1, ZFYVE1, CLU, ERO1L, GJA1, CREB3L2, ZC3H12A, CAPN2, TGM2, CAST, TOR3A, GABARAPL1, DGAT1, RSAD2, SPINK5, FNDC3B, TAP2, ALG2, TAP1, ALG12, ACSL4, PDIA5, PDIA4, ERN1, DPM1, POR, SOAT2, TRIM13, SQSTM1, H2-D1, RTN4R, RTN2, LRPAP1, CALCRL, NOTCH1, SEL1L, TAPBPL, PLD1, PLD3, SLC9A1, FLRT2, RDH11, HMOX1, SLC38A9, TRPM4, OSBPL8, NDFIP2, HSPA5, WFS1, RHBDD1, PDE2A, TMEM132A, EDEM2, IRGM1…	1197	1323	19662	1.32849	0.68737	0.043022	0.040627894778439984\
GOTERM_BP_DIRECT	GO:0000122~negative regulation of transcription from RNA polymerase II promoter	67	5.16179	0.00203191	RARG, WWC1, RBPJ, TNF, ETS2, ZFP36, PPP1R13L, MYC, MLX, HIST1H1E, CD36, HIST1H1C, TGIF1, PIAS4, EDN1, GLRP1, DAXX, RBM15, TSC22D3, ARID5B, HCFC2, SIRT2, DDIT3, TRAF6, IL1B, HOXB4, TRIB3, EZR, SQSTM1, ATF3, PPARD, NOTCH2, NOTCH1, SLFN1, RELB, ATXN1, NFIL3, MXI1, E4F1, FNIP1, ZBED6, FNIP2, AKIRIN2, PLK3, JUND, SEMA4D, WFS1, PDE2A, HMGA2, TBX6, NR1D1, HIPK2, VEGFA, SMAD7, NFKB2, PER1, RYBP, NR6A1, B…	1145	729	18082	1.4514	0.999818	0.0982986	0.09651050422250529\
UP_KEYWORDS	Actin-binding	27	2.08012	0.00204105	WIPF2, WASL, TRIOBP, EPS8, CNN2, LASP1, CFL2, PLS3, WHAMM, FLNC, TMSB10, TMOD1, MARCKSL1, DST, MYO10, ACTN1, MICAL3, PARVB, CORO2A, SYN1, SSH1, MARCKS, DAAM1, SPIRE2, SPIRE1, UTRN, SNTB2	1272	252	22680	1.91038	0.523677	0.0180708	0.01553192755480746\
GOTERM_BP_DIRECT	GO:0007015~actin filament organization	14	1.07858	0.00204966	TMOD1, CCDC155, ACTN1, EMP2, WASL, AKAP2, RND1, CFL2, CASP4, ABL2, WHAMM, TMSB10, BCAR1, NCK1	1145	83	18082	2.66373	0.999831	0.0982986	0.09651050422250529\
GOTERM_BP_DIRECT	GO:0050830~defense response to Gram-positive bacterium	15	1.15562	0.00206676	GBP6, H2-T23, RIPK2, ADM, NOD1, NOD2, PLD1, TNF, LTA, ACP5, CD36, GBP2, EPHA2, HIST1H2BC, GBP3	1145	93	18082	2.54712	0.999843	0.0982986	0.09651050422250529\
GOTERM_CC_DIRECT	GO:0044754~autolysosome	5	0.385208	0.00212674	FTL1, MAP1LC3A, LRRK2, FTH1, SQSTM1	1197	10	19662	8.21303	0.717053	0.0450412	0.04253470529204834\
GOTERM_BP_DIRECT	GO:0016310~phosphorylation	58	4.46841	0.00216128	ACVRL1, PI4K2B, MYLK2, TRIO, LRRK2, DGKA, PIK3CB, STK10, RPS6KA2, AKT3, CDK20, SPEG, MAP3K8, PIM2, JAK2, CDKL3, RIPK2, LMTK2, IRAK3, ERN1, ITPKC, LCK, DGKQ, SIK3, ULK3, CMPK2, FAM20C, STK40, EPHA2, CSNK1G1, CAMK2D, SRC, PKN3, PRKX, GRK5, MKNK2, ABL2, IP6K1, MAP4K4, IP6K2, CDK17, MAP3K2, LYN, MAP3K3, PLK3, CHKB, CHKA, RIOK3, PLK2, INSR, STAT3, CLK4, CLK3, HIPK2, CLK1, MAPK11, TAOK1, TOLLIP	1145	612	18082	1.49664	0.999895	0.101652	0.09980294575325006\
KEGG_PATHWAY	mmu05142:Chagas disease (American trypanosomiasis)	17	1.30971	0.00221978	IL10, NOS2, SERPINE1, PIK3CB, CFLAR, TICAM1, TNF, NFKBIA, MAPK11, IL6, IL1B, CCL5, TRAF6, AKT3, CCL3, CCL2, FAS	545	103	7691	2.32915	0.43636	0.0216713	0.018059457152129466\
INTERPRO	IPR013083:Zinc finger, RING/FYVE/PHD-type	43	3.31279	0.00223794	KDM5B, INTS12, RNF11, TRIM30A, MTMR3, UHRF2, PHF1, SP140, RNF19B, CBLB, BAZ2A, DTX3, RCHY1, DTX4, ZFYVE1, EEA1, ZNRF1, ZFYVE26, RNF214, FGD6, RNF19A, TRIM46, TRIM25, LONRF1, RFFL, USP22, SYVN1, RNF208, RC3H1, MID1, RNF169, ZFYVE16, TRAF6, MDM2, TRIM13, SPIRE2, WDFY1, SPIRE1, PHF13, RNF183, TRIM34A, BIRC3, LNX2	1229	445	20594	1.61919	0.981086	0.146792	0.14496891637349976\
GOTERM_BP_DIRECT	GO:0032715~negative regulation of interleukin-6 production	8	0.616333	0.00223897	IL10, TRIM30A, ZC3H12A, GBA, TNFAIP3, IRAK3, TNF, KLF2	1145	30	18082	4.21124	0.999924	0.104149	0.10225431044284351\
GOTERM_BP_DIRECT	GO:0071225~cellular response to muramyl dipeptide	4	0.308166	0.0022931	RIPK2, NOD1, PTPN22, NOD2	1145	5	18082	12.6337	0.99994	0.105508	0.10358829029865126\
KEGG_PATHWAY	mmu04115:p53 signaling pathway	13	1.00154	0.00229776	CDKN1A, CD82, GADD45B, GADD45A, SERPINE1, RCHY1, BBC3, CCND2, ZMAT3, CCNG2, SESN2, MDM2, FAS	545	67	7691	2.73814	0.447612	0.0216713	0.018059457152129466\
UP_SEQ_FEATURE	DNA-binding region:Basic motif	21	1.61787	0.0023367	ATF1, CEBPB, JUND, CEBPD, CREM, ARNT, CREBL2, FOSL2, FOSL1, NFIL3, MYC, MXI1, CREB3L2, MAFF, BHLHE40, MLX, MXD1, ATF3, NFE2L1, ATF4, CREB5	1155	156	18012	2.0993	0.998202	0.572109	0.5718973338682343\
KEGG_PATHWAY	mmu04640:Hematopoietic cell lineage	15	1.15562	0.00235193	CSF3, ITGAM, IL4RA, TNF, IL1A, IL6, CD59A, IL1B, ANPEP, FLT3L, CD36, ITGA5, CD14, IL7R, CD44	545	85	7691	2.49034	0.455296	0.0216713	0.018059457152129466\
INTERPRO	IPR001763:Rhodanese-like domain	7	0.539291	0.00235854	DUSP4, DUSP5, DUSP10, DUSP1, TBC1D23, DUSP8, DUSP16	1229	24	20594	4.88737	0.984731	0.149178	0.14732476265237754\
UP_SEQ_FEATURE	domain:WH2 1	4	0.308166	0.00237837	SPIRE2, SPIRE1, WHAMM, WASL	1155	5	18012	12.4758	0.998394	0.572109	0.5718973338682343\
UP_SEQ_FEATURE	domain:WH2 2	4	0.308166	0.00237837	SPIRE2, SPIRE1, WHAMM, WASL	1155	5	18012	12.4758	0.998394	0.572109	0.5718973338682343\
GOTERM_BP_DIRECT	GO:0061028~establishment of endothelial barrier	6	0.46225	0.00243815	RAP1B, PDE2A, MYADM, MSN, RAPGEF2, EZR	1145	16	18082	5.92205	0.999967	0.110975	0.10895653274905218\
GOTERM_BP_DIRECT	GO:0051384~response to glucocorticoid	13	1.00154	0.00249865	IL10, IL1RN, DUSP1, GBA, ADM, PTGS2, TNF, CXCL2, ASS1, IL6, CTSL, FAS, ACSBG1	1145	75	18082	2.7373	0.999975	0.112519	0.11047209557858723\
GOTERM_CC_DIRECT	GO:0030659~cytoplasmic vesicle membrane	17	1.30971	0.00250076	RALA, GABARAPL1, GDE1, LNPEP, SNX33, AP3M2, SNX18, GPNMB, RAB13, SPIRE2, SPIRE1, VOPP1, KIF1B, AP3S1, AP1S3, WHAMM, SNX7	1197	120	19662	2.32703	0.773454	0.0511363	0.048290572458090174\
UP_SEQ_FEATURE	binding site:ATP	56	4.31433	0.00253988	CARS, ACVRL1, MYLK2, TRIO, LRRK2, STK10, RPS6KA2, AKT3, PIM1, CDK20, SPEG, MAP3K8, PIM2, JAK2, CDKL3, RIPK2, LMTK2, LIG4, IRAK3, ERN1, ITPKC, ACAP1, LCK, SIK3, ULK3, ACSBG1, STK40, EPHA2, CSNK1G1, CAMK2D, SRC, PKN3, PRKX, GRK5, MKNK2, ABL2, MAP4K4, CDK17, MAP3K2, LYN, MAP3K3, PLK3, CHKB, CHKA, RIOK3, PLK2, INSR, CLK4, CLK3, HIPK2, CLK1, EHD1, MAPK11, EHD2, TAOK1, AAK1	1155	583	18012	1.49796	0.998963	0.572109	0.5718973338682343\
GOTERM_BP_DIRECT	GO:0007040~lysosome organization	9	0.693374	0.00265232	ABCA1, MFSD8, CLN3, FAM160A2, LRRK2, HPS4, LYST, CLN5, CHMP5	1145	39	18082	3.64434	0.999987	0.118157	0.11600736027555007\
GOTERM_BP_DIRECT	GO:0032088~negative regulation of NF-kappaB transcription factor activity	12	0.924499	0.00267967	NFKBIA, PARP10, PIAS4, PRMT2, IRAK2, ZC3H12A, NLRC5, PELI1, TNFAIP3, IRAK3, NOD2, COMMD6	1145	66	18082	2.8713	0.999988	0.118157	0.11600736027555007\
GOTERM_MF_DIRECT	GO:0002020~protease binding	17	1.30971	0.00284511	CAST, CSTB, ECM1, SERPINE1, TNFAIP3, TNFRSF10B, FURIN, CFLAR, TNF, SERPINB6A, UBC, FLOT1, LCN2, FAS, ITGAV, TIMP1, RFFL	1105	117	17446	2.29402	0.962563	0.182245	0.1801905199817667\
GOTERM_BP_DIRECT	GO:0001934~positive regulation of protein phosphorylation	23	1.77196	0.00302015	DAXX, CD40, SEMA4D, LRRK2, INSR, PLAUR, FAM129A, TNF, MMP9, VEGFA, HIPK2, CLN3, DAB2, CCND2, GPNMB, RB1CC1, IL1B, FLOT1, FLT3L, FNIP1, AGRN, SQSTM1, PTPN5	1145	184	18082	1.97402	0.999997	0.130736	0.12835758012958468\
GOTERM_BP_DIRECT	GO:0043154~negative regulation of cysteine-type endopeptidase activity involved in apoptotic process	12	0.924499	0.00302672	USP47, IL6, POR, ADORA2A, SRC, MDM2, CFLAR, BCL2A1D, IFI202B, FNIP1, CD44, VEGFA	1145	67	18082	2.82844	0.999997	0.130736	0.12835758012958468\
GOTERM_MF_DIRECT	GO:0004725~protein tyrosine phosphatase activity	15	1.15562	0.00308639	DUSP4, DUSP5, MTMR3, DUSP1, PTPRN, PTPN22, PTPN23, DUSP8, PTPN14, DUSP16, MTM1, DUSP14, SSH1, DUSP10, PTPN5	1105	97	17446	2.44148	0.971678	0.184038	0.18196288655837595\
GOTERM_CC_DIRECT	GO:0042470~melanosome	15	1.15562	0.00316223	CD63, HSPA5, TRPV2, HPS4, SLC2A1, ANXA11, GGH, SLC3A2, PDIA4, GNA13, MMP14, GPNMB, FLOT1, STX3, CTSD	1197	101	19662	2.43951	0.847131	0.0625068	0.05902836439194932\
GOTERM_BP_DIRECT	GO:0010575~positive regulation of vascular endothelial growth factor production	7	0.539291	0.0031747	IL1A, ADORA2B, IL1B, C3AR1, ARNT, PTGS2, ATF4	1145	24	18082	4.60604	0.999999	0.135742	0.1332732043407815\
GOTERM_MF_DIRECT	GO:0004672~protein kinase activity	51	3.92912	0.00319233	ACVRL1, MYLK2, TRIO, LRRK2, STK10, RPS6KA2, AKT3, PIM1, CDK20, SPEG, MAP3K8, PIM2, JAK2, CDKL3, RIPK2, LMTK2, IRAK3, ERN1, LCK, SIK3, ULK3, TRIB3, STK40, EPHA2, CSNK1G1, CAMK2D, SRC, PKN3, PRKX, GRK5, IRAK2, CCL5, MKNK2, CCL3, ABL2, MAP4K4, CDK17, MAP3K2, LYN, MAP3K3, PLK3, MLKL, PLK2, INSR, CLK4, CLK3, HIPK2, CLK1, MAPK11, TAOK1, AAK1	1105	531	17446	1.51638	0.974944	0.184038	0.18196288655837595\
INTERPRO	IPR007087:Zinc finger, C2H2	63	4.85362	0.0032693	PRDM2, ZFP82, EEA1, 9130019O22RIK, ZFP874B, ZC3H7A, ZXDB, ADNP2, ZFP287, KCMF1, ZFP655, ZFP775, ZFP335, YOD1, ZFP617, HIC2, ZFP46, MTF1, ZFP131, ZFP691, ZFP9, CREB5, ZFP451, CASZ1, ZFP429, ZFP703, ZFP747, ZFP426, ZFP503, ZBTB43, ZFP949, ZFP948, ZBTB3, ZBTB2, E430018J23RIK, ZFP52, ZFP51, ZFP54, PLAGL2, E4F1, HIVEP2, ZBTB7B, ZFP189, ZFP462, ZFP341, ZFP143, CIZ1, ZFR2, ZFP954, ZFP719, ZBTB11, KLF3, …	1229	731	20594	1.44415	0.996971	0.199653	0.19717242738605703\
GOTERM_BP_DIRECT	GO:1900745~positive regulation of p38MAPK cascade	6	0.46225	0.00327593	MAP3K3, GADD45B, GADD45A, ZC3H12A, SASH1, VEGFA	1145	17	18082	5.5737	0.999999	0.13867	0.13614776863944045\
UP_KEYWORDS	Methylation	75	5.77812	0.00338122	PIWIL2, BCAR3, RARG, PPP1R13B, SRXN1, WIPF2, WASL, PTPN23, TRIOBP, RND1, HIST2H2AC, SPRED3, RAB43, GOLGA2, C77080, LASP1, PPP1R13L, ZXDB, TCTN1, SPEG, HIST1H1E, TNKS1BP1, KIF1C, HIST1H1C, GBP5, PTGIR, PRMT2, BROX, ARID5B, LARP4B, RHOC, SRCIN1, RHOD, SYN1, RUNX2, DNM1, RAB33B, RHOB, HMGA1-RS1, TUBB2B, ELF2, PITPNM1, DMWD, SIK3, AHDC1, BIRC2, HIST1H2BC, ZFP451, CEBPB, RALA, PLEKHH3, ZFP703, ZFP503,…	1272	960	22680	1.39298	0.70755	0.0292234	0.02511763075827944\
GOTERM_BP_DIRECT	GO:0032495~response to muramyl dipeptide	5	0.385208	0.00367112	NFKBIA, NOTCH1, JAG1, TNFAIP3, NOD2	1145	11	18082	7.17825	1	0.15386	0.15106096043828013\
GOTERM_CC_DIRECT	GO:0012505~endomembrane system	16	1.23267	0.00381626	RABGAP1L, TMEM167B, SLC11A2, TRPV2, TBC1D9, LNPEP, AIG1, MPP5, LAPTM4B, TBC1D1, TBC1D2, ADORA2A, GPNMB, CDC42EP2, EVI5L, JAK2	1197	114	19662	2.30541	0.896416	0.0730013	0.06893883125608902\
GOTERM_BP_DIRECT	GO:0000165~MAPK cascade	12	0.924499	0.003829	ZFP36, MEF2B, DOK4, IL1B, CCL5, LRRK2, MYC, SLC11A1, CCL3, NF1, CCL2, TNF	1145	69	18082	2.74646	1	0.158903	0.15601289827014403\
UP_SEQ_FEATURE	DNA-binding region:A.T hook 2	5	0.385208	0.00384286	HMGA1-RS1, HMGA1, HMGA2, BAZ2A, AHDC1	1155	11	18012	7.08855	0.99997	0.741946	0.7416713073912401\
UP_SEQ_FEATURE	DNA-binding region:A.T hook 1	5	0.385208	0.00384286	HMGA1-RS1, HMGA1, HMGA2, BAZ2A, AHDC1	1155	11	18012	7.08855	0.99997	0.741946	0.7416713073912401\
GOTERM_BP_DIRECT	GO:0006468~protein phosphorylation	54	4.16025	0.00391185	ACVRL1, MYLK2, TRIO, LRRK2, STK10, RPS6KA2, AKT3, PIM1, CDK20, SPEG, MAP3K8, PIM2, JAK2, CDKL3, RIPK2, LMTK2, IRAK3, ERN1, LCK, SIK3, ULK3, FAM20C, TRIB3, STK40, EPHA2, CSNK1G1, CAMK2D, SRC, PKN3, PRKX, GRK5, IRAK2, MKNK2, CCL3, ABL2, FNIP2, ST3GAL1, MAP4K4, CDK17, MAP3K2, LYN, MAP3K3, PLK3, MLKL, RIOK3, PLK2, INSR, CLK4, CLK3, HIPK2, CLK1, MAPK11, TAOK1, AAK1	1145	576	18082	1.48051	1	0.160766	0.15784132032305875\
GOTERM_BP_DIRECT	GO:0032456~endocytic recycling	7	0.539291	0.00395691	EHD1, EHD2, MICALL1, RAB13, MICALL2, LMTK2, FCGR2B	1145	25	18082	4.4218	1	0.161054	0.15812418477501333\
UP_KEYWORDS	Amino-acid transport	8	0.616333	0.00399949	SLC7A7, SLC6A9, PQLC2, SLC38A7, SLC38A9, SLC3A2, SLC7A11, SLC7A2	1272	37	22680	3.85518	0.766536	0.0337632	0.029019567494122562\
GOTERM_CC_DIRECT	GO:0000421~autophagosome membrane	7	0.539291	0.00401873	GABARAPL1, MAP1LC3A, ATG9A, IRGM1, TMEM74, WIPI1, TECPR1	1197	26	19662	4.4224	0.908178	0.074472	0.07032771025958796\
INTERPRO	IPR020422:Dual specificity phosphatase, subgroup, catalytic domain	8	0.616333	0.00406391	DUSP4, DUSP5, DUSP10, DUSP1, DUSP8, DUSP16, DUSP14, SSH1	1229	35	20594	3.83011	0.999262	0.239906	0.2369256810734648\
GOTERM_BP_DIRECT	GO:0006898~receptor-mediated endocytosis	11	0.847458	0.00411864	CLN3, MSR1, FTL1, DAB2, FTH1, MICALL1, CD14, CD36, LDLRAP1, FCGR2B, DNM1	1145	60	18082	2.89523	1	0.165464	0.16245434364820044\
GOTERM_BP_DIRECT	GO:0007264~small GTPase mediated signal transduction	27	2.08012	0.00417319	BCAR3, DOCK5, RALA, DOCK4, GDI1, LRRK2, RAB22A, RND1, RAB43, GNA13, RAP1B, ARL5B, RAB20, ARL5C, RRAS, RASGEF1B, HMOX1, RALGDS, RHOC, RHOD, RAB33B, RHOB, RAB13, RAPGEF2, RGL3, RHOV, RGL1	1145	236	18082	1.80673	1	0.165464	0.16245434364820044\
GOTERM_BP_DIRECT	GO:0006357~regulation of transcription from RNA polymerase II promoter	40	3.08166	0.00418253	ATF1, NOTCH2, ECM1, GMEB2, NOTCH1, CEBPD, THRA, MAGED1, PTAFR, SRA1, RBPJ, ETS2, RELB, ZFP36, MED10, MED31, NFKBIZ, WBP5, MLX, HIST1H1E, HIST1H1C, BRD2, JUND, IFI204, ARID5B, ETV1, FOSL2, MED7, NFKB2, FOSL1, ELF2, BCL6, SP4, DGKQ, MAFF, SNAI1, ZFP131, NUPR1, ATF3, ATF4	1145	397	18082	1.59115	1	0.165464	0.16245434364820044\
UP_KEYWORDS	Notch signaling pathway	9	0.693374	0.00424458	NOTCH2, NOTCH1, JAG1, SEL1L, DNER, CHAC1, DTX3, RBPJ, DTX4	1272	47	22680	3.41429	0.786488	0.0345583	0.029702964797441767\
KEGG_PATHWAY	mmu04920:Adipocytokine signaling pathway	13	1.00154	0.00426413	STAT3, SLC2A1, ACSL4, TNFRSF1B, TNF, CPT1B, NFKBIA, SOCS3, NPY, AKT3, ACSBG1, CD36, JAK2	545	72	7691	2.54799	0.66796	0.0375122	0.0312602044541062\
UP_KEYWORDS	Isopeptide bond	74	5.70108	0.00428408	KDM5B, INTS12, GMEB2, THRA, PTPRN, COX6A2, HIST2H2AC, AKAP12, GJA1, TUBA1A, BASP1, RPS6KA2, CREB3L2, UIMC1, HIST1H1E, PLS3, TRIM25, CD36, HIST1H1C, CAST, PIAS4, DAXX, DST, RIPK2, DDX58, ARID5B, ETV1, RSBN1, ATG12, MED7, SLC9A4, TUBB2B, ELF2, TRAF6, ZC3H11A, ZFP131, IRF7, ZFP691, RAD54L2, BCORL1, HIST1H2BC, ZFP451, CEBPB, NOTCH1, PSMD11, CEBPD, ZBTB43, ADCY3, SLC3A2, BAZ2A, LPP, AKAP2, ATXN1, UBB,…	1272	953	22680	1.38451	0.789541	0.0345583	0.029702964797441767\
INTERPRO	IPR017441:Protein kinase, ATP binding site	38	2.92758	0.00428845	ACVRL1, MYLK2, CAMK2D, SRC, PKN3, LRRK2, PRKX, STK10, GRK5, RPS6KA2, MKNK2, AKT3, PIM1, CDK20, SPEG, ABL2, PIM2, JAK2, MAP4K4, LYN, CDK17, MAP3K2, CDKL3, PLK3, PLK2, INSR, LMTK2, CLK4, CLK3, HIPK2, CLK1, MAPK11, LCK, TAOK1, SIK3, ULK3, EPHA2, CSNK1G1	1229	394	20594	1.61613	0.999505	0.244995	0.24195157214381327\
GOTERM_BP_DIRECT	GO:0046330~positive regulation of JNK cascade	12	0.924499	0.00428929	IL1A, GADD45B, RIPK2, GADD45A, IL1B, RB1CC1, TAOK1, NOD1, NOD2, TNF, EDA2R, HIPK2	1145	70	18082	2.70722	1	0.16567	0.16265641194730482\
GOTERM_MF_DIRECT	GO:0003725~double-stranded RNA binding	12	0.924499	0.00429334	IFIH1, DDX58, OAS2, OAS3, ACTN1, MSN, OAS1A, SLC3A2, VIM, OASL1, OAS1G, OASL2	1105	70	17446	2.70655	0.992993	0.235725	0.23306718073902627\
GOTERM_BP_DIRECT	GO:0043032~positive regulation of macrophage activation	6	0.46225	0.00430242	IL10, IL33, IFI204, IL4RA, LGALS9, HAMP	1145	18	18082	5.26405	1	0.16567	0.16265641194730482\
GOTERM_BP_DIRECT	GO:0051591~response to cAMP	10	0.770416	0.00430515	FOSL1, THBD, PER1, JUND, VGF, DUSP1, PTPRN, CREM, PLA2G5, BIRC2	1145	51	18082	3.0965	1	0.16567	0.16265641194730482\
KEGG_PATHWAY	mmu04931:Insulin resistance	17	1.30971	0.00436189	INSR, STAT3, GFPT1, SLC2A1, PIK3CB, TNF, CPT1B, NFKBIA, SOCS3, IL6, RPS6KA2, CREB3L2, AKT3, MLX, TRIB3, CD36, CREB5	545	110	7691	2.18093	0.676265	0.0375122	0.0312602044541062\
GOTERM_BP_DIRECT	GO:2000503~positive regulation of natural killer cell chemotaxis	4	0.308166	0.00437054	CCL7, CCL5, CCL4, CCL3	1145	6	18082	10.5281	1	0.166671	0.16363946136441332\
KEGG_PATHWAY	mmu05323:Rheumatoid arthritis	14	1.07858	0.00466532	CD86, IL15, CD80, TCIRG1, TNF, VEGFA, IL1A, IL6, CTSL, IL1B, CCL5, CCL3, CCL2, ACP5	545	82	7691	2.40935	0.700748	0.0386844	0.0322369594933507\
GOTERM_BP_DIRECT	GO:0050715~positive regulation of cytokine secretion	8	0.616333	0.00474439	IL10, IL1A, SRC, CLEC4N, CD14, CD36, CLEC4E, TNF	1145	34	18082	3.7158	1	0.177726	0.17449267369506583\
GOTERM_BP_DIRECT	GO:0000422~mitophagy	8	0.616333	0.00474439	GABARAPL1, MAP1LC3A, RB1CC1, ATG9A, ATG2A, WIPI1, WIPI2, ATG12	1145	34	18082	3.7158	1	0.177726	0.17449267369506583\
GOTERM_MF_DIRECT	GO:0000166~nucleotide binding	151	11.6333	0.00474713	CARS, PI4K2B, MYLK2, CRCP, TRIO, DGKA, NARS, RAB43, STK10, FPGT, RPS6KA2, AKT3, CDK20, MAP3K8, PIM2, MAGI1, GBP5, CDKL3, TOR3A, ENTPD1, TAP2, SARS, LIG4, TAP1, LMTK2, ACSL4, LARP4B, GTPBP2, ERN1, MSH3, DGKQ, SIK3, ULK3, CMPK2, RAD54L2, EPHA2, CSNK1G1, SLC22A4, TMEM63A, TMEM63B, FICD, UBA6, HSPA4L, CACNA1B, RAP1B, RRAS, GRK5, KIF3B, IRAK2, ABL2, KIF3C, IP6K1, TRPM4, IP6K2, ABCA1, CDK17, ZRSR1, LYN…	1105	1936	17446	1.23142	0.995858	0.248793	0.2459876729560799\
GOTERM_CC_DIRECT	GO:0016023~cytoplasmic, membrane-bounded vesicle	19	1.46379	0.00478492	ARRDC4, DST, SLC30A4, HPS4, SNX33, WASL, PTPN23, MAPK8IP3, TBC1D2, SNX18, HAX1, GPNMB, RAB13, ESD, ABL2, ACSBG1, SLC39A2, RFFL, PHLDA1	1197	151	19662	2.06686	0.941823	0.0859836	0.08119867431187308\
KEGG_PATHWAY	mmu05140:Leishmaniasis	12	0.924499	0.00479806	NFKBIA, IL10, MAPK11, IL1A, MARCKSL1, ITGAM, NOS2, IL1B, TRAF6, JAK2, PTGS2, TNF	545	64	7691	2.64599	0.71087	0.0386844	0.0322369594933507\
GOTERM_BP_DIRECT	GO:0032729~positive regulation of interferon-gamma production	10	0.770416	0.00492043	FZD5, RIPK2, IL1B, SLC11A1, BCL3, H2-M3, LTA, PDE4B, CD14, TNF	1145	52	18082	3.03695	1	0.182703	0.1793798897020422\
GOTERM_CC_DIRECT	GO:0005802~trans-Golgi network	20	1.54083	0.0052128	SYS1, LRRK2, ATG9A, FAM109A, FURIN, WIPI1, ARAP1, ATP2C1, AP4B1, TJAP1, PLEKHA8, DOPEY2, CLN3, CPD, RAB13, AP3S1, CHAC1, ATP7A, NCK1, CAR4	1197	164	19662	2.00318	0.954918	0.0909174	0.08585793233612794\
GOTERM_BP_DIRECT	GO:1904754~positive regulation of vascular associated smooth muscle cell migration	5	0.385208	0.00523324	DOCK5, DOCK4, MDM2, ATP7A, SSH1	1145	12	18082	6.58006	1	0.190155	0.18669598502831744\
GOTERM_BP_DIRECT	GO:0097320~membrane tubulation	5	0.385208	0.00523324	EHD2, MICALL1, WHAMM, WASL, SNX33	1145	12	18082	6.58006	1	0.190155	0.18669598502831744\
GOTERM_MF_DIRECT	GO:0030159~receptor signaling complex scaffold activity	5	0.385208	0.0052366	SPAG9, AKAP12, LRRK2, LDLRAP1, MAPK8IP3	1105	12	17446	6.57843	0.997651	0.25618	0.2532918196623644\
GOTERM_BP_DIRECT	GO:0042493~response to drug	35	2.69646	0.00525588	CD86, COL18A1, CDKN1A, SRC, GSTT1, PTGS2, LYST, SLC9A1, CCL3, TSPO, LYN, IL10, ABCA1, TGIF1, USP47, ABCC1, JUND, UBE2B, ARG1, STAT3, VEGFC, MTHFR, GGH, MMP9, PGF, FOSL1, IL6, POR, ADORA2A, NPC1, LCK, MDM2, LTA, LCN2, PLIN2	1145	339	18082	1.63046	1	0.190155	0.18669598502831744\
KEGG_PATHWAY	mmu05330:Allograft rejection	11	0.847458	0.00532199	IL10, CD86, H2-T23, CD40, CD80, H2-T9, H2-M3, FAS, TNF, H2-D1, H2-Q10	545	56	7691	2.77199	0.7476	0.0416083	0.0346735670839108\
GOTERM_MF_DIRECT	GO:0004674~protein serine/threonine kinase activity	42	3.23575	0.00533246	ACVRL1, MYLK2, CAMK2D, TRIO, PKN3, LRRK2, PRKX, STK10, GRK5, IRAK2, RPS6KA2, MKNK2, AKT3, PIM1, CDK20, SPEG, MAP3K8, PIM2, MAP4K4, CDK17, MAP3K2, CDKL3, MAP3K3, PLK3, RIPK2, RIOK3, PLK2, LMTK2, IRAK3, CLK4, CLK3, HIPK2, CLK1, ERN1, MAPK11, TAOK1, SIK3, AAK1, ULK3, FAM20C, STK40, CSNK1G1	1105	428	17446	1.54931	0.997898	0.25618	0.2532918196623644\
GOTERM_BP_DIRECT	GO:0010629~negative regulation of gene expression	29	2.23421	0.0053477	ACVRL1, CDKN1A, GBA, ZFP503, SERPINE1, PTPN22, TNF, GJA1, MYC, ZC3H12A, CCL3, DIP2A, CD36, LGALS9, BBS4, TRP53INP1, CCR1, TGIF1, AKIRIN2, NDFIP2, NOS2, TIPARP, INSR, VEGFA, PARP10, IL1B, ID1, MDM2, MYADM	1145	265	18082	1.7282	1	0.191838	0.1883479477065404\
INTERPRO	IPR008271:Serine/threonine-protein kinase, active site	33	2.54237	0.00540171	ACVRL1, MYLK2, CAMK2D, TRIO, PKN3, LRRK2, PRKX, STK10, RPS6KA2, MKNK2, AKT3, PIM1, CDK20, SPEG, MAP3K8, PIM2, MAP4K4, CDK17, CDKL3, PLK3, RIPK2, PLK2, CLK4, CLK3, HIPK2, CLK1, ERN1, TAOK1, SIK3, AAK1, ULK3, STK40, CSNK1G1	1229	333	20594	1.66058	0.999932	0.298951	0.29523703093435855\
SMART	SM00033:CH	12	0.924499	0.00548734	SPECC1, CNN2, SMTN, DST, ACTN1, MICALL1, MICAL3, MICALL2, PLS3, PARVB, FLNC, UTRN	727	66	10425	2.60723	0.883044	0.279612	0.2774616110634156\
GOTERM_CC_DIRECT	GO:0005741~mitochondrial outer membrane	19	1.46379	0.00549071	PPP1R15A, MOAP1, RSAD2, ARG1, LRRK2, SLC11A2, ACSL4, CPT1B, ASS1, AGPAT4, GJA1, HAX1, TSPO, BCL2A1D, BCL2A1A, BCL2A1B, BCL2L2, BCL2L1, MCL1	1197	153	19662	2.03984	0.961802	0.0930284	0.08785139383301077\
GOTERM_BP_DIRECT	GO:1901741~positive regulation of myoblast fusion	6	0.46225	0.00553897	CD53, EHD1, EHD2, FLOT1, IL4RA, FLT3L	1145	19	18082	4.98699	1	0.195387	0.19183293826950149\
GOTERM_BP_DIRECT	GO:1901224~positive regulation of NIK/NF-kappaB signaling	6	0.46225	0.00553897	RC3H1, NOD1, GLRX, NOD2, TNF, SASH1	1145	19	18082	4.98699	1	0.195387	0.19183293826950149\
UP_KEYWORDS	Membrane	531	40.9091	0.00561436	PI4K2B, CHIC2, 2900060B14RIK, XYLT2, XYLT1, MRGPRE, GHITM, ENO2, EPS8, GJA1, ALCAM, AKT3, ZC3H12A, CREB3L2, C3AR1, HOMER3, AP1S3, DIP2C, IER3, GBP6, GBP5, GABARAPL1, UNC13A, FNDC3B, RC3H1, FNDC3A, EML2, ATG12, ZFYVE16, VOPP1, ORAI1, H2-D1, ATF4, MTMR3, FICD, NEDD4L, TAPBPL, PLA2G5, FLRT2, CHST11, RDH11, HMOX1, ST3GAL1, ABCA1, LYN, NDFIP2, JAG1, FZD5, LNPEP, GPR137B, EHD1, XKR8, EHD2, SLC6A8, SLC6…	1272	8683	22680	1.09039	0.870458	0.0443046	0.03807997393175311\
INTERPRO	IPR015880:Zinc finger, C2H2-like	59	4.54545	0.00566324	PRDM2, ZFP82, EEA1, 9130019O22RIK, ZFP874B, ZXDB, ADNP2, ZFP287, KCMF1, ZFP655, ZFP775, ZFP335, ZFP617, HIC2, ZFP46, MTF1, ZFP131, ZFP691, ZFP9, ZFP451, CASZ1, ZFP429, ZFP747, ZFP426, ZBTB43, ZFP949, ZFP948, ZBTB3, ZBTB2, E430018J23RIK, ZFP52, ZMAT3, ZFP51, ZFP54, PLAGL2, E4F1, HIVEP2, ZBTB7B, ZFP189, ZFP462, ZFP341, ZFP143, CIZ1, ZFR2, ZFP954, ZFP719, ZBTB11, KLF3, KLF2, KLF7, KLF6, BCL6, SP4, B…	1229	693	20594	1.42662	0.999957	0.303927	0.3001518572856553\
UP_SEQ_FEATURE	domain:Tyrosine-protein phosphatase	11	0.847458	0.00571972	DUSP4, DUSP10, DUSP1, PTPRN, PTPN22, PTPN23, DUSP8, PTPN14, PTPN5, DUSP14, SSH1	1155	62	18012	2.76682	1	0.974902	0.9745414477114781\
SMART	SM00259:ZnF_A20	4	0.308166	0.00573564	RABGEF1, ZFAND3, ZFAND5, TNFAIP3	727	6	10425	9.55983	0.893896	0.279612	0.2774616110634156\
UP_SEQ_FEATURE	domain:Protein kinase	48	3.698	0.00577079	ACVRL1, MYLK2, CAMK2D, TRIO, SRC, PKN3, LRRK2, PRKX, STK10, GRK5, IRAK2, MKNK2, AKT3, PIM1, CDK20, ABL2, MAP3K8, PIM2, MAP4K4, LYN, CDK17, MAP3K2, CDKL3, MAP3K3, PLK3, MLKL, RIPK2, RIOK3, PLK2, INSR, LMTK2, IRAK3, CLK4, CLK3, HIPK2, CLK1, ERN1, MAPK11, ACAP1, LCK, TAOK1, SIK3, AAK1, ULK3, TRIB3, STK40, EPHA2, CSNK1G1	1155	502	18012	1.49114	1	0.974902	0.9745414477114781\
UP_KEYWORDS	SH2 domain	14	1.07858	0.00583582	LYN, BCAR3, CISH, SRC, STAT2, STAT3, SOCS3, LCK, ABL2, STAP1, GRAP, JAK2, SOCS4, NCK1	1272	105	22680	2.37736	0.88052	0.0450724	0.038739919617905155\
GOTERM_BP_DIRECT	GO:0030099~myeloid cell differentiation	7	0.539291	0.00593583	CCR1, PLSCR1, DAB2, BCL6B, STAP1, PRKX, JAK2	1145	27	18082	4.09426	1	0.205954	0.20220759602993077\
GOTERM_BP_DIRECT	GO:1901216~positive regulation of neuron death	7	0.539291	0.00593583	DAXX, PPP1R13B, DDIT3, DDIT4, CLU, PTPN5, SSH1	1145	27	18082	4.09426	1	0.205954	0.20220759602993077\
INTERPRO	IPR023581:Platelet-derived growth factor, conserved site	4	0.308166	0.00617342	VEGFC, PDGFA, PGF, VEGFA	1229	7	20594	9.57526	0.999983	0.312375	0.30849456834377964\
INTERPRO	IPR002653:Zinc finger, A20-type	4	0.308166	0.00617342	RABGEF1, ZFAND3, ZFAND5, TNFAIP3	1229	7	20594	9.57526	0.999983	0.312375	0.30849456834377964\
GOTERM_CC_DIRECT	GO:0009897~external side of plasma membrane	32	2.46533	0.00630797	CD86, CD274, CD40, ITGAM, CD83, CD80, H2-M3, CXCR5, TNF, ALCAM, CD59A, CTSL, ANPEP, PDPN, ITGAV, CD36, CD14, CCR1, ABCA1, TNFRSF9, CXCL10, CD200R4, IL6, CD200R1, FAS, ITGA5, IL7R, MFGE8, FCGR2B, CD44, H2-D1, CRLF2	1197	317	19662	1.65815	0.97654	0.103906	0.09812397217006405\
UP_KEYWORDS	Endocytosis	15	1.15562	0.00631265	LMBR1L, MSR1, APLP1, SNX33, PIK3CB, DNM1, RABGEF1, PSTPIP1, SNX18, DAB2, MICALL1, AAK1, SIGLEC1, LDLRAP1, LRP12	1272	118	22680	2.26655	0.899616	0.0477394	0.041032219987893616\
GOTERM_BP_DIRECT	GO:0006886~intracellular protein transport	26	2.00308	0.00648542	NAPB, SEC23A, SRPR, SNX13, SNX33, STX11, AP3M2, XPO6, AP3S1, EVI5L, AP1S3, STX3, RFFL, RABGAP1L, SEC24A, TBC1D9, STAM, AP4B1, RHOB, EHD1, TBC1D1, SNX18, TBC1D2, RAB13, STX5A, STAM2	1145	232	18082	1.76981	1	0.221889	0.21785297897246822\
GOTERM_BP_DIRECT	GO:0008283~cell proliferation	25	1.92604	0.00649994	UHRF2, SRC, SRA1, FURIN, TNF, RAP1B, MYC, PDPN, PIM1, ASCC3, RHBDF1, STAT3, HMGA2, LIG4, TNFRSF1B, VEGFA, ERCC1, DDIT4, SBDS, LTA, HOXB4, CKLF, CFB, PPARD, BCL2L1	1145	220	18082	1.79456	1	0.221889	0.21785297897246822\
GOTERM_CC_DIRECT	GO:0043234~protein complex	55	4.23729	0.00658572	CDKN1A, TES, GDI1, WWC1, RBPJ, CLU, GOLGA2, MYC, CASP4, ZC3H12A, UTY, CD36, UNC13A, RIPK2, WIPI2, GAB2, MMP9, ATG12, RUNX2, DNM1, TRAF6, RAPGEF2, ORAI1, UTRN, BIRC2, CD44, BIRC3, CD63, CAMK2D, ZFP703, MAGED1, GSTP1, DOT1L, SDC3, CACNA1B, NOD2, PTGS2, AKAP2, ATXN1, PARD6A, EIF4EBP1, STAP1, SASH1, JUND, GCH1, HIST1H4N, MPP5, SMAD7, NFKBIA, SERPINB6A, BCL3, MDM2, NF1, SUGT1, SNTB2	1197	628	19662	1.43859	0.980124	0.10555	0.09967577646759046\
GOTERM_BP_DIRECT	GO:0048008~platelet-derived growth factor receptor signaling pathway	8	0.616333	0.00659518	TIPARP, SRC, ZFAND5, ABL2, ARID5B, PDGFA, JAK2, BCAR1	1145	36	18082	3.50936	1	0.223339	0.21927639959177447\
KEGG_PATHWAY	mmu05145:Toxoplasmosis	16	1.23267	0.00672522	IL10, CD40, NOS2, STAT3, IRGM1, LY96, LAMC1, TNF, NFKBIA, MAPK11, TRAF6, AKT3, JAK2, BIRC2, BCL2L1, BIRC3	545	105	7691	2.15039	0.824649	0.0510325	0.04252711274484897\
UP_KEYWORDS	DNA-binding	114	8.78274	0.00691467	ATF1, RBPJ, ETS2, ZFP36, MYC, CREB3L2, ZC3H12A, ADNP2, ZFP287, ZBP1, PIAS4, ZFP335, MEF2B, ARID5A, ARID5B, RUNX2, HIC2, ZFP46, MSH3, DDIT3, HOXB4, ZFP691, RAD54L2, NUPR1, ATF3, ZFP451, ATF4, HIST1H2BC, CASZ1, CREM, BAZ2A, CREBL2, ZBTB3, ATXN1, PCBP4, E4F1, HIVEP2, ZBTB7B, ZBED6, JUND, HIST1H4N, HMGA1, HMGA2, RFXANK, NR1D1, FOXN3, POU2F2, NFKB2, FOSL2, SMAD7, FOSL1, BCL6, SP4, BHLHE40, MAFF, SNAI1…	1272	1604	22680	1.26723	0.919439	0.050282	0.04321755737265724\
INTERPRO	IPR001841:Zinc finger, RING-type	29	2.23421	0.00692371	RNF11, TRIM30A, UHRF2, RNF19B, CBLB, DTX3, RCHY1, DTX4, ZNRF1, RNF214, RNF19A, TRIM46, TRIM25, LONRF1, RFFL, UNKL, SYVN1, RNF208, RC3H1, MID1, RNF169, TRAF6, MDM2, TRIM13, RNF183, BIRC2, TRIM34A, BIRC3, LNX2	1229	286	20594	1.69911	0.999995	0.340608	0.33637682007817943\
UP_KEYWORDS	GTP-binding	31	2.38829	0.00697379	RALA, LRRK2, SRPR, RAB22A, RND1, RAB43, GNA13, RAP1B, ARL5B, RAB20, ARL5C, TUBA1A, RRAS, FPGT, GBP2, GBP3, GBP6, GBP5, GCH1, MX2, IRGM1, TUBG2, RHOC, GTPBP2, RHOD, DNM1, RAB33B, RHOB, TUBB2B, RAB13, RHOV	1272	332	22680	1.66487	0.921161	0.050282	0.04321755737265724\
GOTERM_BP_DIRECT	GO:0032722~positive regulation of chemokine production	6	0.46225	0.0070065	IL6, RIPK2, ADORA2B, P2RY2, LGALS9, TNF	1145	20	18082	4.73764	1	0.228582	0.22442441730059515\
GOTERM_BP_DIRECT	GO:0044130~negative regulation of growth of symbiont in host	6	0.46225	0.0070065	IL10, LTA, NOD2, CD36, TNF, SQSTM1	1145	20	18082	4.73764	1	0.228582	0.22442441730059515\
GOTERM_BP_DIRECT	GO:0006471~protein ADP-ribosylation	6	0.46225	0.0070065	PARP10, PARP3, PARP4, TIPARP, SIRT6, PARP16	1145	20	18082	4.73764	1	0.228582	0.22442441730059515\
GOTERM_MF_DIRECT	GO:0005031~tumor necrosis factor-activated receptor activity	6	0.46225	0.00701153	CD40, TNFRSF9, FAS, TNFRSF10B, TNFRSF26, TNFRSF1B	1105	20	17446	4.73647	0.9997	0.318815	0.31522028970426197\
UP_KEYWORDS	Prenylation	18	1.38675	0.00706441	GBP5, RALA, PTGIR, BROX, RHOC, RHOD, RAB22A, RND1, RAB33B, RHOB, RAB43, RAP1B, CLN3, RAB20, RRAS, RAB13, GNG8, GBP2	1272	157	22680	2.04423	0.92373	0.050282	0.04321755737265724\
UP_SEQ_FEATURE	active site:Phosphocysteine intermediate	13	1.00154	0.00707875	DUSP4, MTMR3, DUSP1, PTPRN, PTPN22, PTPN23, DUSP8, PTPN14, MTM1, DUSP14, SSH1, DUSP10, PTPN5	1155	84	18012	2.41348	1	1	1.0\
KEGG_PATHWAY	mmu05160:Hepatitis C	19	1.46379	0.00711175	CDKN1A, DDX58, STAT2, STAT3, OAS1A, PIK3CB, TICAM1, IFIT1, TNF, OAS1G, NFKBIA, MAPK11, SOCS3, OAS2, OAS3, TRAF6, AKT3, IRF7, IRF9	545	136	7691	1.97152	0.841403	0.0524237	0.043686452595608126\
GOTERM_BP_DIRECT	GO:0007205~protein kinase C-activating G-protein coupled receptor signaling pathway	7	0.539291	0.00715795	EDN1, ADORA2A, CISH, DGKA, DGKQ, BDKRB1, DGKH	1145	28	18082	3.94803	1	0.228582	0.22442441730059515\
GOTERM_MF_DIRECT	GO:0008432~JUN kinase binding	5	0.385208	0.00718923	SPAG9, TGIF1, DAXX, GSTP1, MAPK8IP3	1105	13	17446	6.0724	0.999756	0.318815	0.31522028970426197\
GOTERM_BP_DIRECT	GO:2001046~positive regulation of integrin-mediated signaling pathway	4	0.308166	0.00729001	CD63, DAB2, EMP2, LIMS2	1145	7	18082	9.02408	1	0.228582	0.22442441730059515\
GOTERM_BP_DIRECT	GO:0036089~cleavage furrow formation	4	0.308166	0.00729001	SNX18, SPIRE2, SPIRE1, SNX33	1145	7	18082	9.02408	1	0.228582	0.22442441730059515\
GOTERM_BP_DIRECT	GO:0034141~positive regulation of toll-like receptor 3 signaling pathway	4	0.308166	0.00729001	WDFY1, FLOT1, PELI1, PTPN22	1145	7	18082	9.02408	1	0.228582	0.22442441730059515\
GOTERM_BP_DIRECT	GO:0031622~positive regulation of fever generation	4	0.308166	0.00729001	IL1B, CCL5, PTGS2, TNF	1145	7	18082	9.02408	1	0.228582	0.22442441730059515\
GOTERM_BP_DIRECT	GO:0060754~positive regulation of mast cell chemotaxis	4	0.308166	0.00729001	CCL5, VEGFC, PGF, VEGFA	1145	7	18082	9.02408	1	0.228582	0.22442441730059515\
GOTERM_BP_DIRECT	GO:0071407~cellular response to organic cyclic compound	12	0.924499	0.00729001	NFKBIA, RAP1B, MSR1, CEBPB, NOS2, TIPARP, IL1B, CCL5, STAT3, CCL3, NOD2, TNF	1145	75	18082	2.52674	1	0.228582	0.22442441730059515\
INTERPRO	IPR000980:SH2 domain	15	1.15562	0.00731266	LYN, BCAR3, CISH, SRC, STAT2, STAT3, CBLB, SOCS3, LCK, ABL2, STAP1, GRAP, JAK2, SOCS4, NCK1	1229	113	20594	2.22434	0.999998	0.350019	0.3456714068704372\
UP_KEYWORDS	Transport	132	10.1695	0.00738707	SLC23A2, SYS1, AQP9, ERO1L, RABGEF1, LAPTM4B, ZFP36, KPNA4, AP1S3, CHRNB1, SLC11A1, SLC30A4, ATG9A, SLC11A2, TAP2, TAP1, CPT1B, KCTD6, DOPEY2, SLC9A4, ZC3H11A, ORAI1, STAM2, SLC22A4, TMEM63A, SLC45A3, TMEM63B, SLC41A2, CACNA1B, SLC9A1, MTM1, RAB11FIP1, ZMAT3, SLC38A7, SLC38A9, SNX7, SLC15A3, TRPM4, PEA15A, ABCA1, OSBPL8, TRPV2, STAM, AP4B1, EHD1, DAB2, FAM160A2, SLC6A8, SLC6A9, TCN2, PQLC2, SELK,…	1272	1901	22680	1.23808	0.932218	0.0507156	0.04359027280255547\
UP_KEYWORDS	Microtubule	26	2.00308	0.00740476	NDRG1, GOLGA2, RASSF1, MAP1LC3A, TUBA1A, KIF3B, RASSF5, KIF1C, CEP170, KIF1B, WHAMM, KIF3C, NDEL1, GABARAPL1, DST, TUBG2, MID1, EML1, EML2, DNM1, SIRT2, CLIP2, TUBB2B, TTLL1, MAPRE3, SNTB2	1272	264	22680	1.756	0.932655	0.0507156	0.04359027280255547\
UP_SEQ_FEATURE	domain:PH	24	1.849	0.00750079	PLEKHH3, PLEKHG2, PLEKHB2, GAB2, PLD1, TRIOBP, DNM1, ARHGAP23, FAM129B, PLEKHA8, ARHGAP22, ACAP1, DOK3, DOK4, AKT3, RASA2, STAP1, KIF1B, PLEKHO1, PLEKHN1, PLCD3, PHLDA1, TECPR1, CYTH1	1155	208	18012	1.7994	1	1	1.0\
INTERPRO	IPR000306:Zinc finger, FYVE-type	7	0.539291	0.00766622	EEA1, ZFYVE26, ZFYVE16, FGD6, MTMR3, WDFY1, ZFYVE1	1229	30	20594	3.9099	0.999999	0.353069	0.34868331255348434\
GOTERM_MF_DIRECT	GO:0005102~receptor binding	40	3.08166	0.00771112	CD86, H2-T23, TRAF3IP2, SRC, GBA, H2-M3, SERPINE1, IL27, PLA2G5, RCHY1, PVR, RND1, WNT6, GJA1, PRDX5, ITGAV, LGALS9, LRIG2, JAK2, LDLRAP1, NCK1, LYN, ABCA1, EDN1, SEMA4D, NOS2, RIPK2, PLAUR, LIF, MSN, WIPI1, EML2, VEGFA, IL6, NUDT7, CLCF1, IL1B, GLA, H2-Q10, H2-D1	1105	412	17446	1.53284	0.999867	0.329294	0.32558079318675104\
INTERPRO	IPR002934:Nucleotidyl transferase domain	5	0.385208	0.0077751	OAS2, OAS3, OAS1A, OAS1G, OASL2	1229	14	20594	5.98454	0.999999	0.353069	0.34868331255348434\
GOTERM_CC_DIRECT	GO:0005615~extracellular space	115	8.85978	0.00780941	IL1RN, CSF3, SERPINE1, METRNL, ENO2, TNF, CLU, CFL2, ANPEP, CAR6, ENTPD1, RALGAPA2, ACTN1, PGF, SLPI, EZR, CFB, S100A8, HIST1H2BC, EBI3, IL4RA, PDGFA, LY96, WNT6, PRDX5, FLRT2, UBC, CD14, TNFRSF9, TNFSF12, LIF, MSN, GGH, CXCL10, CXCL11, IL6, TCN2, SERPINB6A, SERPINB6B, CPD, DMXL2, LCN2, SERPINI1, HAMP, H2-Q10, COL18A1, ECM1, CD40, ITGAM, LRRK2, IL1F9, ADM, IL27, CXCL3, CXCL2, IL18BP, THBD, HYAL1,…	1197	1504	19662	1.25598	0.99043	0.121868	0.11508598480631782\
GOTERM_BP_DIRECT	GO:0035556~intracellular signal transduction	39	3.00462	0.00795997	SRC, PKN3, DGKA, LRRK2, PLEK, ADCY3, CBLB, NOD1, NOD2, GNA13, SOCS3, RASSF1, ZFP36, RPS6KA2, RASSF5, MKNK2, AKT3, HMOX1, JAK2, SOCS4, MAP4K4, PEA15A, LYN, MAP3K3, EDN1, UNC13A, CISH, DUSP1, GAB2, SMAD7, MAPK11, DNMBP, DGKQ, STAC2, RASA2, ASB6, PLCD3, ASB1, DGKH	1145	400	18082	1.53973	1	0.247754	0.24324729916490206\
GOTERM_BP_DIRECT	GO:1901215~negative regulation of neuron death	10	0.770416	0.00808802	IL6, ABCC1, CSF3, GPNMB, CCL5, LRRK2, STAT3, GBA, BTBD10, VEGFA	1145	56	18082	2.82002	1	0.249902	0.24535635191683086\
GOTERM_CC_DIRECT	GO:0032587~ruffle membrane	12	0.924499	0.00810558	EPS8, DDX58, SRC, WWC1, PLEK, PDPN, THEM4, PLEKHO1, ITGAV, ITGA5, EZR, EPHA2	1197	79	19662	2.4951	0.991983	0.123246	0.1163878736496801\
UP_KEYWORDS	Antioxidant	5	0.385208	0.00814612	PRDX5, SRXN1, SEPW1, S100A8, TRP53INP1	1272	15	22680	5.9434	0.948653	0.05476	0.04706647721590721\
KEGG_PATHWAY	mmu05132:Salmonella infection	13	1.00154	0.00819759	NOS2, PKN3, WASL, CXCL3, CXCL2, IL1A, MAPK11, IL6, IL1B, CCL4, CCL3, CD14, FLNC	545	78	7691	2.35199	0.880411	0.0587494	0.04895785841793503\
GOTERM_BP_DIRECT	GO:0030036~actin cytoskeleton organization	18	1.38675	0.00837167	SPECC1, PDGFA, WASL, CORO2A, SSH1, FMNL3, EHD2, CLN3, DAAM1, BCL6, SPIRE2, CDC42EP2, NF1, SPIRE1, ABL2, TMSB10, PDLIM7, BCAR1	1145	142	18082	2.00182	1	0.256792	0.25212067888467815\
INTERPRO	IPR003903:Ubiquitin interacting motif	6	0.46225	0.00840141	PARP10, DNAJB2, ANKRD13B, UIMC1, STAM, STAM2	1229	22	20594	4.57001	1	0.371972	0.36735146535731517\
GOTERM_BP_DIRECT	GO:0001819~positive regulation of cytokine production	7	0.539291	0.00855196	IL1F6, SLC11A1, FLOT1, PELI1, IL1F9, LGALS9, TNF	1145	29	18082	3.8119	1	0.260435	0.25569735815100614\
INTERPRO	IPR000340:Dual specificity phosphatase, catalytic domain	8	0.616333	0.0086997	DUSP4, DUSP5, DUSP10, DUSP1, DUSP8, DUSP16, DUSP14, SSH1	1229	40	20594	3.35134	1	0.375785	0.37111644142603917\
KEGG_PATHWAY	mmu04015:Rap1 signaling pathway	26	2.00308	0.00871521	RALA, DOCK4, ITGAM, SRC, LPAR1, PDGFA, ADCY3, PIK3CB, RAP1B, PARD6A, RRAS, RASSF5, AKT3, RALGDS, MAGI1, INSR, VEGFC, PGF, VEGFA, MAPK11, ADORA2A, ADORA2B, ID1, RAPGEF2, BCAR1, EPHA2	545	214	7691	1.71453	0.89548	0.0607709	0.050642410139873306\
BIOCARTA	m_il10Pathway:IL-10 Anti-inflammatory Signaling Pathway	6	0.46225	0.00873068	IL10, IL1A, IL6, STAT3, HMOX1, TNF	154	12	1289	4.18506	0.80081	1	1.0\
GOTERM_MF_DIRECT	GO:0003950~NAD+ ADP-ribosyltransferase activity	6	0.46225	0.00873145	PARP10, PARP3, PARP4, TIPARP, PARP16, PARP14	1105	21	17446	4.51092	0.999959	0.359549	0.3554948240465617\
GOTERM_CC_DIRECT	GO:0032154~cleavage furrow	9	0.693374	0.00889926	PSTPIP1, RALA, PITPNM1, SPIRE2, SPIRE1, PLCD3, RHOC, SSH1, RHOB	1197	49	19662	3.01703	0.995013	0.131931	0.1245895941035571\
UP_SEQ_FEATURE	repeat:ANK 5	15	1.15562	0.0090114	NOTCH2, ANKRD33B, NOTCH1, FEM1B, TRPV2, RFXANK, GABPB1, NFKB2, NFKBIA, BCL3, NFKBIZ, ASB6, FEM1C, ASB1, RAI14	1155	108	18012	2.16595	1	1	1.0\
SMART	SM00195:DSPc	8	0.616333	0.00932221	DUSP4, DUSP5, DUSP10, DUSP1, DUSP8, DUSP16, DUSP14, SSH1	727	35	10425	3.27766	0.974079	0.403962	0.4008549113119495\
INTERPRO	IPR017956:AT hook, DNA-binding motif	4	0.308166	0.00944225	HMGA1-RS1, HMGA1, HMGA2, BAZ2A	1229	8	20594	8.37836	1	0.388889	0.3840581744282735\
INTERPRO	IPR004865:Sp100	4	0.308166	0.00944225	A530032D15RIK, SP140, CSPRS, C130026I21RIK	1229	8	20594	8.37836	1	0.388889	0.3840581744282735\
GOTERM_BP_DIRECT	GO:2000010~positive regulation of protein localization to cell surface	5	0.385208	0.00956147	LRIG2, STX3, SNX33, TNF, TM9SF4	1145	14	18082	5.64005	1	0.285026	0.27984124312638936\
GOTERM_BP_DIRECT	GO:1904707~positive regulation of vascular smooth muscle cell proliferation	5	0.385208	0.00956147	ERN1, MDM2, JAK2, MMP9, TNF	1145	14	18082	5.64005	1	0.285026	0.27984124312638936\
GOTERM_BP_DIRECT	GO:0090026~positive regulation of monocyte chemotaxis	5	0.385208	0.00956147	CCR1, CXCL10, CCL5, SERPINE1, CCL2	1145	14	18082	5.64005	1	0.285026	0.27984124312638936\
GOTERM_BP_DIRECT	GO:0048286~lung alveolus development	9	0.693374	0.00984697	ERRFI1, ATXN1, PDPN, LIF, PDGFA, ATP7A, MAPK8IP3, STK40, VEGFA	1145	48	18082	2.96103	1	0.288652	0.2834016263221052\
GOTERM_BP_DIRECT	GO:0006979~response to oxidative stress	17	1.30971	0.00987713	SLC23A2, ABCC1, BTG1, SRXN1, RBPMS, LRRK2, SLC7A11, PTGS2, MMP9, MMP14, PRDX5, MTF1, ERCC1, SELK, HMOX1, ERCC6, JAK2	1145	133	18082	2.01854	1	0.288652	0.2834016263221052\
INTERPRO	IPR006020:Phosphotyrosine interaction domain	8	0.616333	0.00996386	EPS8, TBC1D1, RABGAP1L, DAB2, NUMBL, APBB2, LDLRAP1, APBA3	1229	41	20594	3.2696	1	0.394072	0.3891763818334667\
GOTERM_MF_DIRECT	GO:0016740~transferase activity	116	8.93683	0.0100814	PI4K2B, MYLK2, TRIO, DGKA, XYLT2, XYLT1, SAT1, TGM1, STK10, FPGT, RPS6KA2, AKT3, CDK20, TRIM25, MAP3K8, PIM2, CHAC1, TGM2, HERC6, CDKL3, DGAT1, ALG2, LMTK2, ALG12, CPT1B, ERN1, SOAT2, DGKQ, SIK3, ULK3, CMPK2, EPHA2, CSNK1G1, FICD, GSTT4, NEDD4L, GSTT1, ABHD5, UGCG, CHST11, GRK5, ABL2, IP6K1, ST3GAL1, IP6K2, CDK17, LYN, PLK3, CHKB, CHKA, UBE2B, SMURF1, TIPARP, ZFR2, PLK2, INSR, GFPT1, PARP16, PARP…	1105	1472	17446	1.24418	0.999992	0.389369	0.3849793440579072\
INTERPRO	IPR001683:Phox homologous domain	9	0.693374	0.0100914	SNX18, SH3PXD2B, SNX13, SNX32, SNX33, SNX7, PLD1, SNX20, ZCCHC2	1229	51	20594	2.95707	1	0.394072	0.3891763818334667\
GOTERM_BP_DIRECT	GO:0042149~cellular response to glucose starvation	7	0.539291	0.0101302	MTMR3, HSPA5, ZC3H12A, SLC2A1, ASNS, UPP1, ATF4	1145	30	18082	3.68483	1	0.288652	0.2834016263221052\
GOTERM_BP_DIRECT	GO:0044344~cellular response to fibroblast growth factor stimulus	7	0.539291	0.0101302	KDM5B, ZFP36, HYAL1, CCL5, MYC, CCL2, CD44	1145	30	18082	3.68483	1	0.288652	0.2834016263221052\
GOTERM_BP_DIRECT	GO:0042517~positive regulation of tyrosine phosphorylation of Stat3 protein	7	0.539291	0.0101302	IL6, IL15, CLCF1, STAT3, OSM, LIF, JAK2	1145	30	18082	3.68483	1	0.288652	0.2834016263221052\
GOTERM_BP_DIRECT	GO:0051928~positive regulation of calcium ion transport	7	0.539291	0.0101302	CCR1, WFS1, CCL5, CCL4, CCL3, TSPO, ORAI1	1145	30	18082	3.68483	1	0.288652	0.2834016263221052\
GOTERM_MF_DIRECT	GO:0035091~phosphatidylinositol binding	13	1.00154	0.010131	TULP3, SNX13, SNX32, SNX33, PLD1, SNX20, MTM1, SNX18, DAB2, PITPNM1, SH3PXD2B, SNX7, ZCCHC2	1105	89	17446	2.30615	0.999992	0.389369	0.3849793440579072\
GOTERM_BP_DIRECT	GO:0009611~response to wounding	10	0.770416	0.0101605	IL6, ZFP36, FABP5, ABHD2, MYC, CCL2, TNFAIP3, PDGFA, ADM, PIK3CB	1145	58	18082	2.72278	1	0.288652	0.2834016263221052\
INTERPRO	IPR000116:High mobility group, HMG-I/HMG-Y	3	0.231125	0.0102356	HMGA1-RS1, HMGA1, HMGA2	1229	3	20594	16.7567	1	0.394072	0.3891763818334667\
UP_SEQ_FEATURE	zinc finger region:C2H2-type 1	28	2.15716	0.0104951	CASZ1, ZFP426, ZFP82, ZBTB3, ZXDA, ZXDB, ADNP2, E4F1, HIVEP2, ZBTB7B, ZFP287, ZFP143, ZFP775, KLF3, KLF2, HIC2, KLF7, KLF6, ZFP46, BCL6, SP4, MTF1, BCL6B, SNAI1, ZFP131, ZFP691, ZSCAN2, ZFP451	1155	263	18012	1.66028	1	1	1.0\
KEGG_PATHWAY	mmu04014:Ras signaling pathway	27	2.08012	0.0108124	RALA, PDGFA, PIK3CB, RASAL2, PLA2G5, PLD1, ETS2, RAP1B, RASSF1, RRAS, RASSF5, AKT3, ABL2, GNG8, RALGDS, PLA2G2E, INSR, VEGFC, GAB2, PGF, VEGFA, RASA2, NF1, RGL1, EPHA2, BCL2L1, PLA1A	545	229	7691	1.66385	0.939481	0.0734107	0.061175561070898415\
GOTERM_CC_DIRECT	GO:0031982~vesicle	19	1.46379	0.0110435	LRPAP1, IL1RN, RIPK2, GSTP1, SLC2A1, MSN, NOD2, PLD1, GGTA1, VEGFA, EPS8, RABGEF1, GPRC5A, NPC1, BASP1, IL1B, SPP1, STX5A, EZR	1197	164	19662	1.90302	0.998619	0.159727	0.15083841195153047\
GOTERM_BP_DIRECT	GO:0051726~regulation of cell cycle	15	1.15562	0.0110566	MYLK2, CDKN1A, JUND, GADD45B, SRC, GADD45A, WFS1, ZFP703, DOT1L, STAT3, SIRT2, CCND2, GRK5, CCNG2, BIRC2	1145	112	18082	2.11502	1	0.308017	0.3024143301361915\
GOTERM_BP_DIRECT	GO:2000643~positive regulation of early endosome to late endosome transport	4	0.308166	0.0111193	DAB2, MSN, PTPN23, EZR	1145	8	18082	7.89607	1	0.308017	0.3024143301361915\
GOTERM_BP_DIRECT	GO:0051353~positive regulation of oxidoreductase activity	4	0.308166	0.0111193	ABL2, NOD2, LGALS9, ATP7A	1145	8	18082	7.89607	1	0.308017	0.3024143301361915\
GOTERM_MF_DIRECT	GO:0008429~phosphatidylethanolamine binding	4	0.308166	0.0111251	MAP1LC3A, NF1, ANXA11, MFGE8	1105	8	17446	7.89412	0.999997	0.412245	0.4075965390938296\
GOTERM_BP_DIRECT	GO:0030819~positive regulation of cAMP biosynthetic process	9	0.693374	0.0111332	AKAP12, ABCA1, PTGIR, CALCRL, ADORA2A, ADORA2B, GIPR, GHRH, ADM	1145	49	18082	2.9006	1	0.308017	0.3024143301361915\
UP_KEYWORDS	Calmodulin-binding	16	1.23267	0.0112852	MYLK2, MARCKSL1, CAMK2D, NOS2, MYO10, PDE1B, ADCY3, SYT7, SLC9A1, CNN2, ITPKC, MARCKS, CTH, ORAI1, SNTB2, TRPM4	1272	139	22680	2.0524	0.983753	0.0744823	0.06401788706179391\
INTERPRO	IPR014352:FERM/acyl-CoA-binding protein, 3-helical bundle	9	0.693374	0.0113197	FRMD6, ACBD4, PLEKHH3, MYO10, MSN, ACBD3, EZR, PTPN14, PLEKHH1	1229	52	20594	2.9002	1	0.426534	0.421235741683502\
GOTERM_MF_DIRECT	GO:0005525~GTP binding	37	2.85054	0.0114413	RALA, LRRK2, SRPR, RAB22A, RND1, RAB43, GNA13, RAP1B, ARL5B, RAB20, ARL5C, TUBA1A, RRAS, FPGT, GBP2, TGM2, GBP3, GBP6, GBP5, EIF2B2, GCH1, MX2, INSR, IRGM1, TUBG2, RHOC, GTPBP2, RHOD, DNM1, RAB33B, RHOB, EHD1, IRGQ, EHD2, TUBB2B, RAB13, RHOV	1105	383	17446	1.52523	0.999998	0.412245	0.4075965390938296\
BIOCARTA	M_il1rPathway:Signal transduction through IL1R	10	0.770416	0.0114793	NFKBIA, IL1A, IL6, IL1RN, IRAK2, IL1B, TRAF6, TOLLIP, IRAK3, TNF	154	33	1289	2.5364	0.880496	1	1.0\
GOTERM_BP_DIRECT	GO:0090402~oncogene-induced cell senescence	3	0.231125	0.0114932	HMGA1-RS1, HMGA1, HMGA2	1145	3	18082	15.7921	1	0.311863	0.30619039728761105\
GOTERM_BP_DIRECT	GO:1901740~negative regulation of myoblast fusion	3	0.231125	0.0114932	CXCL10, IL1F9, CFLAR	1145	3	18082	15.7921	1	0.311863	0.30619039728761105\
GOTERM_BP_DIRECT	GO:0086003~cardiac muscle cell contraction	3	0.231125	0.0114932	CAMK2D, UTY, SLC9A1	1145	3	18082	15.7921	1	0.311863	0.30619039728761105\
UP_SEQ_FEATURE	domain:CARD 1	3	0.231125	0.0117796	IFIH1, DDX58, NOD2	1155	3	18012	15.5948	1	1	1.0\
UP_SEQ_FEATURE	domain:CARD 2	3	0.231125	0.0117796	IFIH1, DDX58, NOD2	1155	3	18012	15.5948	1	1	1.0\
GOTERM_BP_DIRECT	GO:0043507~positive regulation of JUN kinase activity	8	0.616333	0.0118307	IL1RN, EDN1, FZD5, IL1B, TRAF6, TNF, MAPK8IP3, SASH1	1145	40	18082	3.15843	1	0.316935	0.3111696638877645\
GOTERM_BP_DIRECT	GO:0042771~intrinsic apoptotic signaling pathway in response to DNA damage by p53 class mediator	7	0.539291	0.0119047	CDKN1A, IFI204, BCL3, DDIT4, NUPR1, BBC3, HIPK2	1145	31	18082	3.56597	1	0.316935	0.3111696638877645\
GOTERM_BP_DIRECT	GO:0043086~negative regulation of catalytic activity	7	0.539291	0.0119047	CAST, CLN3, NOTCH1, TMBIM1, TIMP1, APBA3, ATP7A	1145	31	18082	3.56597	1	0.316935	0.3111696638877645\
INTERPRO	IPR003595:Protein-tyrosine phosphatase, catalytic	10	0.770416	0.0119816	DUSP4, DUSP5, MTMR3, DUSP1, PTPRN, PTPN22, PTPN23, PTPN14, PTPN5, MTM1	1229	63	20594	2.6598	1	0.442073	0.43658109195004396\
GOTERM_BP_DIRECT	GO:0045019~negative regulation of nitric oxide biosynthetic process	5	0.385208	0.0123956	IL10, ZC3H12A, TSPO, ACP5, GLA	1145	15	18082	5.26405	1	0.325905	0.3199764762647683\
GOTERM_BP_DIRECT	GO:0051044~positive regulation of membrane protein ectodomain proteolysis	5	0.385208	0.0123956	IL1B, ADAM8, SNX33, TNFRSF1B, TNF	1145	15	18082	5.26405	1	0.325905	0.3199764762647683\
UP_KEYWORDS	Proto-oncogene	13	1.00154	0.0125806	LYN, BTG1, SRC, USP4, LITAF, ETS2, AFF1, LCK, MYC, PIM1, MDM2, MAP3K8, PIM2	1272	103	22680	2.25041	0.989905	0.081549	0.07009173440523787\
KEGG_PATHWAY	mmu05200:Pathways in cancer	41	3.15871	0.0126731	CDKN1A, RALA, PTGER2, LPAR1, SLC2A1, PDGFA, ADCY3, CBLB, PIK3CB, LAMC1, PTGS2, GNA13, WNT6, RASSF1, MYC, RASSF5, AKT3, BDKRB1, GNG8, ITGAV, RALGDS, NOS2, FZD5, STAT3, VEGFC, ARNT, MMP9, PGF, VEGFA, NFKB2, NFKBIA, IL6, MSH3, TRAF6, MDM2, FAS, FLT3L, BIRC2, PPARD, BCL2L1, BIRC3	545	395	7691	1.46478	0.962766	0.0838372	0.06986431393244842\
GOTERM_BP_DIRECT	GO:0007050~cell cycle arrest	12	0.924499	0.0128105	TBRG1, NOTCH2, ERN1, RASSF1, CDKN1A, SLFN1, GADD45A, MYC, DDIT3, PMP22, APBB2, TRP53INP1	1145	81	18082	2.33958	1	0.334734	0.3286455380030083\
GOTERM_MF_DIRECT	GO:0004843~thiol-dependent ubiquitin-specific protease activity	12	0.924499	0.0128226	USP35, OTUB2, USP47, USP48, TNIP1, USP4, USP22, ZC3H12A, TNFAIP3, FAM63A, YOD1, OTUD3	1105	81	17446	2.339	1	0.44154	0.4365615674173804\
UP_SEQ_FEATURE	domain:Rhodanese	5	0.385208	0.012942	DUSP4, DUSP10, DUSP1, TBC1D23, DUSP8	1155	15	18012	5.19827	1	1	1.0\
GOTERM_BP_DIRECT	GO:0016239~positive regulation of macroautophagy	6	0.46225	0.0129925	GBA, SESN2, TRIM13, HMOX1, PIM2, SQSTM1	1145	23	18082	4.11969	1	0.335348	0.3292477228397262\
GOTERM_BP_DIRECT	GO:0036120~cellular response to platelet-derived growth factor stimulus	6	0.46225	0.0129925	ERRFI1, HYAL1, SRC, MYC, CCL2, ATP7A	1145	23	18082	4.11969	1	0.335348	0.3292477228397262\
GOTERM_MF_DIRECT	GO:0000977~RNA polymerase II regulatory region sequence-specific DNA binding	24	1.849	0.0130203	ATF1, HMX3, CEBPB, RARG, MEF2B, ZFP747, ARID5B, NR1D1, ETS2, FOSL2, NFKB2, FOSL1, E430018J23RIK, 9130019O22RIK, NFIL3, BCL6, BCL6B, SNAI1, MLX, ZFP691, E4F1, ZBED6, ZSCAN2, ATF3	1105	221	17446	1.71456	1	0.44154	0.4365615674173804\
UP_SEQ_FEATURE	zinc finger region:C2H2-type 2	28	2.15716	0.0132288	CASZ1, ZFP426, ZBTB43, ZFP82, ZBTB3, ZXDA, ZXDB, ADNP2, E4F1, HIVEP2, ZBTB7B, ZFP287, ZFP143, ZFP775, KLF3, KLF2, HIC2, KLF7, KLF6, ZFP46, BCL6, SP4, MTF1, BCL6B, SNAI1, ZFP131, ZFP691, ZSCAN2	1155	268	18012	1.62931	1	1	1.0\
GOTERM_BP_DIRECT	GO:0030154~cell differentiation	66	5.08475	0.0134222	PIWIL2, HMX3, LRRK2, TNFAIP2, SRA1, MEA1, EDA2R, ANPEP, ZC3H12A, SH3PXD2B, DNER, SPEG, ITGAV, JAK2, NDEL1, UNC13A, TNFRSF12A, SFMBT1, IFRD1, ARNT, PGF, SIRT2, RHOB, ELF2, ANGPTL6, RAPGEF2, KCTD11, SQSTM1, EPHA2, PPARD, NOTCH2, SLFN5, CEBPB, NOTCH1, UHRF2, NEDD4L, PRKX, CREBL2, SEMA3E, ABHD5, SPATA6, SLC9A1, ARHGAP22, GNA13, SBNO2, ZBTB7B, PDLIM7, MCL1, NTNG2, SEMA4D, FZD5, GADD45B, SMURF1, TNFSF1…	1145	780	18082	1.33626	1	0.342398	0.3361696026834754\
GOTERM_BP_DIRECT	GO:0035458~cellular response to interferon-beta	8	0.616333	0.0135083	GBP6, IFI204, IRGM1, IFI202B, GBP2, IFIT1, IFIT3, GBP3	1145	41	18082	3.08139	1	0.342398	0.3361696026834754\
GOTERM_BP_DIRECT	GO:0097191~extrinsic apoptotic signaling pathway	8	0.616333	0.0135083	IL33, TNFRSF12A, TNFSF12, FAS, TNFRSF10B, TNFRSF1B, JAK2, TNF	1145	41	18082	3.08139	1	0.342398	0.3361696026834754\
INTERPRO	IPR013087:Zinc finger C2H2-type/integrase DNA-binding domain	54	4.16025	0.0135398	PRDM2, ZFP82, 9130019O22RIK, ZFP874B, ZXDB, ZFP287, ZFP655, ZFP775, ZFP335, ZFP617, HIC2, ZFP46, MTF1, ZFP131, ZFP691, ZFP9, CREB5, ZFP429, ZFP703, ZFP747, ZFP426, ZFP503, ZBTB43, ZFP949, ZFP948, ZBTB3, ZBTB2, E430018J23RIK, ZFP52, ZFP51, ZFP54, PLAGL2, E4F1, HIVEP2, ZBTB7B, ZFP189, ZFP462, ZFP341, ZFP143, ZFP954, ZFP719, ZBTB11, KLF3, KLF2, KLF7, KLF6, BCL6, SP4, BCL6B, SNAI1, ZFP790, ZFP597, ZS…	1229	652	20594	1.38783	1	0.461187	0.45545789476470344\
INTERPRO	IPR003531:Short hematopoietin receptor, family 1, conserved site	4	0.308166	0.0135413	CSF2RB2, IL4RA, CSF2RB, IL7R	1229	9	20594	7.44743	1	0.461187	0.45545789476470344\
INTERPRO	IPR007421:ATPase, AAA-4	4	0.308166	0.0135413	SLFN5, SLFN2, SLFN1, SLFN4	1229	9	20594	7.44743	1	0.461187	0.45545789476470344\
INTERPRO	IPR000072:Platelet-derived growth factor (PDGF)	4	0.308166	0.0135413	VEGFC, PDGFA, PGF, VEGFA	1229	9	20594	7.44743	1	0.461187	0.45545789476470344\
KEGG_PATHWAY	mmu04623:Cytosolic DNA-sensing pathway	11	0.847458	0.0136483	NFKBIA, ZBP1, IL33, CXCL10, IL6, DDX58, IL1B, CCL5, CCL4, IRF7, IFI202B	545	64	7691	2.42549	0.971146	0.0880313	0.07335938628033235\
GOTERM_CC_DIRECT	GO:0034045~pre-autophagosomal structure membrane	5	0.385208	0.0137546	RB1CC1, ATG2A, WIPI1, WIPI2, ATG12	1197	16	19662	5.13315	0.999729	0.186968	0.17656334320756367\
GOTERM_CC_DIRECT	GO:0019898~extrinsic component of membrane	12	0.924499	0.0137742	EHD2, SNX18, MTMR3, MICALL1, ATG2A, MSN, SNX32, WIPI1, WIPI2, SNX33, SNX7, EZR	1197	85	19662	2.31897	0.999732	0.186968	0.17656334320756367\
GOTERM_CC_DIRECT	GO:0005623~cell	24	1.849	0.0138728	RTN2, CIZ1, TMEM167B, BC022687, GLRX, CXCL3, CXCL2, PDIA5, ZWINT, AP3M2, FTL1, PRDX5, SLC6A9, RILPL1, C3AR1, CCL3, SPIRE1, ABL2, KIF1B, AP3S1, KIF3C, LDLRAP1, TMSB10, GPR18	1197	231	19662	1.7066	0.999748	0.186968	0.17656334320756367\
GOTERM_MF_DIRECT	GO:0032266~phosphatidylinositol-3-phosphate binding	7	0.539291	0.0138977	ZFYVE26, SH3PXD2B, SNX13, WIPI1, WIPI2, SNX20, TECPR1	1105	32	17446	3.45368	1	0.45783	0.4526679854642875\
GOTERM_BP_DIRECT	GO:0043410~positive regulation of MAPK cascade	14	1.07858	0.0140278	SPAG9, CD40, WWC1, INSR, OSM, LIF, LPAR1, PDGFA, NOD2, TNFRSF1B, IL6, FAS, ITGAV, CD36	1145	104	18082	2.12586	1	0.35345	0.3470205546757401\
GOTERM_CC_DIRECT	GO:0055038~recycling endosome membrane	8	0.616333	0.0142544	EHD1, EHD2, ACAP1, PLEKHB2, MICALL1, RAB13, RFFL, NDRG1	1197	43	19662	3.05601	0.999799	0.187841	0.17738820573236877\
KEGG_PATHWAY	mmu05161:Hepatitis B	19	1.46379	0.0144049	CDKN1A, SRC, DDX58, STAT2, STAT3, PIK3CB, TICAM1, TNF, MMP9, IFIH1, NFKBIA, IL6, MYC, CREB3L2, AKT3, IRF7, FAS, ATF4, CREB5	545	146	7691	1.83648	0.976329	0.0906456	0.07553804031218936\
SMART	SM00384:AT_hook	4	0.308166	0.0144523	HMGA1-RS1, HMGA1, HMGA2, BAZ2A	727	8	10425	7.16988	0.996578	0.527347	0.5232902534039006\
INTERPRO	IPR001315:Caspase Recruitment	6	0.46225	0.0146206	RIPK2, CASP4, NOD1, NOD2, BIRC2, BIRC3	1229	25	20594	4.02161	1	0.488549	0.48248023476819374\
GOTERM_MF_DIRECT	GO:0061630~ubiquitin protein ligase activity	22	1.69492	0.0148277	KCMF1, UBE2B, UHRF2, SMURF1, SYVN1, RNF19B, NEDD4L, CBLB, UBR2, FBXO30, MED7, RABGEF1, TMEM189, ZNRF1, RNF19A, MED10, TRAF6, MED31, PELI1, MDM2, RFFL, HERC6	1105	199	17446	1.74543	1	0.4749	0.46954526425769133\
GOTERM_CC_DIRECT	GO:0005901~caveola	12	0.924499	0.0149543	CLN3, EHD2, SRC, INSR, LRRK2, FLOT1, SLC2A1, HMOX1, EMP2, CD36, JAK2, PTGS2	1197	86	19662	2.29201	0.999868	0.192781	0.18205281643176738\
UP_KEYWORDS	Alternative promoter usage	9	0.693374	0.0150802	COL18A1, RASSF1, MYO10, SLC6A9, DST, CREM, SPEG, NFE2L1, VEGFA	1272	58	22680	2.76675	0.995977	0.0960373	0.08254448037742831\
GOTERM_BP_DIRECT	GO:0042060~wound healing	13	1.00154	0.0152851	NOTCH2, SERPINB2, SLC11A1, SERPINE1, CXCL2, DCBLD2, CNN2, IL6, MUSTN1, NF1, TIMP1, S100A8, PPARD	1145	94	18082	2.18402	1	0.365846	0.35919111106404034\
GOTERM_BP_DIRECT	GO:0007159~leukocyte cell-cell adhesion	6	0.46225	0.0155761	ITGAM, TNIP1, CCL5, MSN, ITGA5, EZR	1145	24	18082	3.94803	1	0.365846	0.35919111106404034\
GOTERM_BP_DIRECT	GO:0007259~JAK-STAT cascade	6	0.46225	0.0155761	PIAS4, SOCS3, CLCF1, STAT3, JAK2, HAMP	1145	24	18082	3.94803	1	0.365846	0.35919111106404034\
GOTERM_BP_DIRECT	GO:0016236~macroautophagy	6	0.46225	0.0155761	CLN3, TCIRG1, ZFYVE1, SQSTM1, ATG12, TRP53INP2	1145	24	18082	3.94803	1	0.365846	0.35919111106404034\
INTERPRO	IPR011011:Zinc finger, FYVE/PHD-type	16	1.23267	0.0156972	INTS12, KDM5B, MTMR3, UHRF2, SP140, PHF1, BAZ2A, ZFYVE1, EEA1, ZFYVE26, ZFYVE16, SPIRE2, WDFY1, SPIRE1, PHF13, RFFL	1229	136	20594	1.97138	1	0.514812	0.5084164709156445\
SMART	SM00064:FYVE	7	0.539291	0.0157099	EEA1, ZFYVE26, ZFYVE16, FGD6, MTMR3, WDFY1, ZFYVE1	727	30	10425	3.34594	0.99792	0.527347	0.5232902534039006\
GOTERM_BP_DIRECT	GO:1901214~regulation of neuron death	5	0.385208	0.0157148	UBB, RILPL1, CCL5, LRRK2, CLU	1145	16	18082	4.93504	1	0.365846	0.35919111106404034\
GOTERM_BP_DIRECT	GO:2000406~positive regulation of T cell migration	5	0.385208	0.0157148	CXCL10, CCL5, SELK, ADAM8, LGALS9	1145	16	18082	4.93504	1	0.365846	0.35919111106404034\
GOTERM_BP_DIRECT	GO:0031532~actin cytoskeleton reorganization	9	0.693374	0.0157348	EPS8, RALA, PLEK, MICALL2, RICTOR, PARVB, S1PR2, ATP2C1, EZR	1145	52	18082	2.73325	1	0.365846	0.35919111106404034\
UP_SEQ_FEATURE	repeat:ANK 4	16	1.23267	0.0158898	NOTCH2, ANKRD33B, NOTCH1, FEM1B, TRPV2, RFXANK, GABPB1, NFKB2, NFKBIA, ABTB2, BCL3, NFKBIZ, ASB6, FEM1C, ASB1, RAI14	1155	127	18012	1.9647	1	1	1.0\
GOTERM_BP_DIRECT	GO:0060426~lung vasculature development	4	0.308166	0.0159026	ERRFI1, ID1, LIF, VEGFA	1145	9	18082	7.01873	1	0.365846	0.35919111106404034\
GOTERM_BP_DIRECT	GO:0031915~positive regulation of synaptic plasticity	4	0.308166	0.0159026	UNC13A, PTGS2, MMP9, SSH1	1145	9	18082	7.01873	1	0.365846	0.35919111106404034\
GOTERM_BP_DIRECT	GO:2000774~positive regulation of cellular senescence	4	0.308166	0.0159026	HMGA1-RS1, HMGA1, HMGA2, YPEL3	1145	9	18082	7.01873	1	0.365846	0.35919111106404034\
GOTERM_BP_DIRECT	GO:0009743~response to carbohydrate	4	0.308166	0.0159026	LYN, RAP1B, IL1B, MDM2	1145	9	18082	7.01873	1	0.365846	0.35919111106404034\
GOTERM_BP_DIRECT	GO:0032966~negative regulation of collagen biosynthetic process	4	0.308166	0.0159026	ERRFI1, IL6, ADORA2B, PPARD	1145	9	18082	7.01873	1	0.365846	0.35919111106404034\
GOTERM_BP_DIRECT	GO:0034115~negative regulation of heterotypic cell-cell adhesion	4	0.308166	0.0159026	IL10, IL1RN, MYADM, TNFAIP3	1145	9	18082	7.01873	1	0.365846	0.35919111106404034\
GOTERM_BP_DIRECT	GO:0032308~positive regulation of prostaglandin secretion	4	0.308166	0.0159026	IL1A, EDN1, IL1B, P2RY2	1145	9	18082	7.01873	1	0.365846	0.35919111106404034\
GOTERM_BP_DIRECT	GO:0071639~positive regulation of monocyte chemotactic protein-1 production	4	0.308166	0.0159026	IL1A, IL1B, SELK, NOD2	1145	9	18082	7.01873	1	0.365846	0.35919111106404034\
GOTERM_BP_DIRECT	GO:0043068~positive regulation of programmed cell death	4	0.308166	0.0159026	RARG, CDKN1A, LRRK2, TNF	1145	9	18082	7.01873	1	0.365846	0.35919111106404034\
INTERPRO	IPR004182:GRAM	5	0.385208	0.016029	GRAMD1B, GRAMD1A, TBC1D9, GRAMD3, MTM1	1229	17	20594	4.92844	1	0.516134	0.5097223805280376\
GOTERM_BP_DIRECT	GO:0071345~cellular response to cytokine stimulus	7	0.539291	0.0160884	NFKBIA, CD86, PLSCR1, CSF3, HAX1, NOS2, STAT3	1145	33	18082	3.34985	1	0.368121	0.3614244641998113\
GOTERM_CC_DIRECT	GO:0010008~endosome membrane	15	1.15562	0.0163094	CD63, PRAF2, SLC11A1, WIPI1, RAB22A, RHOB, WDR44, EHD1, SNX18, MICALL1, TMBIM1, PMEPA1, RHOV, RFFL, CHMP5	1197	122	19662	2.0196	0.999942	0.205776	0.19432512212135\
UP_SEQ_FEATURE	domain:Ras-GEF	6	0.46225	0.0163755	BCAR3, RASGEF1B, RAPGEF2, RGL3, RGL1, RALGDS	1155	24	18012	3.8987	1	1	1.0\
UP_SEQ_FEATURE	glycosylation site:N-linked (GlcNAc...) (high mannose)	5	0.385208	0.016397	ECM1, CTSL, GBA, GGH, CTSD	1155	16	18012	4.87338	1	1	1.0\
UP_SEQ_FEATURE	DNA-binding region:A.T hook 3	4	0.308166	0.0164535	HMGA1-RS1, HMGA1, HMGA2, BAZ2A	1155	9	18012	6.93102	1	1	1.0\
UP_SEQ_FEATURE	active site:Proton acceptor	61	4.69954	0.0165576	ACVRL1, MYLK2, TRIO, LRRK2, ENO2, STK10, RPS6KA2, AKT3, PIM1, ME1, CDK20, SPEG, MAP3K8, PIM2, JAK2, CDKL3, RIPK2, LMTK2, SIRT6, CPT1B, SIRT2, ERN1, ACAP1, LCK, SIK3, ULK3, ALDOC, STK40, EPHA2, CSNK1G1, CAMK2D, SRC, PKN3, PRKX, PTGS2, RDH12, GRK5, ALDH1B1, RDH11, MKNK2, ABL2, MAP4K4, CDK17, MAP3K2, LYN, MAP3K3, PLK3, RIOK3, PLK2, INSR, FAH, DHRS1, CLK4, CLK3, HIPK2, CLK1, MAPK11, DHRS9, TAOK1, QPC…	1155	710	18012	1.33984	1	1	1.0\
GOTERM_MF_DIRECT	GO:0019904~protein domain specific binding	29	2.23421	0.0165946	CD40, THRA, SRC, AKAP2, GJA1, TUBA1A, BASP1, HOMER3, NCK1, TGM2, UNC13A, HSPA5, ACTN1, INSR, HIST1H4N, PLAUR, GAB2, MPP5, POU2F2, SRCIN1, RUNX2, EHD2, HAX1, ERCC1, IL1B, BHLHE40, KCTD13, EZR, BCAR1	1105	289	17446	1.58429	1	0.517123	0.5112920930636605\
SMART	SM00568:GRAM	5	0.385208	0.0171502	GRAMD1B, GRAMD1A, TBC1D9, GRAMD3, MTM1	727	15	10425	4.77992	0.998825	0.527347	0.5232902534039006\
UP_KEYWORDS	Repressor	43	3.31279	0.01721	KDM5B, ZFP703, PHF1, ZFP503, CREM, BAZ2A, RBPJ, RELB, SBNO2, ATXN1, NFIL3, PPP1R13L, MXI1, MLX, E4F1, ZBTB7B, ZBED6, TGIF1, PIAS4, AKIRIN2, DAXX, IFI204, SFMBT1, ARID5A, SAMD4B, RC3H1, NR1D1, FOXN3, KLF3, NFKB2, HIC2, RYBP, BCL6, MDFIC, DDIT3, BHLHE40, ID1, MAFF, ZFP131, MXD1, BCORL1, ATF3, EZH1	1272	534	22680	1.43576	0.998167	0.107711	0.09257816010169204\
GOTERM_BP_DIRECT	GO:0043407~negative regulation of MAP kinase activity	8	0.616333	0.0173622	LYN, DUSP1, IL1B, GSTP1, GBA, NF1, IRAK3, PTPN5	1145	43	18082	2.93807	1	0.393018	0.38586851338426836\
GOTERM_BP_DIRECT	GO:0001974~blood vessel remodeling	8	0.616333	0.0173622	ACVRL1, JAG1, LIF, MDM2, RBPJ, ATP7A, VEGFA, TGM2	1145	43	18082	2.93807	1	0.393018	0.38586851338426836\
GOTERM_MF_DIRECT	GO:0008134~transcription factor binding	33	2.54237	0.0173857	CEBPB, PPP1R13B, THRA, PTPRN, RBPJ, PPP1R13L, HYAL1, MYC, PIM1, MLX, UBXN7, APBB2, DAXX, JUND, IFI204, STAT3, EAF1, HMGA1, ARID5A, ARNT, TNFRSF10B, ARAP1, RUNX2, SIRT2, PER1, HMGA1-RS1, MDFIC, DDIT3, BCL3, ID1, PPARD, ATF4, BCL2L1	1105	342	17446	1.52343	1	0.527519	0.521570930568018\
GOTERM_CC_DIRECT	GO:0030139~endocytic vesicle	9	0.693374	0.0174615	ABCA1, EHD1, RALA, LCK, RAB13, LPAR1, RAPGEF2, CCL2, PLD1	1197	55	19662	2.6879	0.999971	0.214423	0.20249034335382415\
GOTERM_BP_DIRECT	GO:0051091~positive regulation of sequence-specific DNA binding transcription factor activity	14	1.07858	0.0174768	IL10, EDN1, IFRD1, PPP2R5B, HMGA2, ARID5B, TNF, HIPK2, FOSL1, IL6, IL1B, TRAF6, TRIM25, JAK2	1145	107	18082	2.06626	1	0.393507	0.38634930067838724\
KEGG_PATHWAY	mmu05146:Amoebiasis	16	1.23267	0.017511	IL10, ARG2, SERPINB2, ITGAM, NOS2, ARG1, ACTN1, PIK3CB, LAMC1, TNF, IL6, SERPINB6A, SERPINB6B, COL5A3, IL1B, CD14	545	117	7691	1.92984	0.989516	0.105633	0.08802769197724655\
KEGG_PATHWAY	mmu04145:Phagosome	21	1.61787	0.0176055	H2-T23, MSR1, ITGAM, H2-T9, H2-M3, TAP2, TAP1, TCIRG1, EEA1, SEC61A2, TUBB2B, TUBA1A, CTSL, SEC61G, ITGAV, CD36, ITGA5, CD14, FCGR2B, H2-D1, H2-Q10	545	171	7691	1.73304	0.989773	0.105633	0.08802769197724655\
GOTERM_CC_DIRECT	GO:0005811~lipid particle	10	0.770416	0.0179857	RAP1B, EHD1, SCCPDH, PITPNM1, RSAD2, TRAF6, ATG2A, PLIN2, ACSL4, ABHD5	1197	66	19662	2.4888	0.999979	0.214423	0.20249034335382415\
GOTERM_CC_DIRECT	GO:0045171~intercellular bridge	8	0.616333	0.0180795	PPP1R13L, 3110043O21RIK, SP4, BCL3, EAF1, SRA1, RFXANK, PIK3CB	1197	45	19662	2.92019	0.99998	0.214423	0.20249034335382415\
GOTERM_BP_DIRECT	GO:0034612~response to tumor necrosis factor	6	0.46225	0.0184809	GCH1, CCL5, INSR, CD14, JAK2, PTGS2	1145	25	18082	3.79011	1	0.406177	0.3987886467512516\
GOTERM_BP_DIRECT	GO:0032757~positive regulation of interleukin-8 production	6	0.46225	0.0184809	DDX58, IL1B, DDIT3, SERPINE1, NOD2, TNF	1145	25	18082	3.79011	1	0.406177	0.3987886467512516\
GOTERM_BP_DIRECT	GO:0048010~vascular endothelial growth factor receptor signaling pathway	6	0.46225	0.0184809	SRC, VEGFC, CCL2, PGF, BCAR1, VEGFA	1145	25	18082	3.79011	1	0.406177	0.3987886467512516\
GOTERM_BP_DIRECT	GO:0045672~positive regulation of osteoclast differentiation	6	0.46225	0.0184809	CCR1, NOTCH2, CCL5, TRAF6, CCL3, TNF	1145	25	18082	3.79011	1	0.406177	0.3987886467512516\
UP_SEQ_FEATURE	domain:PX	8	0.616333	0.0184843	SNX18, SH3PXD2B, SNX13, SNX32, SNX33, SNX7, PLD1, SNX20	1155	43	18012	2.90136	1	1	1.0\
INTERPRO	IPR018048:CXC chemokine, conserved site	4	0.308166	0.018498	CXCL10, CXCL11, CXCL3, CXCL2	1229	10	20594	6.70269	1	0.577206	0.5700355386161383\
GOTERM_BP_DIRECT	GO:0060612~adipose tissue development	7	0.539291	0.0185193	UBB, SH3PXD2B, HMGA2, ARID5B, SLC25A25, CREB5, PPARD	1145	34	18082	3.25132	1	0.406177	0.3987886467512516\
INTERPRO	IPR017455:Zinc finger, FYVE-related	7	0.539291	0.0185775	EEA1, ZFYVE26, ZFYVE16, FGD6, MTMR3, WDFY1, ZFYVE1	1229	36	20594	3.25825	1	0.577206	0.5700355386161383\
GOTERM_BP_DIRECT	GO:0042102~positive regulation of T cell proliferation	10	0.770416	0.0187828	CD86, CD274, IL6, IL15, IL1B, CCL5, TRAF6, CD80, SELK, NCK1	1145	64	18082	2.46752	1	0.407732	0.4003148649772908\
GOTERM_BP_DIRECT	GO:0010977~negative regulation of neuron projection development	10	0.770416	0.0187828	DAB2, LPAR1, PMP22, MDM2, VIM, LRIG2, TBX6, RBPJ, H2-D1, MAP4K4	1145	64	18082	2.46752	1	0.407732	0.4003148649772908\
SMART	SM00450:RHOD	6	0.46225	0.018997	DUSP4, DUSP5, DUSP10, DUSP1, DUSP8, DUSP16	727	23	10425	3.7408	0.999436	0.527347	0.5232902534039006\
SMART	SM00462:PTB	8	0.616333	0.0191348	EPS8, TBC1D1, RABGAP1L, DAB2, NUMBL, APBB2, LDLRAP1, APBA3	727	40	10425	2.86795	0.999466	0.527347	0.5232902534039006\
GOTERM_MF_DIRECT	GO:0019899~enzyme binding	36	2.7735	0.0193752	NOTCH2, ECM1, CD40, CSF3, BTG1, TRIO, NOTCH1, SRC, TULP3, NOD2, PTGS2, ZFP36, HMOX1, LGALS9, LYN, AKIRIN2, DAXX, JUND, PARP4, HSPA5, USP22, HMGA1, PLAUR, HMGA2, ERN1, NFKBIA, HMGA1-RS1, PLSCR1, POR, ADORA2A, SLPI, MSH3, NPC2, MDM2, TRIB3, APBA3	1105	384	17446	1.48015	1	0.563647	0.5572918564145118\
GOTERM_BP_DIRECT	GO:0001666~response to hypoxia	21	1.61787	0.0194227	ACVRL1, EDN1, CAMK2D, PRMT2, NOS2, VEGFC, MTHFR, ARNT, ADM, TM9SF4, PGF, VEGFA, FOSL2, MMP14, DDIT4, LTA, CAPN2, NF1, HMOX1, CCL2, BIRC2	1145	192	18082	1.72727	1	0.417787	0.4101871097638139\
GOTERM_CC_DIRECT	GO:0061700~GATOR2 complex	4	0.308166	0.0195095	GATSL3, WDR59, SESN2, GATSL2	1197	10	19662	6.57043	0.999992	0.226845	0.21422146786640145\
GOTERM_BP_DIRECT	GO:0046907~intracellular transport	5	0.385208	0.0195421	TMEM167B, DST, SPIRE2, SPIRE1, BC022687	1145	17	18082	4.64475	1	0.417787	0.4101871097638139\
GOTERM_BP_DIRECT	GO:0046325~negative regulation of glucose import	5	0.385208	0.0195421	LMBRD1, MYC, SIRT6, TNF, PEA15A	1145	17	18082	4.64475	1	0.417787	0.4101871097638139\
GOTERM_MF_DIRECT	GO:0005149~interleukin-1 receptor binding	5	0.385208	0.0195541	IL1A, IL1RN, IL1F6, IL1B, IL1F9	1105	17	17446	4.6436	1	0.563647	0.5572918564145118\
INTERPRO	IPR019143:JNK/Rab-associated protein-1, N-terminal	3	0.231125	0.0196629	SPAG9, RILPL1, MAPK8IP3	1229	4	20594	12.5675	1	0.59022	0.5828878801671495\
INTERPRO	IPR013282:Bcl-2-related protein A1	3	0.231125	0.0196629	BCL2A1D, BCL2A1A, BCL2A1B	1229	4	20594	12.5675	1	0.59022	0.5828878801671495\
KEGG_PATHWAY	mmu04622:RIG-I-like receptor signaling pathway	11	0.847458	0.020368	NFKBIA, IFIH1, MAPK11, CXCL10, DDX58, TRAF6, IRF7, TRIM25, ISG15, TNF, ATG12	545	68	7691	2.28281	0.995054	0.119431	0.09952566084790548\
SMART	SM00141:PDGF	4	0.308166	0.0205712	VEGFC, PDGFA, PGF, VEGFA	727	9	10425	6.37322	0.999698	0.527347	0.5232902534039006\
GOTERM_CC_DIRECT	GO:0015629~actin cytoskeleton	21	1.61787	0.0208574	TMEM63B, DST, ELL, 3110043O21RIK, DDX58, TNNC1, CORO2A, SRCIN1, RAB22A, TRIOBP, FAM129B, SMTN, PARD6A, HAX1, CFL2, ABL2, FLNC, EZR, PDLIM7, BCAR1, RAI14	1197	201	19662	1.71616	0.999996	0.231181	0.2183156240498766\
UP_KEYWORDS	GTPase activation	17	1.30971	0.0208999	RABGAP1L, GDI1, LRRK2, RGS16, RALGAPA2, TBC1D9, ARAP1, RASAL2, ARFGAP3, ARHGAP23, ARHGAP22, TBC1D1, TBC1D2, RGS1, RASA2, NF1, RAPGEF2	1272	163	22680	1.85959	0.999532	0.126194	0.10846424182382934\
GOTERM_CC_DIRECT	GO:0031527~filopodium membrane	5	0.385208	0.0209958	MYO10, PDPN, MSN, ITGAV, UTRN	1197	18	19662	4.5628	0.999997	0.231181	0.2183156240498766\
GOTERM_CC_DIRECT	GO:0008021~synaptic vesicle	15	1.15562	0.0210519	MYLK2, ENTPD1, LRRK2, PTPRN, SYN1, STX11, DNM1, SYT7, CLN3, DMXL2, PDE4B, STX3, KIF3C, RABAC1, NDEL1	1197	126	19662	1.95548	0.999997	0.231181	0.2183156240498766\
GOTERM_BP_DIRECT	GO:0050679~positive regulation of epithelial cell proliferation	11	0.847458	0.0210684	IL6, NOTCH1, CCND2, HYAL1, CCL5, MYC, ID1, VEGFC, NOD2, ATP7A, VEGFA	1145	76	18082	2.2857	1	0.437683	0.42972112754808517\
INTERPRO	IPR027370:RING-type zinc-finger, LisH dimerisation motif	7	0.539291	0.0210874	TRIM30A, TRIM46, TRIM13, RC3H1, LONRF1, MID1, TRIM34A	1229	37	20594	3.17019	1	0.612226	0.6046210716549707\
INTERPRO	IPR013162:CD80-like, immunoglobulin C2-set	7	0.539291	0.0210874	CD274, CD200R4, CD200R1, ALCAM, CD80, SIGLEC1, PVR	1229	37	20594	3.17019	1	0.612226	0.6046210716549707\
UP_KEYWORDS	Disulfide bond	201	15.4854	0.0211286	IL1RN, TRIO, XYLT2, XYLT1, GJA1, ALCAM, ANPEP, AKT3, C3AR1, ENTPD1, H2-T9, SLPI, CFB, H2-D1, EPHA2, PLA1A, GIPR, LPAR1, PDGFA, TAPBPL, PLA2G5, PRDX5, FLRT2, CD14, ST3GAL1, ABCA1, CCR1, NTNG2, MSR1, JAG1, FZD5, TNFSF12, INSR, LIF, EXT1, BST2, BST1, TCN2, HAMP, GPR18, ACVRL1, COL18A1, CD40, PTPRN, ADM, SLC7A11, EDA2R, IL18BP, HYAL1, CTSL, HYAL3, DNER, CD36, TIMP1, CTSD, IL10, EDN1, TNFRSF12A, GPR35…	1272	3124	22680	1.1472	0.99957	0.126194	0.10846424182382934\
GOTERM_BP_DIRECT	GO:0008625~extrinsic apoptotic signaling pathway via death domain receptors	7	0.539291	0.0211896	MOAP1, TNFRSF9, NF1, FAS, TNFRSF10B, TNFRSF26, TNF	1145	35	18082	3.15843	1	0.437683	0.42972112754808517\
UP_KEYWORDS	Adaptive immunity	12	0.924499	0.0212061	LYN, CD86, CLEC4D, ALCAM, RIPK2, CLEC4N, TAP2, RNF19B, ORAI1, TAP1, JAK2, TRPM4	1272	98	22680	2.18329	0.999582	0.126194	0.10846424182382934\
SMART	SM00726:UIM	5	0.385208	0.0216347	PARP10, DNAJB2, ANKRD13B, UIMC1, STAM2	727	16	10425	4.48117	0.999803	0.527347	0.5232902534039006\
GOTERM_BP_DIRECT	GO:0044321~response to leptin	4	0.308166	0.0216643	EDN1, STAT3, NR1D1, BBS4	1145	10	18082	6.31686	1	0.437683	0.42972112754808517\
GOTERM_BP_DIRECT	GO:0034116~positive regulation of heterotypic cell-cell adhesion	4	0.308166	0.0216643	IL1B, FLOT1, TNF, CD44	1145	10	18082	6.31686	1	0.437683	0.42972112754808517\
GOTERM_BP_DIRECT	GO:0060670~branching involved in labyrinthine layer morphogenesis	4	0.308166	0.0216643	IL10, SOCS3, FZD5, ADM	1145	10	18082	6.31686	1	0.437683	0.42972112754808517\
GOTERM_BP_DIRECT	GO:2000810~regulation of bicellular tight junction assembly	4	0.308166	0.0216643	GJA1, FZD5, SNAI1, NEDD4L	1145	10	18082	6.31686	1	0.437683	0.42972112754808517\
GOTERM_BP_DIRECT	GO:0048245~eosinophil chemotaxis	4	0.308166	0.0216643	CCL7, CCL5, CCL3, CCL2	1145	10	18082	6.31686	1	0.437683	0.42972112754808517\
GOTERM_BP_DIRECT	GO:0035871~protein K11-linked deubiquitination	4	0.308166	0.0216643	OTUB2, TNFAIP3, YOD1, OTUD3	1145	10	18082	6.31686	1	0.437683	0.42972112754808517\
GOTERM_BP_DIRECT	GO:0046339~diacylglycerol metabolic process	4	0.308166	0.0216643	DGAT1, DGKA, DGKQ, DGKH	1145	10	18082	6.31686	1	0.437683	0.42972112754808517\
GOTERM_BP_DIRECT	GO:0045662~negative regulation of myoblast differentiation	6	0.46225	0.0217208	CXCL10, NOTCH1, DDIT3, IL1F9, TNF, PPARD	1145	26	18082	3.64434	1	0.437683	0.42972112754808517\
GOTERM_BP_DIRECT	GO:0001836~release of cytochrome c from mitochondria	6	0.46225	0.0217208	BCL2A1D, ATP7A, BCL2A1A, BCL2A1B, BBC3, BCL2L1	1145	26	18082	3.64434	1	0.437683	0.42972112754808517\
GOTERM_BP_DIRECT	GO:0043488~regulation of mRNA stability	6	0.46225	0.0217208	MAPK11, CARHSP1, ZFP36, PCBP4, SAMD4B, RC3H1	1145	26	18082	3.64434	1	0.437683	0.42972112754808517\
GOTERM_MF_DIRECT	GO:0042803~protein homodimerization activity	66	5.08475	0.0219561	CARS, CDA, THRA, LRRK2, PLEK, ENO2, PVR, EEA1, STK10, GLIPR2, MLX, BCL2A1D, BCL2A1A, BCL2A1B, DAXX, UNC13A, DST, PRMT2, RIPK2, ACTN1, TNNC1, SLC11A1, TAP2, TAP1, IRAK3, MID1, PGF, ERN1, FLT3L, ACPP, SQSTM1, ATF3, DGKH, CAMK2D, CEBPB, CEBPD, H2-M3, ODC1, PDGFA, FAM109A, NOD1, RCHY1, PTGS2, IRAK2, CCL5, GRPEL2, HMOX1, ZBTB7B, MCL1, SGTB, GCH1, NOS2, RBPMS, CHKA, PDE2A, HPS4, ASNS, VEGFA, EXT1, NR6A…	1105	798	17446	1.30579	1	0.617448	0.6104865304750647\
GOTERM_BP_DIRECT	GO:0019087~transformation of host cell by virus	3	0.231125	0.0220237	INSR, MYC, MMP9	1145	4	18082	11.8441	1	0.437683	0.42972112754808517\
GOTERM_BP_DIRECT	GO:0035986~senescence-associated heterochromatin focus assembly	3	0.231125	0.0220237	HMGA1-RS1, HMGA1, HMGA2	1145	4	18082	11.8441	1	0.437683	0.42972112754808517\
GOTERM_BP_DIRECT	GO:0060544~regulation of necroptotic process	3	0.231125	0.0220237	CFLAR, BIRC2, BIRC3	1145	4	18082	11.8441	1	0.437683	0.42972112754808517\
GOTERM_BP_DIRECT	GO:0042787~protein ubiquitination involved in ubiquitin-dependent protein catabolic process	16	1.23267	0.02235	RNF11, SMURF1, UBA6, KLHL28, SYVN1, RNF19B, NEDD4L, KLHL11, RCHY1, ABTB2, GAN, RNF19A, MDM2, TRIM25, RFFL, HERC6	1145	134	18082	1.88563	1	0.442092	0.43404998021758223\
UP_SEQ_FEATURE	short sequence motif:BH1	4	0.308166	0.0224013	BCL2A1A, BCL2L2, BCL2L1, MCL1	1155	10	18012	6.23792	1	1	1.0\
GOTERM_BP_DIRECT	GO:0070373~negative regulation of ERK1 and ERK2 cascade	10	0.770416	0.0225809	DUSP4, LYN, ERRFI1, DAB2, TNIP1, DUSP1, GSTP1, LIF, EZR, ATF3	1145	66	18082	2.39275	1	0.444582	0.43649443811362604\
GOTERM_MF_DIRECT	GO:0043130~ubiquitin binding	11	0.847458	0.02291	OTUB2, RNF31, WDR92, TOLLIP, UBAP1, TNFAIP3, UBXN7, SQSTM1, BIRC2, TRP53INP2, SIRT2	1105	77	17446	2.25546	1	0.628934	0.6218432056567149\
UP_KEYWORDS	Signal transduction inhibitor	7	0.539291	0.0229326	SOCS3, CISH, RGS1, RGS16, SNX13, PMEPA1, SOCS4	1272	40	22680	3.12028	0.99978	0.134267	0.11540293955127413\
UP_SEQ_FEATURE	repeat:ANK 2	21	1.61787	0.0230069	NOTCH2, ANKRD13B, ANKRD33B, NOTCH1, PPP1R13B, FEM1B, TRPV2, RFXANK, GABPB1, NFKB2, NFKBIA, ABTB2, ACAP1, PPP1R13L, BCL3, NFKBIZ, ASB6, FEM1C, BCORL1, ASB1, RAI14	1155	193	18012	1.69684	1	1	1.0\
UP_SEQ_FEATURE	repeat:ANK 1	21	1.61787	0.0230069	NOTCH2, ANKRD13B, ANKRD33B, NOTCH1, PPP1R13B, FEM1B, TRPV2, RFXANK, GABPB1, NFKB2, NFKBIA, ABTB2, ACAP1, PPP1R13L, BCL3, NFKBIZ, ASB6, FEM1C, BCORL1, ASB1, RAI14	1155	193	18012	1.69684	1	1	1.0\
INTERPRO	IPR001895:Guanine-nucleotide dissociation stimulator CDC25	6	0.46225	0.0233475	BCAR3, RASGEF1B, RAPGEF2, RGL3, RGL1, RALGDS	1229	28	20594	3.59072	1	0.66691	0.6586251939077573\
KEGG_PATHWAY	mmu05219:Bladder cancer	8	0.616333	0.0233659	RASSF1, CDKN1A, SRC, MYC, MDM2, MMP9, HBEGF, VEGFA	545	41	7691	2.75355	0.997757	0.132003	0.1100028147435293\
SMART	SM00220:S_TKc	38	2.92758	0.0235298	ACVRL1, MYLK2, CAMK2D, TRIO, PKN3, LRRK2, PRKX, STK10, GRK5, RPS6KA2, MKNK2, AKT3, PIM1, CDK20, SPEG, MAP3K8, PIM2, MAP4K4, CDK17, MAP3K2, CDKL3, MAP3K3, PLK3, RIPK2, PLK2, CLK4, CLK3, HIPK2, CLK1, ERN1, MAPK11, TAOK1, SIK3, AAK1, ULK3, TRIB3, STK40, CSNK1G1	727	380	10425	1.43398	0.999907	0.539801	0.5356482680972589\
KEGG_PATHWAY	mmu04151:PI3K-Akt signaling pathway	36	2.7735	0.0235355	CDKN1A, CSF3, PKN3, LPAR1, IL4RA, PDGFA, PIK3CB, LAMC1, CCND2, MYC, CREB3L2, AKT3, SPP1, EIF4EBP1, THEM4, GNG8, ITGAV, ITGB7, JAK2, MCL1, INSR, OSM, PPP2R5B, VEGFC, PGF, VEGFA, IL6, COL5A3, DDIT4, MDM2, ITGA5, IL7R, ATF4, EPHA2, BCL2L1, CREB5	545	351	7691	1.44738	0.997855	0.132003	0.1100028147435293\
UP_SEQ_FEATURE	lipid moiety-binding region:S-geranylgeranyl cysteine	14	1.07858	0.0235862	GBP5, RALA, RHOC, RHOD, RAB22A, RND1, RAB33B, RAB43, RAP1B, RAB20, RRAS, RAB13, GNG8, GBP2	1155	110	18012	1.98479	1	1	1.0\
UP_KEYWORDS	Hydrolase	112	8.62866	0.0236094	CDA, GDE1, ANPEP, ZC3H12A, CAPN2, NUDT18, NUDT17, PDE8A, GBP5, ENTPD1, USP4, YOD1, ERN1, PHOSPHO1, ACAP1, PHOSPHO2, SLPI, PADI2, ADAM8, RAD54L2, CFB, PLA1A, PFKFB3, MTMR3, PDE1B, ABHD2, PLA2G5, ABHD5, PLD1, PLD3, MTM1, ESD, THEM4, AMZ2, RHBDD1, PDE2A, EDEM2, IRGM1, GGH, LNPEP, SSH1, ISG20, BST1, EHD2, CPD, DAGLA, PTPRN, TNFAIP3, PTPN22, PTPN23, CHD2, DUSP14, IFIH1, SCPEP1, DUSP10, HYAL1, CTSL, AD…	1272	1646	22680	1.21323	0.999829	0.136035	0.11692249653404091\
GOTERM_BP_DIRECT	GO:0031954~positive regulation of protein autophosphorylation	5	0.385208	0.0238963	GPNMB, SRC, VEGFC, PDGFA, VEGFA	1145	18	18082	4.38671	1	0.468301	0.4597828916031216\
INTERPRO	IPR001089:CXC chemokine	4	0.308166	0.024325	CXCL10, CXCL11, CXCL3, CXCL2	1229	11	20594	6.09335	1	0.677969	0.6695470314104875\
GOTERM_MF_DIRECT	GO:0003779~actin binding	32	2.46533	0.0245276	LRRK2, WIPF2, WASL, NOD2, TRIOBP, EPS8, CNN2, PSTPIP1, LASP1, CFL2, PLS3, WHAMM, FLNC, TMOD1, MARCKSL1, DST, NOS2, MYO10, ACTN1, MICAL3, MSN, PARVB, CORO2A, SSH1, FMNL3, MARCKS, DAAM1, SPIRE2, SPIRE1, EZR, UTRN, SNTB2	1105	338	17446	1.49474	1	0.657681	0.6502660004535581\
GOTERM_BP_DIRECT	GO:0001938~positive regulation of endothelial cell proliferation	10	0.770416	0.0246728	IL10, ACVRL1, ECM1, ARG1, NF1, VEGFC, CCL2, RICTOR, PGF, VEGFA	1145	67	18082	2.35704	1	0.481291	0.4725359361217573\
GOTERM_BP_DIRECT	GO:0016579~protein deubiquitination	11	0.847458	0.024821	USP35, OTUB2, USP47, USP48, USP4, DMWD, USP22, ZC3H12A, TNFAIP3, YOD1, USP18	1145	78	18082	2.2271	1	0.48196	0.4731924751713195\
INTERPRO	IPR019749:Band 4.1 domain	8	0.616333	0.0252659	FRMD6, PLEKHH3, MYO10, MSN, JAK2, EZR, PTPN14, PLEKHH1	1229	49	20594	2.73579	1	0.677969	0.6695470314104875\
INTERPRO	IPR019748:FERM central domain	8	0.616333	0.0252659	FRMD6, PLEKHH3, MYO10, MSN, JAK2, EZR, PTPN14, PLEKHH1	1229	49	20594	2.73579	1	0.677969	0.6695470314104875\
INTERPRO	IPR000299:FERM domain	8	0.616333	0.0252659	FRMD6, PLEKHH3, MYO10, MSN, JAK2, EZR, PTPN14, PLEKHH1	1229	49	20594	2.73579	1	0.677969	0.6695470314104875\
GOTERM_BP_DIRECT	GO:0008016~regulation of heart contraction	6	0.46225	0.0253083	GJA1, THRA, SP4, HRC, CACNA1B, HBEGF	1145	27	18082	3.50936	1	0.484751	0.4759336557773001\
GOTERM_BP_DIRECT	GO:2001243~negative regulation of intrinsic apoptotic signaling pathway	6	0.46225	0.0253083	SRC, PLAUR, MMP9, BCL2L2, BCL2L1, MCL1	1145	27	18082	3.50936	1	0.484751	0.4759336557773001\
GOTERM_BP_DIRECT	GO:0045737~positive regulation of cyclin-dependent protein serine/threonine kinase activity	6	0.46225	0.0253083	CCNT2, CCND2, CCNY, SRC, MAPRE3, CCNL2	1145	27	18082	3.50936	1	0.484751	0.4759336557773001\
GOTERM_CC_DIRECT	GO:0043025~neuronal cell body	45	3.46687	0.0255989	ACVRL1, RTN4R, MYLK2, CAMK2D, CD40, CRCP, PDE1B, PTPRN, HDC, LRRK2, LPAR1, CACNA1B, GLRX, ENO2, GOLGA2, PARD6A, ALCAM, UBB, CASP4, DNER, SLC38A7, CCL2, LRIG2, KIF3C, ATP7A, TRPM4, CCR1, PLK3, ENTPD1, MYO10, ARG1, SMURF1, INSR, ACSL4, NR1D1, TNFRSF1B, SRCIN1, ASS1, SYT7, SNX18, ADORA2A, VGF, FAS, RAPGEF2, PTPN5	1197	534	19662	1.38422	1	0.266665	0.25182571123007064\
GOTERM_CC_DIRECT	GO:0035631~CD40 receptor complex	4	0.308166	0.0256323	RNF31, CD40, TRAF6, BIRC2	1197	11	19662	5.97311	1	0.266665	0.25182571123007064\
GOTERM_CC_DIRECT	GO:0001931~uropod	4	0.308166	0.0256323	PSTPIP1, FLOT1, MSN, EZR	1197	11	19662	5.97311	1	0.266665	0.25182571123007064\
GOTERM_MF_DIRECT	GO:0046982~protein heterodimerization activity	45	3.46687	0.0256613	ATF1, CEBPB, NOTCH1, ITGAM, CEBPD, THRA, PDGFA, ENO2, GABPB1, HIST2H2AC, IRAK2, MYC, FLOT1, CAPN2, MLX, ITGAV, BCL2A1D, BCL2A1A, BCL2A1B, MCL1, UNC13A, SGTB, RALGAPA2, ALG2, TAP2, ARNT, TAP1, IRAK3, CFLAR, MID1, PGF, VEGFA, EXT1, ABTB2, ADORA2A, CLCF1, DDIT3, BHLHE40, ATF3, BCL2L2, H2-Q10, H2-D1, PPARD, ATF4, BCL2L1	1105	514	17446	1.38224	1	0.672443	0.6648615588480549\
KEGG_PATHWAY	mmu05020:Prion diseases	7	0.539291	0.0262138	IL1A, IL6, NOTCH1, HSPA5, IL1B, CCL5, LAMC1	545	33	7691	2.99344	0.998944	0.143897	0.119914185278349\
GOTERM_CC_DIRECT	GO:0030496~midbody	15	1.15562	0.0267626	RALA, GDI1, HSPA5, SLC2A1, ANXA11, TRIOBP, SIRT2, SSH1, AGBL5, ZFYVE26, SCCPDH, PITPNM1, KIF3B, RASGEF1B, MAPRE3	1197	130	19662	1.89532	1	0.273624	0.25839735243718226\
GOTERM_BP_DIRECT	GO:0045669~positive regulation of osteoblast differentiation	10	0.770416	0.0268987	CEBPB, GJA1, JAG1, JUND, CEBPD, IFI204, FAM20C, PDLIM7, RUNX2, VEGFA	1145	68	18082	2.32237	1	0.510593	0.5013054691508435\
GOTERM_BP_DIRECT	GO:0032092~positive regulation of protein binding	10	0.770416	0.0268987	CSF3, LRRK2, PLK2, FLOT1, RAPGEF2, ABL2, TRIB3, AGRN, TICAM1, HIPK2	1145	68	18082	2.32237	1	0.510593	0.5013054691508435\
BIOCARTA	m_inflamPathway:Cytokines and Inflammatory Response	8	0.616333	0.0269397	IL10, IL1A, IL6, CSF3, IL15, LTA, PDGFA, TNF	154	26	1289	2.57542	0.993428	1	1.0\
GOTERM_BP_DIRECT	GO:0071549~cellular response to dexamethasone stimulus	7	0.539291	0.0272844	ERRFI1, IL6, ARG1, DDIT4, EIF4EBP1, CCL2, JAK2	1145	37	18082	2.9877	1	0.51331	0.5039726429703771\
GOTERM_BP_DIRECT	GO:0008219~cell death	7	0.539291	0.0272844	PARP4, PNPLA8, PMP22, EMP1, HMOX1, EMP2, CLU	1145	37	18082	2.9877	1	0.51331	0.5039726429703771\
GOTERM_MF_DIRECT	GO:0030145~manganese ion binding	8	0.616333	0.0272939	NUDT7, ARG1, SLC11A2, PIM1, ME1, FAM20C, ABL2, ATP2C1	1105	47	17446	2.68736	1	0.699329	0.6914445112072414\
UP_KEYWORDS	Magnesium	41	3.15871	0.0275754	ACVRL1, SRXN1, SLC41A2, ATP10D, GDE1, OAS1A, ADCY3, PPM1K, ENO2, ATP2C1, GNA13, ALKBH2, MKNK2, ZC3H12A, PIM1, PGM3, ABL2, NUDT18, NUDT17, MAP3K8, POLK, JAK2, ATP7A, OASL2, MAP3K2, MAP3K3, ENTPD1, POLM, RIOK3, LIG4, ACSL4, IRAK3, FAH, ERN1, NUDT7, PHOSPHO1, PHOSPHO2, OAS2, OAS3, SIK3, RHOV	1272	521	22680	1.40314	0.999961	0.154569	0.13285294891085483\
UP_KEYWORDS	S-nitrosylation	8	0.616333	0.0276777	GJA1, RILPL1, MSN, ISG15, VIM, PTGS2, EZR, S100A8	1272	53	22680	2.69135	0.999962	0.154569	0.13285294891085483\
UP_SEQ_FEATURE	repeat:ANK 3	18	1.38675	0.0276948	NOTCH2, ANKRD33B, NOTCH1, FEM1B, TRPV2, RFXANK, GABPB1, NFKB2, NFKBIA, ABTB2, ACAP1, BCL3, NFKBIZ, ASB6, FEM1C, BCORL1, ASB1, RAI14	1155	160	18012	1.75442	1	1	1.0\
KEGG_PATHWAY	mmu04141:Protein processing in endoplasmic reticulum	20	1.54083	0.027833	PPP1R15A, SEC23A, SEC24A, HSPA5, WFS1, EDEM2, HSPA4L, SEL1L, SYVN1, YOD1, PDIA4, ERO1L, DNAJB2, SEC61A2, ERN1, DNAJC1, DDIT3, SEC61G, CAPN2, ATF4	545	168	7691	1.67999	0.999313	0.149144	0.12428631393139052\
UP_KEYWORDS	Glycosyltransferase	21	1.61787	0.0282932	B4GALT3, GALNT6, PARP3, PARP4, TIPARP, ALG2, XYLT2, XYLT1, PARP16, ALG12, PARP14, GGTA1, PARP10, DPM1, EXT1, UGCG, MGAT5, UPP1, ST6GALNAC4, ST3GAL1, B4GALT5	1272	225	22680	1.66415	0.99997	0.154587	0.13286824378792442\
KEGG_PATHWAY	mmu04320:Dorso-ventral axis formation	6	0.46225	0.0283257	NOTCH2, PIWIL2, NOTCH1, SPIRE2, SPIRE1, ETS2	545	25	7691	3.38686	0.999397	0.149144	0.12428631393139052\
GOTERM_BP_DIRECT	GO:0034142~toll-like receptor 4 signaling pathway	4	0.308166	0.0284118	NFKBIA, RIPK2, LY96, CD14	1145	11	18082	5.7426	1	0.513962	0.5046127179295423\
GOTERM_BP_DIRECT	GO:0016242~negative regulation of macroautophagy	4	0.308166	0.0284118	CLN3, NPC1, LRRK2, HMOX1	1145	11	18082	5.7426	1	0.513962	0.5046127179295423\
GOTERM_BP_DIRECT	GO:0000042~protein targeting to Golgi	4	0.308166	0.0284118	GOLGA4, SYS1, GCC1, RAB33B	1145	11	18082	5.7426	1	0.513962	0.5046127179295423\
GOTERM_BP_DIRECT	GO:0032060~bleb assembly	4	0.308166	0.0284118	LPAR1, PMP22, EMP1, EMP2	1145	11	18082	5.7426	1	0.513962	0.5046127179295423\
GOTERM_BP_DIRECT	GO:0051272~positive regulation of cellular component movement	4	0.308166	0.0284118	LYN, BCL6, PDPN, VEGFA	1145	11	18082	5.7426	1	0.513962	0.5046127179295423\
GOTERM_BP_DIRECT	GO:0007175~negative regulation of epidermal growth factor-activated receptor activity	4	0.308166	0.0284118	ERRFI1, GPRC5A, CBLB, SOCS4	1145	11	18082	5.7426	1	0.513962	0.5046127179295423\
GOTERM_BP_DIRECT	GO:1990440~positive regulation of transcription from RNA polymerase II promoter in response to endoplasmic reticulum stress	4	0.308166	0.0284118	CEBPB, DDIT3, ATF3, ATF4	1145	11	18082	5.7426	1	0.513962	0.5046127179295423\
GOTERM_BP_DIRECT	GO:1903364~positive regulation of cellular protein catabolic process	4	0.308166	0.0284118	MSN, TNFAIP3, EZR, HAMP	1145	11	18082	5.7426	1	0.513962	0.5046127179295423\
GOTERM_BP_DIRECT	GO:0032691~negative regulation of interleukin-1 beta production	4	0.308166	0.0284118	ERRFI1, GSTP1, ACP5, TNFAIP3	1145	11	18082	5.7426	1	0.513962	0.5046127179295423\
UP_KEYWORDS	Cyclin	7	0.539291	0.0285326	PTGIR, CDKN1A, CCNT2, CCND2, CCNY, CCNG2, CCNL2	1272	42	22680	2.9717	0.999973	0.154587	0.13286824378792442\
GOTERM_MF_DIRECT	GO:0008017~microtubule binding	21	1.61787	0.0286565	DST, MX2, NDRG1, MID1, EML1, EML2, DNM1, GOLGA2, CLIP2, MAP1LC3A, KIF3B, SBDS, NF1, KIF1C, KIF1B, MAPRE3, WHAMM, KIF3C, EZR, S100A8, NDEL1	1105	200	17446	1.65776	1	0.706738	0.6987697125568608\
GOTERM_BP_DIRECT	GO:0031334~positive regulation of protein complex assembly	5	0.385208	0.0287916	PPP2R5B, FNIP1, TNF, FNIP2, VEGFA	1145	19	18082	4.15583	1	0.51424	0.5048858443572724\
GOTERM_BP_DIRECT	GO:0030818~negative regulation of cAMP biosynthetic process	5	0.385208	0.0287916	EDN1, PDE2A, APLP1, LPAR1, NUCB2	1145	19	18082	4.15583	1	0.51424	0.5048858443572724\
GOTERM_BP_DIRECT	GO:0010951~negative regulation of endopeptidase activity	5	0.385208	0.0287916	SLPI, SERPINB6A, SERPINB6B, SERPINE1, TIMP1	1145	19	18082	4.15583	1	0.51424	0.5048858443572724\
GOTERM_MF_DIRECT	GO:0070530~K63-linked polyubiquitin binding	5	0.385208	0.0288089	PARP10, RNF169, UIMC1, TNFAIP3, SQSTM1	1105	19	17446	4.1548	1	0.706738	0.6987697125568608\
UP_SEQ_FEATURE	zinc finger region:C2H2-type 3	26	2.00308	0.0288514	CASZ1, ZFP426, ZFP82, ZXDA, ZXDB, ADNP2, HIVEP2, ZBTB7B, ZFP287, ZFP143, ZFP775, KLF3, KLF2, HIC2, KLF7, KLF6, ZFP46, BCL6, SP4, MTF1, BCL6B, SNAI1, ZFP131, ZFP691, ZSCAN2, ZFP451	1155	261	18012	1.55351	1	1	1.0\
GOTERM_CC_DIRECT	GO:0001726~ruffle	12	0.924499	0.0292396	NOTCH1, MYO10, TNFRSF12A, ACTN1, PDPN, MYADM, LAYN, EZR, RAB22A, PDLIM7, BCAR1, MTM1	1197	95	19662	2.07487	1	0.293883	0.27752821255263527\
GOTERM_BP_DIRECT	GO:0090023~positive regulation of neutrophil chemotaxis	6	0.46225	0.029254	EDN1, IL1B, CXCR2, C3AR1, CXCL3, CXCL2	1145	28	18082	3.38403	1	0.516509	0.5071135935976075\
GOTERM_BP_DIRECT	GO:0043433~negative regulation of sequence-specific DNA binding transcription factor activity	10	0.770416	0.0292625	THRA, PRMT2, IRAK2, WFS1, DDIT3, BHLHE40, ID1, PIM1, HMOX1, SMAD7	1145	69	18082	2.28872	1	0.516509	0.5071135935976075\
GOTERM_BP_DIRECT	GO:0071456~cellular response to hypoxia	13	1.00154	0.0292847	EDN1, SRC, PTGS2, NDRG1, SIRT2, SLC9A1, VEGFA, ERO1L, EIF4EBP1, MDM2, HMOX1, ADAM8, PPARD	1145	103	18082	1.99318	1	0.516509	0.5071135935976075\
UP_SEQ_FEATURE	short sequence motif:BH2	4	0.308166	0.0293607	BCL2A1A, BCL2L2, BCL2L1, MCL1	1155	11	18012	5.67084	1	1	1.0\
UP_SEQ_FEATURE	domain:BTB	17	1.30971	0.029378	KLHL28, ZBTB43, KLHL11, BTBD10, KCTD6, ZBTB3, KCTD7, ABTB2, HIC2, BCL6, GAN, KCTD21, BCL6B, ZFP131, KCTD13, KCTD11, ZBTB7B	1155	149	18012	1.77927	1	1	1.0\
SMART	SM00404:PTPc_motif	10	0.770416	0.0294659	DUSP4, DUSP5, MTMR3, DUSP1, PTPRN, PTPN22, PTPN23, PTPN14, PTPN5, MTM1	727	63	10425	2.27615	0.999991	0.638428	0.6335174352926312\
KEGG_PATHWAY	mmu05340:Primary immunodeficiency	7	0.539291	0.0299958	CD40, LCK, TAP2, ORAI1, TAP1, RFXANK, IL7R	545	34	7691	2.9054	0.999613	0.154778	0.12898177428938815\
GOTERM_BP_DIRECT	GO:0010942~positive regulation of cell death	8	0.616333	0.0302472	CDKN1A, IL1B, ZC3H12A, TRIM13, LPAR1, FAS, NOD1, PTGS2	1145	48	18082	2.63202	1	0.529076	0.5194522165334025\
GOTERM_BP_DIRECT	GO:0050766~positive regulation of phagocytosis	8	0.616333	0.0302472	IL1B, SLC11A1, NOD2, CD47, CD36, FCGR2B, MFGE8, TNF	1145	48	18082	2.63202	1	0.529076	0.5194522165334025\
UP_KEYWORDS	Alternative initiation	9	0.693374	0.0306283	CEBPB, PRDX5, PIM1, MDM2, STX5A, PIM2, ZBED6, AKAP2, VEGFA	1272	66	22680	2.43139	0.999988	0.1613	0.1386383342427592\
UP_KEYWORDS	Protein phosphatase	14	1.07858	0.0306604	DUSP4, DUSP5, MTMR3, DUSP1, PTPN22, PPM1K, PTPN23, DUSP8, PTPN14, MTM1, DUSP14, SSH1, DUSP10, PTPN5	1272	130	22680	1.92017	0.999988	0.1613	0.1386383342427592\
UP_SEQ_FEATURE	domain:PID	6	0.46225	0.0306758	TBC1D1, RABGAP1L, DAB2, NUMBL, LDLRAP1, APBA3	1155	28	18012	3.34174	1	1	1.0\
GOTERM_BP_DIRECT	GO:0045909~positive regulation of vasodilation	7	0.539291	0.0307249	SCPEP1, GJA1, NOS2, ADORA2B, PTAFR, ADM, PPARD	1145	38	18082	2.90908	1	0.535221	0.5254849171753265\
UP_KEYWORDS	Acetylation	199	15.3313	0.0312548	CYFIP2, ERRFI1, GABPB1, RBPJ, ENO2, RABGEF1, RASSF1, MYC, FTH1, AKT3, TRIM25, DENR, ACTN1, FNDC3A, ATG12, POR, CARHSP1, ZC3H11A, PADI2, KCTD12, EZR, ZFP503, HSPA4L, BAZ2A, ANAPC10, UGCG, RNF214, PRDX5, RDH11, GRPEL2, CHKB, HIST1H4N, PDE2A, LNPEP, NR1D1, EIF1, FOSL2, EHD1, SMTN, TOLLIP, AARS, CDKN1A, CSRNP2, GDI1, ELL, WASL, AKR1B8, HIST2H2AC, WDR44, TUBA1A, SEC61G, XPO6, UBXN7, KIF1B, LDLRAP1, BR…	1272	3125	22680	1.13543	0.99999	0.162079	0.13930730088838708\
INTERPRO	IPR009263:SERTA	3	0.231125	0.0314841	SERTAD3, SERTAD1, SERTAD2	1229	5	20594	10.054	1	0.808092	0.7980539364458992\
INTERPRO	IPR004328:BRO1 domain	3	0.231125	0.0314841	BROX, RHPN2, PTPN23	1229	5	20594	10.054	1	0.808092	0.7980539364458992\
INTERPRO	IPR020877:Interleukin-1 conserved site	3	0.231125	0.0314841	IL1A, IL1RN, IL1B	1229	5	20594	10.054	1	0.808092	0.7980539364458992\
UP_SEQ_FEATURE	propeptide:Removed in mature form	24	1.849	0.0322089	RTN4R, NTNG2, GBP5, RALA, PTGIR, PLAUR, PDGFA, ISG15, RHOC, RHOD, RND1, RHOB, PSMB6, BST2, RAP1B, MAP1LC3A, CD59A, RRAS, RAB13, GNG8, CD14, TNFRSF23, GBP2, CAR4	1155	238	18012	1.57259	1	1	1.0\
GOTERM_CC_DIRECT	GO:0035985~senescence-associated heterochromatin focus	3	0.231125	0.0326817	HMGA1-RS1, HMGA1, HMGA2	1197	5	19662	9.85564	1	0.323005	0.3050296506674637\
UP_KEYWORDS	Growth regulation	8	0.616333	0.033121	SOCS3, CISH, ZMAT3, OSM, HMGA2, E4F1, KCTD11, SOCS4	1272	55	22680	2.59348	0.999995	0.169337	0.14554566625168944\
GOTERM_BP_DIRECT	GO:0016049~cell growth	8	0.616333	0.0334329	NOTCH2, IL6, EDN1, EMP1, ITGAV, NUPR1, IL7R, SLC9A1	1145	49	18082	2.57831	1	0.560337	0.550144284265571\
GOTERM_BP_DIRECT	GO:0043392~negative regulation of DNA binding	6	0.46225	0.033567	DDIT3, ID1, HMGA2, HMOX1, JAK2, ZFP462	1145	29	18082	3.26734	1	0.560337	0.550144284265571\
GOTERM_BP_DIRECT	GO:0030316~osteoclast differentiation	6	0.46225	0.033567	SBNO2, TRAF6, GAB2, CD300LF, TNF, EPHA2	1145	29	18082	3.26734	1	0.560337	0.550144284265571\
GOTERM_BP_DIRECT	GO:0097421~liver regeneration	6	0.46225	0.033567	NFKBIA, IL10, CEBPB, MYC, HMOX1, EZH1	1145	29	18082	3.26734	1	0.560337	0.550144284265571\
KEGG_PATHWAY	mmu05222:Small cell lung cancer	12	0.924499	0.0336734	NFKBIA, NOS2, TRAF6, MYC, AKT3, ITGAV, PIK3CB, LAMC1, PTGS2, BIRC2, BCL2L1, BIRC3	545	84	7691	2.01599	0.999855	0.170348	0.14195666802046847\
GOTERM_MF_DIRECT	GO:0047485~protein N-terminus binding	14	1.07858	0.0336994	DAXX, UNC13A, ALG2, TDRD7, GLRX, RBPJ, CLU, ZWINT, HAX1, TRAF6, ID1, STX5A, ERCC6, BIRC2	1105	117	17446	1.88919	1	0.806118	0.7970292995890483\
UP_SEQ_FEATURE	nucleotide phosphate-binding region:ATP	77	5.9322	0.0338881	ACVRL1, ABCD4, MYLK2, TRIO, SRXN1, LRRK2, STK10, RPS6KA2, AKT3, PIM1, CDK20, SPEG, KIF1C, MAP3K8, KIF1B, PIM2, JAK2, MAGI1, TOR3A, CDKL3, RIPK2, DDX58, TAP2, SARS, LMTK2, TAP1, IRAK3, ERN1, ITPKC, ACAP1, MSH3, LCK, SIK3, ULK3, CMPK2, ACSBG1, RAD54L2, STK40, EPHA2, CSNK1G1, SLC22A4, SLFN5, CAMK2D, SRC, UBA6, PKN3, ATP10D, CACNA1B, PRKX, NOD1, GRK5, KIF3B, MKNK2, ABL2, KIF3C, MAP4K4, CDK17, MAP3K2,…	1155	963	18012	1.24694	1	1	1.0\
GOTERM_BP_DIRECT	GO:0030301~cholesterol transport	5	0.385208	0.0342379	ABCA1, MSR1, NPC1, NPC2, CD36	1145	20	18082	3.94803	1	0.560337	0.550144284265571\
GOTERM_MF_DIRECT	GO:0005112~Notch binding	5	0.385208	0.0342583	NOTCH1, JAG1, DNER, AAK1, CHAC1	1105	20	17446	3.94706	1	0.806118	0.7970292995890483\
GOTERM_BP_DIRECT	GO:0034605~cellular response to heat	7	0.539291	0.0344369	LYN, CXCL10, IL1A, CDKN1A, NF1, XYLT1, HMOX1	1145	39	18082	2.83449	1	0.560337	0.550144284265571\
GOTERM_BP_DIRECT	GO:2001235~positive regulation of apoptotic signaling pathway	7	0.539291	0.0344369	DAXX, ADORA2A, MAGED1, MYC, OSM, JAK2, TRP53INP1	1145	39	18082	2.83449	1	0.560337	0.550144284265571\
GOTERM_BP_DIRECT	GO:0006511~ubiquitin-dependent protein catabolic process	17	1.30971	0.0346627	USP35, USP47, RNF11, USP48, PSMD11, UBE2B, UHRF2, USP4, UBA6, USP22, UBR2, USP18, FBXL12, TOLLIP, RFFL, SQSTM1, TRP53INP2	1145	154	18082	1.74329	1	0.560337	0.550144284265571\
GOTERM_BP_DIRECT	GO:0042506~tyrosine phosphorylation of Stat5 protein	3	0.231125	0.0351775	IL15, OSM, JAK2	1145	5	18082	9.47528	1	0.560337	0.550144284265571\
GOTERM_BP_DIRECT	GO:0061419~positive regulation of transcription from RNA polymerase II promoter in response to hypoxia	3	0.231125	0.0351775	NOTCH1, RBPJ, VEGFA	1145	5	18082	9.47528	1	0.560337	0.550144284265571\
GOTERM_BP_DIRECT	GO:0002904~positive regulation of B cell apoptotic process	3	0.231125	0.0351775	IL10, MYC, FNIP1	1145	5	18082	9.47528	1	0.560337	0.550144284265571\
GOTERM_BP_DIRECT	GO:0071219~cellular response to molecule of bacterial origin	3	0.231125	0.0351775	FZD5, FCGR2B, SIRT2	1145	5	18082	9.47528	1	0.560337	0.550144284265571\
GOTERM_BP_DIRECT	GO:0032463~negative regulation of protein homooligomerization	3	0.231125	0.0351775	SRC, GBA, CLU	1145	5	18082	9.47528	1	0.560337	0.550144284265571\
GOTERM_BP_DIRECT	GO:0006987~activation of signaling protein activity involved in unfolded protein response	3	0.231125	0.0351775	ERN1, HSPA5, PARP16	1145	5	18082	9.47528	1	0.560337	0.550144284265571\
GOTERM_BP_DIRECT	GO:0001660~fever generation	3	0.231125	0.0351775	IL1A, IL1RN, IL1B	1145	5	18082	9.47528	1	0.560337	0.550144284265571\
GOTERM_BP_DIRECT	GO:0042536~negative regulation of tumor necrosis factor biosynthetic process	3	0.231125	0.0351775	IL10, ERRFI1, BCL3	1145	5	18082	9.47528	1	0.560337	0.550144284265571\
GOTERM_BP_DIRECT	GO:0051023~regulation of immunoglobulin secretion	3	0.231125	0.0351775	CD40, TRAF6, TNF	1145	5	18082	9.47528	1	0.560337	0.550144284265571\
GOTERM_BP_DIRECT	GO:0070431~nucleotide-binding oligomerization domain containing 2 signaling pathway	3	0.231125	0.0351775	NFKBIA, RIPK2, NOD2	1145	5	18082	9.47528	1	0.560337	0.550144284265571\
GOTERM_BP_DIRECT	GO:0015809~arginine transport	3	0.231125	0.0351775	CLN3, PQLC2, SLC7A2	1145	5	18082	9.47528	1	0.560337	0.550144284265571\
UP_SEQ_FEATURE	domain:SH2	12	0.924499	0.0352763	BCAR3, LYN, SOCS3, CISH, LCK, SRC, STAT2, STAT3, ABL2, STAP1, GRAP, SOCS4	1155	93	18012	2.01223	1	1	1.0\
KEGG_PATHWAY	mmu04510:Focal adhesion	23	1.77196	0.0352787	MYLK2, SRC, ACTN1, VEGFC, PDGFA, PIK3CB, PARVB, LAMC1, PGF, VEGFA, RAP1B, CCND2, COL5A3, AKT3, CAPN2, SPP1, ITGB7, ITGAV, ITGA5, FLNC, BIRC2, BCAR1, BIRC3	545	207	7691	1.56799	0.999905	0.175036	0.145863738935406\
UP_SEQ_FEATURE	domain:CARD	5	0.385208	0.0356347	RIPK2, CASP4, NOD1, BIRC2, BIRC3	1155	20	18012	3.8987	1	1	1.0\
UP_SEQ_FEATURE	compositionally biased region:Poly-Gly	22	1.69492	0.035675	MAGI1, NOTCH2, BRD2, MYLK2, PLEKHG2, SMURF1, IFRD1, TBC1D9, PKD1L2, DUSP8, POU2F2, PTPN14, MSL1, SMAD7, ARHGAP23, SBNO2, LASP1, KIF3B, MYC, AAK1, IRF9, SNTB2	1155	215	18012	1.59575	1	1	1.0\
UP_SEQ_FEATURE	splice variant	328	25.2696	0.0359901	PI4K2B, SLC23A2, MAPKBP1, IL1RN, TRIO, TES, PLEKHB2, TMEM41B, CBLB, GABPB1, RBPJ, ZFYVE26, RASSF1, RUSC2, RASSF5, AKT3, CDK20, HOMER3, CCNL2, LGALS9, MBNL2, MEF2B, 2310022A10RIK, BROX, SLC11A2, ACSL4, MAPK8IP3, EML1, EML2, RUNX2, DOPEY2, CCNY, DAAM1, SIK3, ULK3, VOPP1, CFB, H2-D1, CASZ1, MTMR3, FICD, GIPR, ZFP503, HSPA4L, LPAR1, PDGFA, NEDD4L, BAZ2A, RNF214, PRDX5, AMZ2, TRPM4, PEA15A, LYN, CDK17…	1155	4691	18012	1.09041	1	1	1.0\
UP_SEQ_FEATURE	zinc finger region:A20-type	3	0.231125	0.0360146	RABGEF1, ZFAND3, ZFAND5	1155	5	18012	9.35688	1	1	1.0\
UP_SEQ_FEATURE	domain:SERTA	3	0.231125	0.0360146	SERTAD3, SERTAD1, SERTAD2	1155	5	18012	9.35688	1	1	1.0\
GOTERM_BP_DIRECT	GO:0002011~morphogenesis of an epithelial sheet	4	0.308166	0.036138	NOTCH2, JAG1, HOXB4, MPP5	1145	12	18082	5.26405	1	0.560337	0.550144284265571\
GOTERM_BP_DIRECT	GO:0060546~negative regulation of necroptotic process	4	0.308166	0.036138	RNF31, CFLAR, BIRC2, BIRC3	1145	12	18082	5.26405	1	0.560337	0.550144284265571\
GOTERM_BP_DIRECT	GO:0036503~ERAD pathway	4	0.308166	0.036138	RHBDD1, SEL1L, SYVN1, TRIM25	1145	12	18082	5.26405	1	0.560337	0.550144284265571\
GOTERM_BP_DIRECT	GO:0010038~response to metal ion	4	0.308166	0.036138	LCK, TNNC1, NEDD4L, MT2	1145	12	18082	5.26405	1	0.560337	0.550144284265571\
GOTERM_BP_DIRECT	GO:0043922~negative regulation by host of viral transcription	4	0.308166	0.036138	CCL5, CCL4, CCL3, HMGA2	1145	12	18082	5.26405	1	0.560337	0.550144284265571\
GOTERM_BP_DIRECT	GO:0001818~negative regulation of cytokine production	4	0.308166	0.036138	IL10, GPNMB, SLC11A1, EPHA2	1145	12	18082	5.26405	1	0.560337	0.550144284265571\
GOTERM_BP_DIRECT	GO:0035457~cellular response to interferon-alpha	4	0.308166	0.036138	IFI204, MYC, IFIT1, IFIT3	1145	12	18082	5.26405	1	0.560337	0.550144284265571\
GOTERM_BP_DIRECT	GO:0060674~placenta blood vessel development	4	0.308166	0.036138	NOTCH2, FOSL1, SOCS3, RBM15	1145	12	18082	5.26405	1	0.560337	0.550144284265571\
GOTERM_BP_DIRECT	GO:0045820~negative regulation of glycolytic process	4	0.308166	0.036138	STAT3, DDIT4, SIRT6, IER3	1145	12	18082	5.26405	1	0.560337	0.550144284265571\
GOTERM_BP_DIRECT	GO:0048711~positive regulation of astrocyte differentiation	4	0.308166	0.036138	NOTCH1, IL1B, CLCF1, LIF	1145	12	18082	5.26405	1	0.560337	0.550144284265571\
GOTERM_BP_DIRECT	GO:0043950~positive regulation of cAMP-mediated signaling	4	0.308166	0.036138	CXCL10, CXCL11, PTGIR, RAPGEF2	1145	12	18082	5.26405	1	0.560337	0.550144284265571\
GOTERM_MF_DIRECT	GO:0001077~transcriptional activator activity, RNA polymerase II core promoter proximal region sequence-specific binding	26	2.00308	0.0365143	CEBPB, CEBPD, RBPJ, RELB, MYC, CREB3L2, PLAGL2, ZBTB7B, JUND, MEF2B, STAT3, HMGA1, HMGA2, ETV1, ARID3B, POU2F2, RUNX2, NFKB2, FOSL1, HMGA1-RS1, PLSCR1, NR6A1, DDIT3, MTF1, ATF4, CREB5	1105	270	17446	1.52035	1	0.84202	0.8325265130988596\
GOTERM_BP_DIRECT	GO:0032024~positive regulation of insulin secretion	8	0.616333	0.0368342	GJA1, NLGN2, GIPR, GPR68, NNAT, GLRX, JAK2, PPARD	1145	50	18082	2.52674	1	0.566979	0.5566651809395489\
GOTERM_BP_DIRECT	GO:0007189~adenylate cyclase-activating G-protein coupled receptor signaling pathway	8	0.616333	0.0368342	GNA13, PTGIR, CALCRL, ADORA2A, ADORA2B, PTGER2, GHRH, ADCY3	1145	50	18082	2.52674	1	0.566979	0.5566651809395489\
KEGG_PATHWAY	mmu04514:Cell adhesion molecules (CAMs)	19	1.46379	0.036911	CD86, H2-T23, NTNG2, CD274, CD40, ITGAM, NLGN2, CD80, H2-T9, SDC3, H2-M3, PVR, ALCAM, ITGB7, ITGAV, SIGLEC1, MPZL1, H2-D1, H2-Q10	545	162	7691	1.6551	0.999939	0.17968	0.14973344349120718\
UP_KEYWORDS	Developmental protein	69	5.31587	0.0372597	PIWIL2, HMX3, COL18A1, TNFAIP2, MEA1, EDA2R, ZFP36, ANPEP, CREB3L2, TCTN1, ZC3H12A, DNER, CDK20, ITGAV, DIP2A, EDIL3, NDEL1, ZFP335, TNFRSF12A, IFRD1, PGF, RHOB, TMEM2, ANGPTL6, HOXB4, RAPGEF2, KCTD11, NOTCH2, NUMBL, CASZ1, NOTCH1, TULP3, PDGFA, PRKX, SEMA3E, SPATA6, ARHGAP22, WNT6, FLRT2, PDPN, NNAT, RICTOR, ZBTB7B, PDLIM7, MCL1, AKIRIN2, NTNG2, JAG1, SEMA4D, FZD5, IFI204, GADD45B, TNFSF12, SEMA…	1272	976	22680	1.26054	0.999999	0.187851	0.16145878222794366\
UP_SEQ_FEATURE	domain:ARID	4	0.308166	0.0373227	KDM5B, ARID5A, ARID5B, ARID3B	1155	12	18012	5.19827	1	1	1.0\
GOTERM_BP_DIRECT	GO:0006469~negative regulation of protein kinase activity	12	0.924499	0.0373286	RTN4R, SOCS3, IL6, FABP4, FLRT2, GADD45B, ADORA2A, CISH, GADD45A, NF1, TRIB3, SOCS4	1145	95	18082	1.9948	1	0.572507	0.5620931570653406\
GOTERM_BP_DIRECT	GO:0032091~negative regulation of protein binding	9	0.693374	0.037542	GOLGA2, LRPAP1, PLSCR1, DAB2, SLPI, LRRK2, MYC, ID1, PIM2	1145	61	18082	2.32999	1	0.573701	0.5632656253122399\
UP_KEYWORDS	Thiol protease	14	1.07858	0.0378775	OTUB2, USP47, USP48, USP4, USP22, TNFAIP3, YOD1, USP18, CTSL, CASP4, CAPN2, FAM63A, PGPEP1, OTUD3	1272	134	22680	1.86286	0.999999	0.18835	0.16188730335434906\
GOTERM_BP_DIRECT	GO:0048535~lymph node development	6	0.46225	0.0382543	IL15, LTA, CXCR5, RC3H1, IL7R, NFKB2	1145	30	18082	3.15843	1	0.580923	0.5703554818217363\
GOTERM_BP_DIRECT	GO:0031623~receptor internalization	7	0.539291	0.0384263	CALCRL, CXCR2, ADM, CD36, LDLRAP1, EZR, DNM1	1145	40	18082	2.76362	1	0.580923	0.5703554818217363\
GOTERM_BP_DIRECT	GO:0034446~substrate adhesion-dependent cell spreading	7	0.539291	0.0384263	SRC, MICALL2, FNDC3B, ITGB7, ITGAV, LAMC1, SRCIN1	1145	40	18082	2.76362	1	0.580923	0.5703554818217363\
GOTERM_MF_DIRECT	GO:0008138~protein tyrosine/serine/threonine phosphatase activity	7	0.539291	0.0384543	DUSP4, DUSP5, DUSP10, DUSP1, DUSP8, DUSP14, SSH1	1105	40	17446	2.76294	1	0.863061	0.8533302996708301\
GOTERM_MF_DIRECT	GO:0005516~calmodulin binding	19	1.46379	0.0400281	MYLK2, MARCKSL1, CAMK2D, UNC13A, NOS2, MYO10, PDE1B, WFS1, ADCY3, SYT7, SLC9A1, CNN2, ITPKC, MARCKS, CTH, MKNK2, ORAI1, SNTB2, TRPM4	1105	182	17446	1.64822	1	0.863061	0.8533302996708301\
GOTERM_BP_DIRECT	GO:0007623~circadian rhythm	13	1.00154	0.040208	JUND, NOS2, CREM, NR1D1, PER1, PROKR1, UBB, NFIL3, UBC, BHLHE40, ID1, FAS, ATF4	1145	108	18082	1.90091	1	0.602988	0.5920192880781148\
GOTERM_BP_DIRECT	GO:0010165~response to X-ray	5	0.385208	0.0402409	THBD, CDKN1A, ERCC1, LIG4, ERCC6	1145	21	18082	3.76003	1	0.602988	0.5920192880781148\
GOTERM_MF_DIRECT	GO:0046965~retinoid X receptor binding	5	0.385208	0.0402646	RARG, HMGA1-RS1, UIMC1, HMGA1, PPARD	1105	21	17446	3.7591	1	0.863061	0.8533302996708301\
GOTERM_MF_DIRECT	GO:0004842~ubiquitin-protein transferase activity	30	2.31125	0.0404209	RNF31, RNF11, UHRF2, RNF19B, NEDD4L, TNFAIP3, CBLB, UBR2, RCHY1, ZNRF1, RNF19A, TRIM25, LONRF1, UNKL, HERC6, UBE2B, FEM1B, SMURF1, KLHL28, RNF208, FBXO30, GAN, TRAF6, KCTD13, MDM2, TRIM13, PELI1, FBXL4, BIRC2, BIRC3	1105	326	17446	1.45291	1	0.863061	0.8533302996708301\
GOTERM_BP_DIRECT	GO:0097190~apoptotic signaling pathway	8	0.616333	0.0404556	MOAP1, CD40, DAXX, FAS, TICAM1, TNF, BBC3, PPARD	1145	51	18082	2.4772	1	0.602988	0.5920192880781148\
GOTERM_BP_DIRECT	GO:0006986~response to unfolded protein	8	0.616333	0.0404556	ERN1, DDIT3, CREB3L2, HSPA4L, SYVN1, YOD1, PARP16, CHAC1	1145	51	18082	2.4772	1	0.602988	0.5920192880781148\
GOTERM_BP_DIRECT	GO:0008217~regulation of blood pressure	9	0.693374	0.0408118	ACVRL1, EDN1, GCH1, NPY, C3AR1, CACNA1B, HMOX1, LNPEP, PTGS2	1145	62	18082	2.29241	1	0.604044	0.5930559383168138\
GOTERM_BP_DIRECT	GO:0001932~regulation of protein phosphorylation	9	0.693374	0.0408118	SOCS3, STAT2, SESN2, PPP2R5B, RICTOR, AGRN, FNIP1, TNF, FNIP2	1145	62	18082	2.29241	1	0.604044	0.5930559383168138\
GOTERM_CC_DIRECT	GO:0031902~late endosome membrane	11	0.847458	0.0408351	CD63, NPC1, MICALL1, SLC30A4, ATG9A, SLC11A2, VPS37C, IRGM1, VPS37A, PLD1, RHOB	1197	88	19662	2.05326	1	0.396971	0.3748796587420673\
UP_SEQ_FEATURE	compositionally biased region:Gln-rich	15	1.15562	0.041136	NUMBL, PPP1R13B, SGTB, SS18L1, IER5L, ARID3B, AKAP2, GOLGA2, STK10, TOLLIP, SIK3, AAK1, FAM63A, FAM171B, ACBD3	1155	131	18012	1.78566	1	1	1.0\
SMART	SM00147:RasGEF	6	0.46225	0.0417082	BCAR3, RASGEF1B, RAPGEF2, RGL3, RGL1, RALGDS	727	28	10425	3.0728	1	0.819982	0.8136739603928256\
UP_SEQ_FEATURE	domain:CH 1	5	0.385208	0.0418567	DST, ACTN1, PLS3, PARVB, FLNC	1155	21	18012	3.71305	1	1	1.0\
UP_SEQ_FEATURE	domain:CH 2	5	0.385208	0.0418567	DST, ACTN1, PLS3, PARVB, FLNC	1155	21	18012	3.71305	1	1	1.0\
SMART	SM01041:SM01041	3	0.231125	0.0420503	BROX, RHPN2, PTPN23	727	5	10425	8.60385	1	0.819982	0.8136739603928256\
GOTERM_BP_DIRECT	GO:0051897~positive regulation of protein kinase B signaling	12	0.924499	0.0424906	OSBPL8, IL6, CSF3, HAX1, SRC, INSR, PDGFA, RICTOR, ADAM8, TNF, HBEGF, VEGFA	1145	97	18082	1.95367	1	0.6267	0.6153001145824616\
GOTERM_MF_DIRECT	GO:0008022~protein C-terminus binding	21	1.61787	0.042585	PIAS4, ECM1, SRC, CACNA1B, LIG4, EML2, DNM1, HIC2, PROCR, DAB2, ATXN1, LCK, ERCC1, ID1, HOMER3, VIM, ERCC6, JAK2, RABAC1, SASH1, ATF4	1105	209	17446	1.58638	1	0.876794	0.8669081076808711\
GOTERM_MF_DIRECT	GO:0003924~GTPase activity	21	1.61787	0.042585	GBP6, GBP5, RALA, MX2, LRRK2, SRPR, IRGM1, TUBG2, GTPBP2, RAB22A, DNM1, RAB33B, RAB43, GNA13, RAP1B, TUBB2B, TUBA1A, RRAS, RAB13, GBP2, GBP3	1105	209	17446	1.58638	1	0.876794	0.8669081076808711\
GOTERM_BP_DIRECT	GO:0010508~positive regulation of autophagy	7	0.539291	0.0426979	LRRK2, PLK2, ZC3H12A, PIM2, TICAM1, TRP53INP2, TRP53INP1	1145	41	18082	2.69622	1	0.62757	0.6161546616477305\
GOTERM_BP_DIRECT	GO:0046677~response to antibiotic	6	0.46225	0.0433216	IL6, HYAL1, HYAL3, ID1, CCL2, JAK2	1145	31	18082	3.05654	1	0.634534	0.622991081064898\
GOTERM_BP_DIRECT	GO:0009612~response to mechanical stimulus	9	0.693374	0.0442655	FOSL1, MMP14, JUND, LCK, SRC, CCL2, ASNS, BDKRB1, CD36	1145	63	18082	2.25602	1	0.641013	0.6293525880258395\
GOTERM_BP_DIRECT	GO:0051865~protein autoubiquitination	8	0.616333	0.0443011	RNF11, TRIM30A, UBE2B, UHRF2, TRAF6, TRIM13, RNF208, RCHY1	1145	52	18082	2.42956	1	0.641013	0.6293525880258395\
GOTERM_BP_DIRECT	GO:0060397~JAK-STAT cascade involved in growth hormone signaling pathway	4	0.308166	0.044824	LYN, SOCS3, STAT3, JAK2	1145	13	18082	4.85912	1	0.641013	0.6293525880258395\
[truncated: 280 more rows]

## Sheet: GeneList_CtrlVCSC12LPSMIC_Suppr
0610007P08RIK
0610010F05RIK
0610039K10RIK
100043387
44450
1110002B05RIK
1110002L01RIK
1110004F10RIK
1110018G07RIK
[truncated: 2,501 more rows]

## Sheet: GOTerm_CtrlVSCSC12LPSMIC_Suppre
	Term	Count	%	PValue	Genes	List Total	Pop Hits	Pop Total	Fold Enrichment	Bonferroni	Benjamini	FDR\
[truncated: 1,349 more rows]

[truncated: 6 more sheets: GeneList_CtrlVCSC12LPSMIC_Induc, GOTerm_CtrlVSCSC12LPSMIC_induce, GeneList_LPSvsLPSMIC_Suppressed, GOTerm_LPSvsCSC12LPSMIC_Suppres, GeneList_LPSvsLPSMIC_Induced, GOTerm_LPSvsCSC12LPSMIC_Induced]
