# Supplementary material for: Moringa isothiocyanate-1 inhibits LPS-induced inflammation in mouse myoblasts and skeletal muscle
Source: PLoS One. 2022 Dec 16;17(12):e0279370. doi: 10.1371/journal.pone.0279370 (PMC9757596; doi:10.1371/journal.pone.0279370)
Supplement: S2 File — Gene counts, gene list, and GO terms of comparisons between control (Ctrl) vs lipopolysaccharide (LPS)-treated samples, and LPS-treated samples vs LPS-moringa isothiocyanate 1 (MIC-1)-treated samples. (XLSX) [file pone.0279370.s003.xlsx]

## Sheet: GeneCountPerFilter
Musle Ctrl vs Muscle LPS	# of genes
	P-Value < 0.05	P-Value < 0.01	Adj P < 0.05	Adj P < 0.01	Adj P < 0.001
Induced	200	130	116	87	70
Suppressed	215	117	108	73	57
Musle Ctrl vs Muscle LPS MIC
	P-Value < 0.05	P-Value < 0.01	Adj P < 0.05	Adj P < 0.01	Adj P < 0.001
Induced	1510	1257	1374	1183	1045
Suppressed	1071	874	952	767	651
Musle LPS vs Muscle LPS MIC
	P-Value < 0.05	P-Value < 0.01	Adj P < 0.05	Adj P < 0.01	Adj P < 0.001
Induced	946	767	830	673	550
Suppressed	1576	1320	1442	1231	1064
Musle Ctrl vs Muscle LPS FPKM Avg > 1
	P-Value < 0.05	P-Value < 0.01	Adj P < 0.05	Adj P < 0.01	Adj P < 0.001
Induced	82	71	70	56	48
Suppressed	74	65	65	58	48
Musle Ctrl vs Muscle LPS MIC FPKM Avg > 1
	P-Value < 0.05	P-Value < 0.01	Adj P < 0.05	Adj P < 0.01	Adj P < 0.001
Induced	977	924	946	908	866
Suppressed	578	556	566	529	485
Musle LPS vs Muscle LPS MIC FPKM Avg > 1
	P-Value < 0.05	P-Value < 0.01	Adj P < 0.05	Adj P < 0.01	Adj P < 0.001
Induced	499	484	490	463	424
Suppressed	1012	964	985	939	896

## Sheet: GeneList_Muscle_LPS_Induced
1110018G07RIK
1700037C18RIK
1810055G02RIK
2310037I24RIK
6430548M08RIK
ABHD10
ACBD5
ACHE
AHR
AKT2
ANKRD2
ANO10
APAF1
APOA1
APOA4
APOB
ARFGAP3
ARHGAP29
ARHGAP42
ARHGEF9
ARPP21
ARRDC2
ATP1B1
BAHCC1
BBS5
BDH1
CALML4
CAR14
CAST
CES2C
CHRD
CILP
CLCA6
CTNND1
D430042O09RIK
DCAF5
DCBLD2
EBAG9
ENOX2
FAR1
FARSB
FGL2
FOSL2
G0S2
GM129
GM221
GRB2
INTS4
IRF5
KCNG4
KLHL23
KLHL34
LDHB
LGALS3
LMOD2
MAPK8
MLH3
MT1
MT2
MTF2
MYBPC1
MYH1
MYOG
MYOZ2
NCEH1
NEK7
NOL11
NR4A1
NR4A3
OGT
OSGIN2
PACS1
PAICS
PARP11
PDE7B
PER2
PERP
PI4KB
PICALM
PLXNB2
PODN
PPCDC
PRKAA2
RCAN2
RDH5
RHOBTB1
RMND1
SBK2
SCAPER
SERPINA3N
SETD3
SLC15A5
SLC18A1
SLC25A25
SLC25A34
SLC25A40
SLC38A4
SLC45A3
SMC5
SPRR2A1
TANC1
TBCEL
TCF4
TGFBR1
TH
TLR5
TNFAIP3
TOB2
TPH1
TTC17
UBE3B
XLR3B
XPO1
ZBED6
ZDHHC16
ZFP189

## Sheet: GOTerms_Muscle_LPS_Induced
Category	Term	Count	%	PValue	Genes	List Total	Pop Hits	Pop Total	Fold Enrichment	Bonferroni	Benjamini	FDR
UP_KEYWORDS	Phosphoprotein	59	53.1532	2.66341e-05	CTNND1, TNFAIP3, SMC5, UBE3B, DCAF5, D430042O09RIK, LMOD2, LGALS3, CES2C, ARHGAP42, XPO1, AKT2, CAR14, ANKRD2, MYOZ2, MYOG, CAST, APOA1, ATP1B1, ARFGAP3, TGFBR1, TANC1, MYH1, ARHGEF9, BDH1, PACS1, MTF2, IRF5, TLR5, TBCEL, TPH1, PRKAA2, 6430548M08RIK, TOB2, LDHB, MAPK8, ZBED6, APOB, SLC38A4, ACBD5, ARPP21, NEK7, ARHGAP29, MT2, PAICS, DCBLD2, FOSL2, PER2, NR4A1, TH, RCAN2, PLXNB2, TCF4, GRB2, PI4KB…	111	7617	22680	1.58266	0.00531272	0.00532681	0.00524691
UP_KEYWORDS	Biological rhythms	6	5.40541	0.000375373	PER2, ENOX2, MAPK8, PRKAA2, AHR, OGT	111	126	22680	9.72973	0.0723387	0.0375373	0.0369742
GOTERM_CC_DIRECT	GO:0042627~chylomicron	3	2.7027	0.00204146	APOA1, APOA4, APOB	104	13	19662	43.6287	0.303514	0.18945	0.18945
GOTERM_CC_DIRECT	GO:0005829~cytosol	20	18.018	0.00214068	CAST, PRKAA2, APAF1, CTNND1, APOA1, APOA4, MT2, AHR, MT1, ARFGAP3, PAICS, PER2, MAPK8, ABHD10, TH, AKT2, GRB2, ANKRD2, PI4KB, OGT	104	1784	19662	2.11948	0.315664	0.18945	0.18945
GOTERM_BP_DIRECT	GO:0045723~positive regulation of fatty acid biosynthetic process	3	2.7027	0.00279647	SLC45A3, APOA1, APOA4	104	14	18082	37.2569	0.914697	1	1
GOTERM_MF_DIRECT	GO:0017127~cholesterol transporter activity	3	2.7027	0.00282144	APOA1, APOA4, APOB	94	15	17446	37.1191	0.542804	0.781539	0.781539
UP_KEYWORDS	Alternative splicing	37	33.3333	0.00290329	ACHE, TBCEL, SETD3, CTNND1, SMC5, CALML4, D430042O09RIK, ENOX2, ABHD10, 1700037C18RIK, SLC25A40, ANO10, SLC15A5, SLC25A25, CAST, ACBD5, APAF1, ARPP21, ARHGAP29, PODN, TGFBR1, TTC17, FOSL2, PARP11, TANC1, ARHGEF9, NR4A3, MTF2, INTS4, GRB2, FAR1, TCF4, PI4KB, NOL11, SLC25A34, OGT, PICALM	111	4779	22680	1.58192	0.440942	0.180119	0.177417
UP_KEYWORDS	Acetylation	27	24.3243	0.00362095	CTNND1, TNFAIP3, UBE3B, LDHB, LGALS3, XPO1, AKT2, APOB, BAHCC1, CAST, ACBD5, ARPP21, NEK7, MT2, MT1, PAICS, FOSL2, PER2, NR4A1, TANC1, BDH1, PACS1, INTS4, GRB2, PI4KB, OGT, PICALM	111	3125	22680	1.76536	0.51592	0.180119	0.177417
GOTERM_CC_DIRECT	GO:0034361~very-low-density lipoprotein particle	3	2.7027	0.00438481	APOA1, APOA4, APOB	104	19	19662	29.8512	0.540593	0.197577	0.197577
GOTERM_CC_DIRECT	GO:0005737~cytoplasm	49	44.1441	0.00446501	ACHE, CTNND1, TNFAIP3, UBE3B, AHR, D430042O09RIK, LMOD2, LGALS3, XPO1, AKT2, SPRR2A1, ANKRD2, SCAPER, SLC18A1, BBS5, MYOZ2, CAST, APAF1, ZDHHC16, ARFGAP3, MYH1, ARHGEF9, BDH1, MTF2, IRF5, TBCEL, TPH1, PRKAA2, TOB2, LDHB, MAPK8, APOB, ARPP21, NEK7, ARHGAP29, MT2, MT1, PODN, PAICS, TTC17, SBK2, PER2, NR4A1, TH, RCAN2, GRB2, PI4KB, OGT, FARSB	104	6631	19662	1.39705	0.547097	0.197577	0.197577
UP_KEYWORDS	Transport	19	17.1171	0.00450298	ACBD5, KCNG4, SLC45A3, APOA1, APOA4, ARFGAP3, ATP1B1, ENOX2, PARP11, XPO1, AKT2, SLC25A40, SLC25A34, APOB, BBS5, SLC18A1, SLC15A5, SLC25A25, SLC38A4	111	1901	22680	2.04217	0.594498	0.180119	0.177417
GOTERM_BP_DIRECT	GO:0006915~apoptotic process	10	9.00901	0.00524116	NR4A1, APAF1, AKT2, PERP, G0S2, TNFAIP3, ZDHHC16, EBAG9, OGT, TGFBR1	104	570	18082	3.05027	0.990138	1	1
GOTERM_BP_DIRECT	GO:0019433~triglyceride catabolic process	3	2.7027	0.00571033	APOA1, APOA4, APOB	104	20	18082	26.0798	0.993486	1	1
GOTERM_BP_DIRECT	GO:0048511~rhythmic process	5	4.5045	0.00617565	ENOX2, MAPK8, PRKAA2, AHR, OGT	104	128	18082	6.79162	0.995683	1	1
KEGG_PATHWAY	mmu04380:Osteoclast differentiation	5	4.5045	0.00766178	MAPK8, AKT2, GRB2, TGFBR1, FOSL2	49	126	7691	6.22854	0.689346	0.386088	0.383548
KEGG_PATHWAY	mmu04977:Vitamin digestion and absorption	3	2.7027	0.008137	APOA1, APOA4, APOB	49	22	7691	21.4035	0.71116	0.386088	0.383548
KEGG_PATHWAY	mmu04068:FoxO signaling pathway	5	4.5045	0.0094794	MAPK8, PRKAA2, AKT2, GRB2, TGFBR1	49	134	7691	5.85669	0.764899	0.386088	0.383548
UP_KEYWORDS	Apoptosis	8	7.20721	0.0098423	APAF1, AKT2, PERP, G0S2, TNFAIP3, ZDHHC16, EBAG9, TGFBR1	111	489	22680	3.34273	0.861684	0.328077	0.323156
KEGG_PATHWAY	mmu04917:Prolactin signaling pathway	4	3.6036	0.0104533	MAPK8, TH, AKT2, GRB2	49	73	7691	8.6005	0.79755	0.386088	0.383548
GOTERM_BP_DIRECT	GO:0033344~cholesterol efflux	3	2.7027	0.0110295	APOA1, APOA4, APOB	104	28	18082	18.6284	0.999942	1	1
GOTERM_MF_DIRECT	GO:0005543~phospholipid binding	4	3.6036	0.0116105	BDH1, APOA1, APOB, PICALM	94	88	17446	8.43617	0.960637	0.976649	0.976649
UP_KEYWORDS	NAD	5	4.5045	0.0122045	ENOX2, LDHB, PARP11, BDH1, RDH5	111	183	22680	5.58263	0.914216	0.348701	0.34347
KEGG_PATHWAY	mmu05161:Hepatitis B	5	4.5045	0.0127003	MAPK8, APAF1, AKT2, GRB2, TGFBR1	49	146	7691	5.37531	0.856698	0.386088	0.383548
GOTERM_MF_DIRECT	GO:0070888~E-box binding	3	2.7027	0.0141172	MYOG, TCF4, AHR	94	34	17446	16.3761	0.980519	0.976649	0.976649
GOTERM_BP_DIRECT	GO:0006810~transport	19	17.1171	0.0142015	ACBD5, KCNG4, SLC45A3, APOA1, APOA4, ARFGAP3, ATP1B1, ENOX2, PARP11, XPO1, AKT2, SLC25A40, SLC25A34, APOB, BBS5, SLC18A1, SLC15A5, SLC25A25, SLC38A4	104	1822	18082	1.81309	0.999997	1	1
GOTERM_BP_DIRECT	GO:0042157~lipoprotein metabolic process	3	2.7027	0.0142607	APOA1, APOA4, APOB	104	32	18082	16.2999	0.999997	1	1
GOTERM_BP_DIRECT	GO:0006695~cholesterol biosynthetic process	3	2.7027	0.0142607	PRKAA2, APOA1, APOA4	104	32	18082	16.2999	0.999997	1	1
GOTERM_BP_DIRECT	GO:0008203~cholesterol metabolic process	4	3.6036	0.014311	PRKAA2, APOA1, APOA4, APOB	104	89	18082	7.81417	0.999997	1	1
INTERPRO	IPR003070:Orphan nuclear receptor	2	1.8018	0.015507	NR4A1, NR4A3	108	3	20594	127.123	0.98597	0.511821	0.511821
GOTERM_MF_DIRECT	GO:0004879~RNA polymerase II transcription factor activity, ligand-activated sequence-specific DNA binding	3	2.7027	0.0157449	NR4A1, NR4A3, AHR	94	36	17446	15.4663	0.987674	0.976649	0.976649
UP_SEQ_FEATURE	region of interest:Alpha	2	1.8018	0.0162347	MT2, MT1	99	3	18012	121.293	0.997732	1	1
UP_SEQ_FEATURE	region of interest:Beta	2	1.8018	0.0162347	MT2, MT1	99	3	18012	121.293	0.997732	1	1
GOTERM_BP_DIRECT	GO:0006950~response to stress	3	2.7027	0.0169192	PRKAA2, RCAN2, AHR	104	35	18082	14.9027	1	1	1
GOTERM_BP_DIRECT	GO:0045893~positive regulation of transcription, DNA-templated	9	8.10811	0.0170889	MYOG, NR4A1, SETD3, NR4A3, TCF4, AHR, TGFBR1, PICALM, FOSL2	104	576	18082	2.71665	1	1	1
UP_KEYWORDS	Metal-thiolate cluster	2	1.8018	0.0192609	MT2, MT1	111	4	22680	102.162	0.97955	0.481523	0.4743
INTERPRO	IPR000074:Apolipoprotein A1/A4/E	2	1.8018	0.0206228	APOA1, APOA4	108	4	20594	95.3426	0.996617	0.511821	0.511821
INTERPRO	IPR023587:Metallothionein domain, vertebrate	2	1.8018	0.0206228	MT2, MT1	108	4	20594	95.3426	0.996617	0.511821	0.511821
INTERPRO	IPR019774:Aromatic amino acid hydroxylase, C-terminal	2	1.8018	0.0206228	TPH1, TH	108	4	20594	95.3426	0.996617	0.511821	0.511821
INTERPRO	IPR003019:Metallothionein superfamily, eukaryotic	2	1.8018	0.0206228	MT2, MT1	108	4	20594	95.3426	0.996617	0.511821	0.511821
INTERPRO	IPR017854:Metallothionein domain	2	1.8018	0.0206228	MT2, MT1	108	4	20594	95.3426	0.996617	0.511821	0.511821
INTERPRO	IPR018064:Metallothionein, vertebrate, metal binding site	2	1.8018	0.0206228	MT2, MT1	108	4	20594	95.3426	0.996617	0.511821	0.511821
INTERPRO	IPR000006:Metallothionein, vertebrate	2	1.8018	0.0206228	MT2, MT1	108	4	20594	95.3426	0.996617	0.511821	0.511821
INTERPRO	IPR018301:Aromatic amino acid hydroxylase, iron/copper binding site	2	1.8018	0.0206228	TPH1, TH	108	4	20594	95.3426	0.996617	0.511821	0.511821
INTERPRO	IPR001273:Aromatic amino acid hydroxylase	2	1.8018	0.0206228	TPH1, TH	108	4	20594	95.3426	0.996617	0.511821	0.511821
INTERPRO	IPR019773:Tyrosine 3-monooxygenase-like	2	1.8018	0.0206228	TPH1, TH	108	4	20594	95.3426	0.996617	0.511821	0.511821
GOTERM_BP_DIRECT	GO:2001235~positive regulation of apoptotic signaling pathway	3	2.7027	0.0207633	MAPK8, APAF1, TGFBR1	104	39	18082	13.3743	1	1	1
GOTERM_MF_DIRECT	GO:0016714~oxidoreductase activity, acting on paired donors, with incorporation or reduction of molecular oxygen, reduced pteridine as one donor, and incorporation of one atom of oxygen	2	1.8018	0.0211548	TPH1, TH	94	4	17446	92.7979	0.997322	0.976649	0.976649
GOTERM_MF_DIRECT	GO:0017171~serine hydrolase activity	2	1.8018	0.0211548	ACHE, NCEH1	94	4	17446	92.7979	0.997322	0.976649	0.976649
UP_SEQ_FEATURE	metal ion-binding site:Divalent metal cation; cluster B	2	1.8018	0.0215881	MT2, MT1	99	4	18012	90.9697	0.999702	1	1
UP_SEQ_FEATURE	metal ion-binding site:Divalent metal cation; cluster A	2	1.8018	0.0215881	MT2, MT1	99	4	18012	90.9697	0.999702	1	1
GOTERM_BP_DIRECT	GO:0031623~receptor internalization	3	2.7027	0.0217761	ACHE, GRB2, PICALM	104	40	18082	13.0399	1	1	1
GOTERM_BP_DIRECT	GO:0010273~detoxification of copper ion	2	1.8018	0.022593	MT2, MT1	104	4	18082	86.9327	1	1	1
GOTERM_BP_DIRECT	GO:0015842~aminergic neurotransmitter loading into synaptic vesicle	2	1.8018	0.022593	TH, SLC18A1	104	4	18082	86.9327	1	1	1
GOTERM_BP_DIRECT	GO:0071376~cellular response to corticotropin-releasing hormone stimulus	2	1.8018	0.022593	NR4A1, NR4A3	104	4	18082	86.9327	1	1	1
GOTERM_BP_DIRECT	GO:0031397~negative regulation of protein ubiquitination	3	2.7027	0.0228089	PER2, TNFAIP3, OGT	104	41	18082	12.7219	1	1	1
UP_SEQ_FEATURE	repeat:5	4	3.6036	0.023234	LGALS3, SPRR2A1, APOA1, APOA4	99	112	18012	6.49784	0.999841	1	1
KEGG_PATHWAY	mmu04975:Fat digestion and absorption	3	2.7027	0.0232463	APOA1, APOA4, APOB	49	38	7691	12.3915	0.971989	0.471497	0.468395
UP_SEQ_FEATURE	repeat:1	5	4.5045	0.0237362	LGALS3, SPRR2A1, TNFAIP3, APOA1, APOA4	99	200	18012	4.54848	0.999868	1	1
PIR_SUPERFAMILY	PIRSF000336:tyrosine 3-monooxygenase	2	1.8018	0.0241482	TPH1, TH	12	4	1807	75.2917	0.216861	0.241482	0.241482
KEGG_PATHWAY	mmu04978:Mineral absorption	3	2.7027	0.0244065	MT2, MT1, ATP1B1	49	39	7691	12.0738	0.976619	0.471497	0.468395
KEGG_PATHWAY	mmu04620:Toll-like receptor signaling pathway	4	3.6036	0.0248156	MAPK8, AKT2, IRF5, TLR5	49	101	7691	6.21621	0.978063	0.471497	0.468395
UP_SEQ_FEATURE	repeat:2	5	4.5045	0.0248988	LGALS3, SPRR2A1, TNFAIP3, APOA1, APOA4	99	203	18012	4.48127	0.999916	1	1
GOTERM_MF_DIRECT	GO:0060228~phosphatidylcholine-sterol O-acyltransferase activator activity	2	1.8018	0.026374	APOA1, APOA4	94	5	17446	74.2383	0.999391	1	1
UP_SEQ_FEATURE	repeat:Solcar 3	3	2.7027	0.0270259	SLC25A40, SLC25A34, SLC25A25	99	47	18012	11.6132	0.999963	1	1
UP_KEYWORDS	Cytoplasm	31	27.9279	0.0281384	TBCEL, PRKAA2, CTNND1, TNFAIP3, AHR, D430042O09RIK, LMOD2, LDHB, LGALS3, MAPK8, XPO1, AKT2, SPRR2A1, ANKRD2, APOB, BBS5, MYOZ2, APAF1, ARPP21, NEK7, ARFGAP3, ZDHHC16, TTC17, PER2, NR4A1, MYH1, ARHGEF9, GRB2, IRF5, OGT, FARSB	111	4404	22680	1.43825	0.996682	0.585896	0.577107
GOTERM_BP_DIRECT	GO:0001922~B-1 B cell homeostasis	2	1.8018	0.0281618	TNFAIP3, AHR	104	5	18082	69.5462	1	1	1
GOTERM_BP_DIRECT	GO:0061087~positive regulation of histone H3-K27 methylation	2	1.8018	0.0281618	MTF2, OGT	104	5	18082	69.5462	1	1	1
GOTERM_BP_DIRECT	GO:0072102~glomerulus morphogenesis	2	1.8018	0.0281618	CTNND1, AHR	104	5	18082	69.5462	1	1	1
GOTERM_BP_DIRECT	GO:0030300~regulation of intestinal cholesterol absorption	2	1.8018	0.0281618	APOA1, APOA4	104	5	18082	69.5462	1	1	1
UP_KEYWORDS	Cholesterol metabolism	3	2.7027	0.0292948	PRKAA2, APOA1, APOB	111	55	22680	11.145	0.997385	0.585896	0.577107
INTERPRO	IPR018108:Mitochondrial substrate/solute carrier	3	2.7027	0.0299605	SLC25A40, SLC25A34, SLC25A25	108	52	20594	11.0011	0.999753	0.584392	0.584392
INTERPRO	IPR023395:Mitochondrial carrier domain	3	2.7027	0.0299605	SLC25A40, SLC25A34, SLC25A25	108	52	20594	11.0011	0.999753	0.584392	0.584392
INTERPRO	IPR008271:Serine/threonine-protein kinase, active site	6	5.40541	0.0299688	SBK2, MAPK8, PRKAA2, AKT2, NEK7, TGFBR1	108	333	20594	3.43577	0.999753	0.584392	0.584392
KEGG_PATHWAY	mmu04931:Insulin resistance	4	3.6036	0.0309163	MAPK8, PRKAA2, AKT2, OGT	49	110	7691	5.70761	0.991549	0.522141	0.518706
UP_SEQ_FEATURE	repeat:Solcar 2	3	2.7027	0.031434	SLC25A40, SLC25A34, SLC25A25	99	51	18012	10.7023	0.999993	1	1
UP_SEQ_FEATURE	repeat:Solcar 1	3	2.7027	0.031434	SLC25A40, SLC25A34, SLC25A25	99	51	18012	10.7023	0.999993	1	1
GOTERM_BP_DIRECT	GO:0010468~regulation of gene expression	6	5.40541	0.0314631	MAPK8, PRKAA2, AHR, ATP1B1, TOB2, TGFBR1	104	308	18082	3.38699	1	1	1
GOTERM_BP_DIRECT	GO:0014823~response to activity	3	2.7027	0.0317669	PRKAA2, TH, SLC25A25	104	49	18082	10.6448	1	1	1
GOTERM_BP_DIRECT	GO:0006936~muscle contraction	3	2.7027	0.0329698	MYH1, MYBPC1, LMOD2	104	50	18082	10.4319	1	1	1
UP_SEQ_FEATURE	repeat:4	4	3.6036	0.0333688	LGALS3, SPRR2A1, APOA1, APOA4	99	129	18012	5.64153	0.999997	1	1
GOTERM_BP_DIRECT	GO:0042158~lipoprotein biosynthetic process	2	1.8018	0.0336992	APOA1, APOB	104	6	18082	57.9551	1	1	1
GOTERM_BP_DIRECT	GO:0042752~regulation of circadian rhythm	3	2.7027	0.0354284	PER2, MAPK8, PRKAA2	104	52	18082	10.0307	1	1	1
UP_KEYWORDS	Sterol metabolism	3	2.7027	0.0364998	PRKAA2, APOA1, APOB	111	62	22680	9.88666	0.999411	0.635845	0.626307
UP_KEYWORDS	Coiled coil	23	20.7207	0.0381507	TBCEL, ACBD5, ARPP21, CTNND1, FGL2, ARHGAP29, APOA4, SMC5, PODN, D430042O09RIK, TTC17, LMOD2, ENOX2, TANC1, MYH1, ARHGAP42, PACS1, XLR3B, APOB, BAHCC1, EBAG9, SCAPER, PICALM	111	3076	22680	1.52778	0.999582	0.635845	0.626307
GOTERM_BP_DIRECT	GO:0061469~regulation of type B pancreatic cell proliferation	2	1.8018	0.0392053	NR4A1, NR4A3	104	7	18082	49.6758	1	1	1
GOTERM_BP_DIRECT	GO:0034372~very-low-density lipoprotein particle remodeling	2	1.8018	0.0392053	APOA1, APOA4	104	7	18082	49.6758	1	1	1
GOTERM_BP_DIRECT	GO:0035914~skeletal muscle cell differentiation	3	2.7027	0.0392448	MYOG, NR4A1, ANKRD2	104	55	18082	9.48357	1	1	1
GOTERM_MF_DIRECT	GO:0043621~protein self-association	3	2.7027	0.0407498	ACHE, TNFAIP3, TCF4	94	60	17446	9.27979	0.99999	1	1
GOTERM_MF_DIRECT	GO:0016491~oxidoreductase activity	8	7.20721	0.042375	ENOX2, LDHB, TPH1, BDH1, TH, RDH5, FAR1, OSGIN2	94	604	17446	2.45822	0.999994	1	1
UP_SEQ_FEATURE	repeat:8	3	2.7027	0.0435736	LGALS3, APOA1, APOA4	99	61	18012	8.94784	1	1	1
GOTERM_BP_DIRECT	GO:0034380~high-density lipoprotein particle assembly	2	1.8018	0.0446804	APOA1, APOA4	104	8	18082	43.4663	1	1	1
GOTERM_CC_DIRECT	GO:0005634~nucleus	41	36.9369	0.0458877	SETD3, PRKAA2, CTNND1, TNFAIP3, SMC5, UBE3B, AHR, TOB2, D430042O09RIK, LGALS3, MAPK8, XPO1, AKT2, SPRR2A1, ANKRD2, ZBED6, SCAPER, MYOG, CAST, ACBD5, APAF1, NEK7, APOA1, MT2, MT1, MLH3, FOSL2, PER2, PARP11, NR4A1, NR4A3, TH, XLR3B, MTF2, INTS4, GRB2, TCF4, IRF5, NOL11, OGT, PICALM	104	6019	19662	1.28782	0.999755	1	1
GOTERM_BP_DIRECT	GO:0006898~receptor-mediated endocytosis	3	2.7027	0.0459327	APOA1, APOB, PICALM	104	60	18082	8.69327	1	1	1
GOTERM_BP_DIRECT	GO:0032922~circadian regulation of gene expression	3	2.7027	0.0473174	PER2, AHR, OGT	104	61	18082	8.55076	1	1	1
UP_KEYWORDS	Chylomicron	2	1.8018	0.0474651	APOA4, APOB	111	10	22680	40.8649	0.99994	0.669727	0.659681
UP_KEYWORDS	Serine/threonine-protein kinase	6	5.40541	0.0474678	SBK2, MAPK8, PRKAA2, AKT2, NEK7, TGFBR1	111	405	22680	3.02703	0.99994	0.669727	0.659681
GOTERM_MF_DIRECT	GO:0042802~identical protein binding	8	7.20721	0.0493284	LDHB, APAF1, APOA1, GRB2, TCF4, PAICS, PPCDC, PICALM	94	625	17446	2.37563	0.999999	1	1
GOTERM_BP_DIRECT	GO:0034115~negative regulation of heterotypic cell-cell adhesion	2	1.8018	0.0501246	TNFAIP3, APOA1	104	9	18082	38.6368	1	1	1
GOTERM_BP_DIRECT	GO:0010873~positive regulation of cholesterol esterification	2	1.8018	0.0501246	APOA1, APOA4	104	9	18082	38.6368	1	1	1
GOTERM_BP_DIRECT	GO:0042632~cholesterol homeostasis	3	2.7027	0.0501321	APOA1, APOA4, APOB	104	63	18082	8.2793	1	1	1
UP_KEYWORDS	Steroid metabolism	3	2.7027	0.0502295	PRKAA2, APOA1, APOB	111	74	22680	8.28342	0.999967	0.669727	0.659681
KEGG_PATHWAY	mmu04728:Dopaminergic synapse	4	3.6036	0.0506745	MAPK8, TH, AKT2, SLC18A1	49	134	7691	4.68535	0.999631	0.661675	0.657322
GOTERM_CC_DIRECT	GO:0000791~euchromatin	2	1.8018	0.0511789	ANKRD2, OGT	104	10	19662	37.8115	0.999908	1	1
UP_SEQ_FEATURE	DNA-binding region:Basic motif	4	3.6036	0.0534303	MYOG, TCF4, AHR, FOSL2	99	156	18012	4.66511	1	1	1
GOTERM_BP_DIRECT	GO:0010898~positive regulation of triglyceride catabolic process	2	1.8018	0.055538	APOA1, APOA4	104	10	18082	34.7731	1	1	1
GOTERM_BP_DIRECT	GO:0042118~endothelial cell activation	2	1.8018	0.055538	TCF4, TGFBR1	104	10	18082	34.7731	1	1	1
GOTERM_MF_DIRECT	GO:0005524~ATP binding	14	12.6126	0.0562814	PRKAA2, APAF1, NEK7, SMC5, ATP1B1, PAICS, TGFBR1, MLH3, SBK2, MYH1, MAPK8, AKT2, PI4KB, FARSB	94	1507	17446	1.72418	1	1	1
GOTERM_MF_DIRECT	GO:0008289~lipid binding	5	4.5045	0.0563298	ACBD5, APOA1, APOA4, APOB, OGT	94	270	17446	3.43696	1	1	1
KEGG_PATHWAY	mmu04910:Insulin signaling pathway	4	3.6036	0.0563835	MAPK8, PRKAA2, AKT2, GRB2	49	140	7691	4.48455	0.999852	0.661675	0.657322
UP_SEQ_FEATURE	splice variant	34	30.6306	0.0563978	TBCEL, SETD3, CTNND1, SMC5, CALML4, D430042O09RIK, ENOX2, ABHD10, 1700037C18RIK, SLC25A40, ANO10, SLC15A5, SLC25A25, CAST, ACBD5, APAF1, ARPP21, ARHGAP29, PODN, TGFBR1, PARP11, TANC1, ARHGEF9, NR4A3, MTF2, INTS4, GRB2, FAR1, TCF4, PI4KB, NOL11, SLC25A34, OGT, PICALM	99	4691	18012	1.31868	1	1	1
KEGG_PATHWAY	mmu05210:Colorectal cancer	3	2.7027	0.0602115	MAPK8, AKT2, TGFBR1	49	64	7691	7.35746	0.99992	0.661675	0.657322
INTERPRO	IPR013655:PAS fold-3	2	1.8018	0.0606128	PER2, AHR	108	12	20594	31.7809	1	1	1
GOTERM_BP_DIRECT	GO:0051006~positive regulation of lipoprotein lipase activity	2	1.8018	0.0609209	APOA1, APOA4	104	11	18082	31.6119	1	1	1
GOTERM_BP_DIRECT	GO:0009072~aromatic amino acid family metabolic process	2	1.8018	0.0609209	TPH1, TH	104	11	18082	31.6119	1	1	1
GOTERM_BP_DIRECT	GO:0032495~response to muramyl dipeptide	2	1.8018	0.0609209	TNFAIP3, IRF5	104	11	18082	31.6119	1	1	1
UP_SEQ_FEATURE	compositionally biased region:Ser-rich	6	5.40541	0.0617238	PER2, TANC1, ARPP21, PACS1, ARFGAP3, BAHCC1	99	390	18012	2.79907	1	1	1
KEGG_PATHWAY	mmu05212:Pancreatic cancer	3	2.7027	0.0618817	MAPK8, AKT2, TGFBR1	49	65	7691	7.24427	0.999939	0.661675	0.657322
UP_KEYWORDS	Lipid transport	3	2.7027	0.0641731	APOA1, APOA4, APOB	111	85	22680	7.21145	0.999998	0.782851	0.771108
GOTERM_BP_DIRECT	GO:0071294~cellular response to zinc ion	2	1.8018	0.0662734	MT2, MT1	104	12	18082	28.9776	1	1	1
GOTERM_BP_DIRECT	GO:0045926~negative regulation of growth	2	1.8018	0.0662734	MT2, MT1	104	12	18082	28.9776	1	1	1
GOTERM_BP_DIRECT	GO:0010038~response to metal ion	2	1.8018	0.0662734	MT2, MT1	104	12	18082	28.9776	1	1	1
UP_KEYWORDS	ATP-binding	12	10.8108	0.0665423	SBK2, MYH1, MAPK8, PRKAA2, APAF1, AKT2, NEK7, SMC5, PI4KB, PAICS, TGFBR1, FARSB	111	1363	22680	1.79889	0.999999	0.782851	0.771108
KEGG_PATHWAY	mmu04664:Fc epsilon RI signaling pathway	3	2.7027	0.0669864	MAPK8, AKT2, GRB2	49	68	7691	6.92467	0.999974	0.661675	0.657322
GOTERM_MF_DIRECT	GO:0005319~lipid transporter activity	2	1.8018	0.0671482	APOA1, APOB	94	13	17446	28.5532	1	1	1
GOTERM_MF_DIRECT	GO:0019904~protein domain specific binding	5	4.5045	0.0687323	XPO1, TH, CTNND1, GRB2, OGT	94	289	17446	3.211	1	1	1
GOTERM_MF_DIRECT	GO:0052689~carboxylic ester hydrolase activity	3	2.7027	0.0694709	ACHE, CES2C, NCEH1	94	81	17446	6.87392	1	1	1
INTERPRO	IPR011009:Protein kinase-like domain	7	6.30631	0.0699154	SBK2, MAPK8, PRKAA2, AKT2, NEK7, PI4KB, TGFBR1	108	556	20594	2.40071	1	1	1
KEGG_PATHWAY	mmu04010:MAPK signaling pathway	5	4.5045	0.0704599	NR4A1, MAPK8, AKT2, GRB2, TGFBR1	49	251	7691	3.12668	0.999985	0.661675	0.657322
GOTERM_BP_DIRECT	GO:0003085~negative regulation of systemic arterial blood pressure	2	1.8018	0.0715957	ARHGAP42, AHR	104	13	18082	26.7485	1	1	1
GOTERM_BP_DIRECT	GO:0046470~phosphatidylcholine metabolic process	2	1.8018	0.0715957	APOA1, APOA4	104	13	18082	26.7485	1	1	1
GOTERM_BP_DIRECT	GO:0043691~reverse cholesterol transport	2	1.8018	0.0715957	APOA1, APOA4	104	13	18082	26.7485	1	1	1
KEGG_PATHWAY	mmu05220:Chronic myeloid leukemia	3	2.7027	0.0740032	AKT2, GRB2, TGFBR1	49	72	7691	6.53997	0.999992	0.661675	0.657322
KEGG_PATHWAY	mmu04920:Adipocytokine signaling pathway	3	2.7027	0.0740032	MAPK8, PRKAA2, AKT2	49	72	7691	6.53997	0.999992	0.661675	0.657322
SMART	SM00220:S_TKc	6	5.40541	0.0748666	SBK2, MAPK8, PRKAA2, AKT2, NEK7, TGFBR1	63	380	10425	2.61278	0.997299	1	1
INTERPRO	IPR008936:Rho GTPase activation protein	3	2.7027	0.0782761	ARHGAP42, PLXNB2, ARHGAP29	108	89	20594	6.42759	1	1	1
GOTERM_MF_DIRECT	GO:0004674~protein serine/threonine kinase activity	6	5.40541	0.0786086	SBK2, MAPK8, PRKAA2, AKT2, NEK7, TGFBR1	94	428	17446	2.60181	1	1	1
GOTERM_MF_DIRECT	GO:0046983~protein dimerization activity	4	3.6036	0.0811713	MYOG, TCF4, AHR, ZBED6	94	190	17446	3.90728	1	1	1
GOTERM_MF_DIRECT	GO:0048029~monosaccharide binding	2	1.8018	0.081999	LGALS3, OGT	94	16	17446	23.1995	1	1	1
GOTERM_BP_DIRECT	GO:0030239~myofibril assembly	2	1.8018	0.0821503	MYOZ2, LMOD2	104	15	18082	23.1821	1	1	1
GOTERM_BP_DIRECT	GO:0007263~nitric oxide mediated signal transduction	2	1.8018	0.0821503	MT2, MT1	104	15	18082	23.1821	1	1	1
GOTERM_BP_DIRECT	GO:2000505~regulation of energy homeostasis	2	1.8018	0.0821503	NR4A3, PRKAA2	104	15	18082	23.1821	1	1	1
GOTERM_BP_DIRECT	GO:0008202~steroid metabolic process	3	2.7027	0.0829429	PRKAA2, APOA1, APOB	104	84	18082	6.20948	1	1	1
UP_KEYWORDS	HDL	2	1.8018	0.0838241	APOA1, APOA4	111	18	22680	22.7027	1	0.931379	0.917408
INTERPRO	IPR016040:NAD(P)-binding domain	4	3.6036	0.0852721	LDHB, BDH1, RDH5, FAR1	108	199	20594	3.83287	1	1	1
GOTERM_MF_DIRECT	GO:0019900~kinase binding	3	2.7027	0.0864942	PER2, LDHB, TNFAIP3	94	92	17446	6.05204	1	1	1
GOTERM_BP_DIRECT	GO:0005978~glycogen biosynthetic process	2	1.8018	0.087383	PER2, AKT2	104	16	18082	21.7332	1	1	1
GOTERM_BP_DIRECT	GO:0033700~phospholipid efflux	2	1.8018	0.087383	APOA1, APOA4	104	16	18082	21.7332	1	1	1
GOTERM_BP_DIRECT	GO:0045793~positive regulation of cell size	2	1.8018	0.087383	AHR, OGT	104	16	18082	21.7332	1	1	1
UP_SEQ_FEATURE	repeat:HEAT 8	2	1.8018	0.0886131	XPO1, INTS4	99	17	18012	21.4046	1	1	1
UP_KEYWORDS	Oxidoreductase	7	6.30631	0.0908203	ENOX2, LDHB, TPH1, BDH1, TH, RDH5, FAR1	111	639	22680	2.23829	1	0.956003	0.941663
GOTERM_MF_DIRECT	GO:0035259~glucocorticoid receptor binding	2	1.8018	0.0917694	NR4A1, NR4A3	94	18	17446	20.6217	1	1	1
UP_SEQ_FEATURE	active site:Proton acceptor	8	7.20721	0.0921392	SBK2, LDHB, MAPK8, PRKAA2, BDH1, AKT2, NEK7, TGFBR1	99	710	18012	2.05002	1	1	1
GOTERM_CC_DIRECT	GO:0005794~Golgi apparatus	11	9.90991	0.0937431	ACHE, PACS1, PERP, 1810055G02RIK, GRB2, PI4KB, APOB, ZDHHC16, ARFGAP3, EBAG9, PICALM	104	1190	19662	1.74759	1	1	1
GOTERM_CC_DIRECT	GO:0005615~extracellular space	13	11.7117	0.0942271	ACHE, CHRD, APOA1, APOA4, KLHL34, SERPINA3N, PODN, D430042O09RIK, ENOX2, LGALS3, CES2C, CILP, APOB	104	1504	19662	1.63414	1	1	1
BIOCARTA	m_mapkPathway:MAPKinase Signaling Pathway	3	2.7027	0.0966616	MAPK8, GRB2, TGFBR1	9	87	1289	4.9387	0.999459	0.858495	0.858495
GOTERM_BP_DIRECT	GO:0001666~response to hypoxia	4	3.6036	0.0968168	APAF1, TH, ATP1B1, FOSL2	104	192	18082	3.6222	1	1	1
UP_KEYWORDS	Decarboxylase	2	1.8018	0.0971012	PAICS, PPCDC	111	21	22680	19.4595	1	0.971012	0.956447
GOTERM_BP_DIRECT	GO:0006882~cellular zinc ion homeostasis	2	1.8018	0.0977599	MT2, MT1	104	18	18082	19.3184	1	1	1
UP_SEQ_FEATURE	domain:PAS 2	2	1.8018	0.0985131	PER2, AHR	99	19	18012	19.1515	1	1	1
UP_SEQ_FEATURE	domain:PAS 1	2	1.8018	0.0985131	PER2, AHR	99	19	18012	19.1515	1	1	1
GOTERM_MF_DIRECT	GO:0003700~transcription factor activity, sequence-specific DNA binding	9	8.10811	0.0985535	MYOG, NR4A1, NR4A3, IRF5, TCF4, AHR, ZBED6, ZFP189, FOSL2	94	883	17446	1.89169	1	1	1
GOTERM_CC_DIRECT	GO:0043231~intracellular membrane-bounded organelle	8	7.20721	0.0993005	CES2C, ACBD5, XPO1, NCEH1, AKT2, ANKRD2, APOB, SLC25A25	104	751	19662	2.01393	1	1	1
UP_SEQ_FEATURE	repeat:6	3	2.7027	0.0996292	LGALS3, APOA1, APOA4	99	98	18012	5.56957	1	1	1

## Sheet: GeneList_Muscle_LPS_Suppressed
2610035D17RIK
4933437F05RIK
8030462N17RIK
8430427H17RIK
ABCA8B
ADAMTS3
ADAMTSL3
ADARB1
ADRB2
AEBP1
AKNA
ANKRD50
B3GALNT1
BDNF
CAPN11
CCNE2
CD247
CEBPD
CES1D
CHAC1
CISH
CITED2
CLDN19
CLSTN1
CMTM6
CNTNAP1
CNTNAP2
COL11A2
COL6A6
CTGF
CYP26B1
CYR61
DDX11
DIAP1
DLK1
DPP3
DUSP2
EMILIN2
FAM101B
FAM83D
FBXL12
FMO1
FOS
FOXP2
GALR2
GAS7
GIMAP8
GJA1
GM14047
GM14207
GM2176
GM4841
GRIP2
GSTT3
GUCY1A3
HERC2
IER5
IGFBP3
IRF2BP2
KIT
KLHL38
L1CAM
LONRF3
MAD2L1
MAFB
MAGED2
MBP
MFNG
MIRG
MTMR4
MYC
OTUB2
PAG1
PFKFB3
PIWIL2
PLXNA3
PLXNB1
PNPLA3
PPP1R3D
PRND
RAI14
RASSF2
S1PR4
SEMA3F
SEPSECS
SLC15A2
SLC37A3
SLC4A10
SOCS1
SOCS2
SOCS3
SOX12
SOX4
SP100
SPC24
SRD5A3
SYT8
TBC1D2
TK1
TMC6
TMEM183A
TOMM34
TPPP
UBE2C
VGLL4
ZFP111
ZFP12
ZFP692-PS

## Sheet: GOTerms_Muscle_LPS_Suppressed
Category	Term	Count	%	PValue	Genes	List Total	Pop Hits	Pop Total	Fold Enrichment	Bonferroni	Benjamini	FDR
GOTERM_BP_DIRECT	GO:0001558~regulation of cell growth	5	4.90196	0.000215798	SOCS2, IGFBP3, CLSTN1, CYR61, CTGF	93	58	18082	16.7612	0.164545	0.175501	0.174869
SMART	SM00253:SOCS	4	3.92157	0.000223925	SOCS2, SOCS3, SOCS1, CISH	61	21	10425	32.5527	0.0177565	0.017914	0.0170183
GOTERM_BP_DIRECT	GO:0040008~regulation of growth	5	4.90196	0.000421372	SOCS2, SOCS3, SOCS1, CISH, IGFBP3	93	69	18082	14.0891	0.29607	0.175501	0.174869
UP_SEQ_FEATURE	domain:SOCS box	4	3.92157	0.000631944	SOCS2, SOCS3, SOCS1, CISH	83	37	18012	23.4608	0.191359	0.201986	0.201387
INTERPRO	IPR001496:SOCS protein, C-terminal	4	3.92157	0.000659457	SOCS2, SOCS3, SOCS1, CISH	96	37	20594	23.1914	0.164806	0.180032	0.178713
UP_KEYWORDS	Signal transduction inhibitor	4	3.92157	0.000667998	SOCS2, SOCS3, SOCS1, CISH	98	40	22680	23.1429	0.0989933	0.0784339	0.07592
KEGG_PATHWAY	mmu04917:Prolactin signaling pathway	5	4.90196	0.000829437	SOCS2, SOCS3, SOCS1, CISH, FOS	46	73	7691	11.4518	0.0902587	0.0945558	0.0945558
GOTERM_BP_DIRECT	GO:0046627~negative regulation of insulin receptor signaling pathway	4	3.92157	0.00087376	SOCS2, SOCS3, SOCS1, CISH	93	37	18082	21.0195	0.517204	0.242614	0.24174
UP_KEYWORDS	Proto-oncogene	5	4.90196	0.00100556	MAFB, MYC, KIT, FOS, FAM83D	98	103	22680	11.2344	0.14525	0.0784339	0.07592
SMART	SM00969:SM00969	4	3.92157	0.0011306	SOCS2, SOCS3, SOCS1, CISH	61	36	10425	18.9891	0.0865248	0.0452239	0.0429627
INTERPRO	IPR017891:Insulin-like growth factor binding protein, N-terminal, Cys-rich conserved site	3	2.94118	0.00134853	IGFBP3, CYR61, CTGF	96	12	20594	53.6302	0.308157	0.184074	0.182725
GOTERM_BP_DIRECT	GO:0046426~negative regulation of JAK-STAT cascade	4	3.92157	0.00135755	SOCS2, SOCS3, SOCS1, CISH	93	43	18082	18.0865	0.677486	0.28271	0.281692
UP_SEQ_FEATURE	domain:Leucine-zipper	5	4.90196	0.001493	MAFB, CEBPD, MYC, FOS, FOXP2	83	108	18012	10.0469	0.394696	0.201986	0.201387
GOTERM_CC_DIRECT	GO:0005737~cytoplasm	47	46.0784	0.0015974	PIWIL2, SP100, CITED2, GSTT3, ADARB1, ADRB2, AEBP1, MTMR4, GIMAP8, DPP3, SOCS2, SOCS3, GJA1, CYP26B1, SOCS1, HERC2, RASSF2, MYC, MBP, CHAC1, TK1, TPPP, FAM83D, SLC37A3, SOX4, GUCY1A3, CISH, UBE2C, BDNF, SRD5A3, TOMM34, IRF2BP2, FOS, TMC6, SYT8, GRIP2, FBXL12, SEPSECS, TBC1D2, CES1D, KIT, PNPLA3, CLDN19, CD247, MAD2L1, GAS7, RAI14	95	6631	19662	1.46698	0.209433	0.234818	0.234818
UP_KEYWORDS	Growth regulation	4	3.92157	0.00169345	SOCS2, SOCS3, SOCS1, CISH	98	55	22680	16.8312	0.232336	0.0836804	0.0809984
UP_SEQ_FEATURE	domain:F5/8 type C	3	2.94118	0.0017981	CNTNAP2, CNTNAP1, AEBP1	83	14	18012	46.5026	0.453764	0.201986	0.201387
GOTERM_BP_DIRECT	GO:1902287~semaphorin-plexin signaling pathway involved in axon guidance	3	2.94118	0.00192577	PLXNB1, SEMA3F, PLXNA3	93	13	18082	44.8685	0.799254	0.295621	0.294557
UP_KEYWORDS	Glycoprotein	29	28.4314	0.00214565	CNTNAP2, CNTNAP1, COL11A2, CLSTN1, ADRB2, AEBP1, SEMA3F, GALR2, MYC, EMILIN2, TPPP, PRND, SLC37A3, S1PR4, PLXNA3, B3GALNT1, SLC15A2, ABCA8B, BDNF, IGFBP3, TMC6, L1CAM, DLK1, CES1D, MFNG, KIT, PNPLA3, PLXNB1, COL6A6	98	3815	22680	1.75922	0.28472	0.0836804	0.0809984
GOTERM_MF_DIRECT	GO:0001077~transcriptional activator activity, RNA polymerase II core promoter proximal region sequence-specific binding	7	6.86275	0.00230386	MAFB, AKNA, CEBPD, MYC, FOS, SOX12, SOX4	88	270	17446	5.13981	0.423775	0.344874	0.344874
GOTERM_BP_DIRECT	GO:0016567~protein ubiquitination	8	7.84314	0.00248273	SOCS2, SOCS3, HERC2, SOCS1, CISH, UBE2C, KLHL38, FBXL12	93	362	18082	4.2968	0.873901	0.295621	0.294557
GOTERM_BP_DIRECT	GO:0009968~negative regulation of signal transduction	4	3.92157	0.00248421	SOCS2, SOCS3, SOCS1, CISH	93	53	18082	14.674	0.874057	0.295621	0.294557
GOTERM_MF_DIRECT	GO:0004860~protein kinase inhibitor activity	4	3.92157	0.00288598	SOCS2, SOCS3, SOCS1, CISH	88	57	17446	13.9123	0.498798	0.344874	0.344874
UP_SEQ_FEATURE	domain:IGFBP N-terminal	3	2.94118	0.00298768	IGFBP3, CYR61, CTGF	83	18	18012	36.1687	0.634088	0.251712	0.250965
BIOCARTA	m_il2rbPathway:IL-2 Receptor Beta Chain in T cell Activation	4	3.92157	0.00307185	SOCS3, SOCS1, MYC, FOS	11	41	1289	11.4324	0.168559	0.181239	0.181239
INTERPRO	IPR000884:Thrombospondin, type 1 repeat	4	3.92157	0.00352666	ADAMTS3, ADAMTSL3, CYR61, CTGF	96	66	20594	13.0013	0.618819	0.250086	0.248254
UP_KEYWORDS	Cell adhesion	8	7.84314	0.00357236	CNTNAP2, CNTNAP1, CLSTN1, EMILIN2, COL6A6, L1CAM, CYR61, CTGF	98	459	22680	4.03361	0.427811	0.111458	0.107885
INTERPRO	IPR000867:Insulin-like growth factor-binding protein, IGFBP	3	2.94118	0.00379002	IGFBP3, CYR61, CTGF	96	20	20594	32.1781	0.645356	0.250086	0.248254
GOTERM_BP_DIRECT	GO:0048812~neuron projection morphogenesis	4	3.92157	0.00405995	GJA1, CNTNAP1, PLXNB1, GAS7	93	63	18082	12.3448	0.966252	0.398018	0.396584
GOTERM_CC_DIRECT	GO:0005578~proteinaceous extracellular matrix	7	6.86275	0.00409793	ADAMTS3, ADAMTSL3, COL11A2, EMILIN2, COL6A6, CYR61, CTGF	95	316	19662	4.58474	0.453179	0.301198	0.301198
GOTERM_BP_DIRECT	GO:0035556~intracellular signal transduction	8	7.84314	0.00430031	GUCY1A3, SOCS2, SOCS3, SOCS1, CISH, KIT, PAG1, CTGF	93	400	18082	3.8886	0.972398	0.398018	0.396584
INTERPRO	IPR000421:Coagulation factor 5/8 C-terminal type domain	3	2.94118	0.00458033	CNTNAP2, CNTNAP1, AEBP1	96	22	20594	29.2528	0.71444	0.250086	0.248254
SMART	SM00121:IB	3	2.94118	0.00523041	IGFBP3, CYR61, CTGF	61	19	10425	26.9845	0.342645	0.0926425	0.0880104
SMART	SM00209:TSP1	4	3.92157	0.00563353	ADAMTS3, ADAMTSL3, CYR61, CTGF	61	63	10425	10.8509	0.363618	0.0926425	0.0880104
SMART	SM00231:FA58C	3	2.94118	0.00579016	CNTNAP2, CNTNAP1, AEBP1	61	20	10425	25.6352	0.371588	0.0926425	0.0880104
GOTERM_MF_DIRECT	GO:0005520~insulin-like growth factor binding	3	2.94118	0.00581039	IGFBP3, CYR61, CTGF	88	23	17446	25.8587	0.751605	0.462894	0.462894
GOTERM_BP_DIRECT	GO:0019221~cytokine-mediated signaling pathway	5	4.90196	0.00658154	SOCS2, SOCS3, SOCS1, CISH, KIT	93	146	18082	6.65857	0.995915	0.548242	0.546268
INTERPRO	IPR008979:Galactose-binding domain-like	4	3.92157	0.00738204	CNTNAP2, CNTNAP1, HERC2, AEBP1	96	86	20594	9.97771	0.867712	0.335883	0.333422
GOTERM_BP_DIRECT	GO:0060548~negative regulation of cell death	4	3.92157	0.00789504	BDNF, MYC, SOX4, CTGF	93	80	18082	9.72151	0.998643	0.59787	0.595717
UP_KEYWORDS	Alternative splicing	32	31.3725	0.00798563	CNTNAP2, SP100, AKNA, CITED2, COL11A2, CLSTN1, ADARB1, AEBP1, SEMA3F, MTMR4, ZFP12, HERC2, MBP, FAM83D, PLXNA3, DUSP2, ABCA8B, SRD5A3, TOMM34, SLC4A10, 8030462N17RIK, TMC6, SYT8, DLK1, FOXP2, TBC1D2, KIT, CLDN19, COL6A6, CD247, SPC24, GAS7	98	4779	22680	1.54964	0.713713	0.202669	0.196173
UP_SEQ_FEATURE	mutagenesis site	10	9.80392	0.00835311	PIWIL2, SOCS3, MAFB, SOCS1, BDNF, CLSTN1, AEBP1, FOS, PAG1, FOXP2	83	772	18012	2.81104	0.940301	0.382687	0.381552
UP_SEQ_FEATURE	domain:SH2	4	3.92157	0.00879372	SOCS2, SOCS3, SOCS1, CISH	83	93	18012	9.33385	0.948581	0.382687	0.381552
INTERPRO	IPR001627:Semaphorin/CD100 antigen	3	2.94118	0.00897531	PLXNB1, SEMA3F, PLXNA3	96	31	20594	20.7601	0.914678	0.350037	0.347473
UP_SEQ_FEATURE	region of interest:Kinase inhibitory region (KIR)	2	1.96078	0.00908457	SOCS3, SOCS1	83	2	18012	217.012	0.95341	0.382687	0.381552
UP_SEQ_FEATURE	region of interest:Extended SH2 subdomain (ESS)	2	1.96078	0.00908457	SOCS3, SOCS1	83	2	18012	217.012	0.95341	0.382687	0.381552
KEGG_PATHWAY	mmu04630:Jak-STAT signaling pathway	5	4.90196	0.00992177	SOCS2, SOCS3, SOCS1, CISH, MYC	46	145	7691	5.76537	0.679134	0.565541	0.565541
GOTERM_BP_DIRECT	GO:0008038~neuron recognition	2	1.96078	0.0101503	CNTNAP2, BDNF	93	2	18082	194.43	0.999796	0.704597	0.70206
UP_KEYWORDS	SH2 domain	4	3.92157	0.0103781	SOCS2, SOCS3, SOCS1, CISH	98	105	22680	8.81633	0.803569	0.202669	0.196173
UP_KEYWORDS	Phosphoprotein	45	44.1176	0.0103933	CNTNAP2, CNTNAP1, SP100, AKNA, ADARB1, ADRB2, MTMR4, CYR61, SOCS2, SOCS3, GJA1, HERC2, RASSF2, MYC, EMILIN2, MBP, TK1, TPPP, FAM83D, PAG1, PLXNA3, GUCY1A3, SLC15A2, UBE2C, IGFBP3, DDX11, CMTM6, TOMM34, SLC4A10, IRF2BP2, 8030462N17RIK, FOS, TMC6, L1CAM, SEPSECS, TBC1D2, CCNE2, KIT, PLXNB1, CD247, VGLL4, SPC24, MAD2L1, GAS7, RAI14	98	7617	22680	1.36724	0.804038	0.202669	0.196173
GOTERM_BP_DIRECT	GO:0007155~cell adhesion	8	7.84314	0.0118353	CNTNAP2, CNTNAP1, CLSTN1, EMILIN2, COL6A6, L1CAM, CYR61, CTGF	93	485	18082	3.20709	0.999951	0.749429	0.74673
GOTERM_BP_DIRECT	GO:0006469~negative regulation of protein kinase activity	4	3.92157	0.0125954	SOCS2, SOCS3, SOCS1, CISH	93	95	18082	8.18653	0.999974	0.749429	0.74673
SMART	SM00630:Sema	3	2.94118	0.0136081	PLXNB1, SEMA3F, PLXNA3	61	31	10425	16.5389	0.665836	0.181441	0.172369
UP_SEQ_FEATURE	glycosylation site:N-linked (GlcNAc...)	26	25.4902	0.013679	CNTNAP2, CNTNAP1, COL11A2, CLSTN1, ADRB2, AEBP1, SEMA3F, GALR2, EMILIN2, PRND, SLC37A3, S1PR4, B3GALNT1, SLC15A2, ABCA8B, BDNF, IGFBP3, TMC6, L1CAM, DLK1, CES1D, MFNG, KIT, PNPLA3, PLXNB1, COL6A6	83	3563	18012	1.58358	0.990224	0.512203	0.510683
INTERPRO	IPR000980:SH2 domain	4	3.92157	0.0154518	SOCS2, SOCS3, SOCS1, CISH	96	113	20594	7.59366	0.985754	0.527293	0.52343
GOTERM_BP_DIRECT	GO:0007267~cell-cell signaling	4	3.92157	0.0156333	GJA1, ADRB2, CYR61, CTGF	93	103	18082	7.55068	0.999998	0.868169	0.865043
UP_KEYWORDS	Activator	8	7.84314	0.0176371	MAFB, AKNA, CEBPD, CITED2, DDX11, MYC, IRF2BP2, SOX4	98	624	22680	2.96703	0.937709	0.290574	0.281261
GOTERM_MF_DIRECT	GO:0001105~RNA polymerase II transcription coactivator activity	3	2.94118	0.0177722	CITED2, SOX12, SOX4	88	41	17446	14.5061	0.986237	1	1
INTERPRO	IPR016201:Plexin-like fold	3	2.94118	0.0183283	PLXNB1, SEMA3F, PLXNA3	96	45	20594	14.3014	0.993591	0.55596	0.551887
UP_KEYWORDS	Ubl conjugation pathway	8	7.84314	0.0186266	OTUB2, SOCS2, SOCS3, HERC2, SOCS1, CISH, UBE2C, FBXL12	98	631	22680	2.93412	0.946771	0.290574	0.281261
GOTERM_BP_DIRECT	GO:0042512~negative regulation of tyrosine phosphorylation of Stat1 protein	2	1.96078	0.0201986	SOCS3, SOCS1	93	4	18082	97.2151	1	1	0.997596
SMART	SM00252:SH2	4	3.92157	0.0213442	SOCS2, SOCS3, SOCS1, CISH	61	103	10425	6.63696	0.822009	0.205628	0.195347
SMART	SM00423:PSI	3	2.94118	0.0220854	PLXNB1, SEMA3F, PLXNA3	61	40	10425	12.8176	0.832477	0.205628	0.195347
UP_KEYWORDS	Disulfide bond	22	21.5686	0.0221263	CNTNAP2, CNTNAP1, BDNF, IGFBP3, COL11A2, ADRB2, SEMA3F, L1CAM, CYR61, DLK1, CTGF, GJA1, ADAMTS3, CES1D, GALR2, MFNG, KIT, EMILIN2, PLXNB1, CD247, PRND, PLXNA3	98	3124	22680	1.62978	0.969513	0.313791	0.303734
INTERPRO	IPR012395:IGFBP-related, CNN	2	1.96078	0.0228554	CYR61, CTGF	96	5	20594	85.8083	0.998185	0.623951	0.61938
GOTERM_BP_DIRECT	GO:0045597~positive regulation of cell differentiation	3	2.94118	0.0229245	SOCS3, CYR61, CTGF	93	46	18082	12.6802	1	1	0.997596
SMART	SM00282:LamG	3	2.94118	0.0231332	CNTNAP2, CNTNAP1, COL11A2	61	41	10425	12.505	0.846245	0.205628	0.195347
GOTERM_BP_DIRECT	GO:0043280~positive regulation of cysteine-type endopeptidase activity involved in apoptotic process	3	2.94118	0.0248216	MYC, CYR61, CTGF	93	48	18082	12.1519	1	1	0.997596
INTERPRO	IPR004827:Basic-leucine zipper domain	3	2.94118	0.0257949	MAFB, CEBPD, FOS	96	54	20594	11.9178	0.999203	0.640183	0.635493
GOTERM_BP_DIRECT	GO:0007189~adenylate cyclase-activating G-protein coupled receptor signaling pathway	3	2.94118	0.0267807	GALR2, ADRB2, S1PR4	93	50	18082	11.6658	1	1	0.997596
UP_KEYWORDS	Endoplasmic reticulum	10	9.80392	0.0268802	GJA1, CYP26B1, CES1D, CLSTN1, SRD5A3, FMO1, FOS, TMC6, SLC37A3, GIMAP8	98	997	22680	2.32125	0.985746	0.349443	0.338243
GOTERM_BP_DIRECT	GO:0043065~positive regulation of apoptotic process	6	5.88235	0.0281679	RASSF2, BDNF, IGFBP3, ADRB2, SOX4, CYR61	93	335	18082	3.48233	1	1	0.997596
INTERPRO	IPR001791:Laminin G domain	3	2.94118	0.029446	CNTNAP2, CNTNAP1, COL11A2	96	58	20594	11.0959	0.999714	0.669897	0.66499
GOTERM_BP_DIRECT	GO:0045944~positive regulation of transcription from RNA polymerase II promoter	11	10.7843	0.0296448	MAFB, AKNA, CEBPD, CITED2, GALR2, MYC, ADRB2, FOS, SOX12, SOX4, CYR61	93	995	18082	2.14948	1	1	0.997596
GOTERM_BP_DIRECT	GO:0021637~trigeminal nerve structural organization	2	1.96078	0.030146	SEMA3F, PLXNA3	93	6	18082	64.81	1	1	0.997596
GOTERM_BP_DIRECT	GO:0042518~negative regulation of tyrosine phosphorylation of Stat3 protein	2	1.96078	0.030146	SOCS3, SOCS1	93	6	18082	64.81	1	1	0.997596
UP_SEQ_FEATURE	region of interest:Nonhelical region	2	1.96078	0.0314409	COL11A2, COL6A6	83	7	18012	62.0034	0.999978	1	1
GOTERM_BP_DIRECT	GO:0035914~skeletal muscle cell differentiation	3	2.94118	0.0319398	CITED2, MYC, FOS	93	55	18082	10.6053	1	1	0.997596
GOTERM_MF_DIRECT	GO:0000978~RNA polymerase II core promoter proximal region sequence-specific DNA binding	6	5.88235	0.0336861	MAFB, AKNA, CEBPD, MYC, FOS, FOXP2	88	359	17446	3.31337	0.999723	1	1
GOTERM_BP_DIRECT	GO:0031175~neuron projection development	4	3.92157	0.0340062	CNTNAP2, CNTNAP1, GALR2, L1CAM	93	139	18082	5.59511	1	1	0.997596
KEGG_PATHWAY	mmu04930:Type II diabetes mellitus	3	2.94118	0.0343337	SOCS2, SOCS3, SOCS1	46	50	7691	10.0317	0.981367	0.946149	0.946149
UP_SEQ_FEATURE	DNA-binding region:Basic motif	4	3.92157	0.0343346	MAFB, CEBPD, MYC, FOS	83	156	18012	5.56441	0.999992	1	1
SMART	SM00338:BRLZ	3	2.94118	0.0346796	MAFB, CEBPD, FOS	61	51	10425	10.053	0.940609	0.277437	0.263565
GOTERM_BP_DIRECT	GO:0042297~vocal learning	2	1.96078	0.0350822	CNTNAP2, FOXP2	93	7	18082	55.5515	1	1	0.997596
PIR_SUPERFAMILY	PIRSF036495:IGFBP-related protein, CNN type	2	1.96078	0.0381842	CYR61, CTGF	15	5	1807	48.1867	0.442329	0.572764	0.572764
KEGG_PATHWAY	mmu04360:Axon guidance	4	3.92157	0.0392424	PLXNB1, SEMA3F, L1CAM, PLXNA3	46	129	7691	5.18436	0.989577	0.946149	0.946149
GOTERM_BP_DIRECT	GO:0046826~negative regulation of protein export from nucleus	2	1.96078	0.0399936	SP100, SOX4	93	8	18082	48.6075	1	1	0.997596
GOTERM_BP_DIRECT	GO:0048170~positive regulation of long-term neuronal synaptic plasticity	2	1.96078	0.0399936	BDNF, KIT	93	8	18082	48.6075	1	1	0.997596
GOTERM_BP_DIRECT	GO:0019227~neuronal action potential propagation	2	1.96078	0.0399936	CNTNAP1, CLDN19	93	8	18082	48.6075	1	1	0.997596
GOTERM_BP_DIRECT	GO:0007411~axon guidance	4	3.92157	0.040471	BDNF, SEMA3F, L1CAM, PLXNA3	93	149	18082	5.2196	1	1	0.997596
INTERPRO	IPR013548:Plexin, cytoplasmic RasGAP domain	2	1.96078	0.0407668	PLXNB1, PLXNA3	96	9	20594	47.6713	0.999988	0.856104	0.849832
GOTERM_CC_DIRECT	GO:0002116~semaphorin receptor complex	2	1.96078	0.0422219	PLXNB1, PLXNA3	95	9	19662	45.993	0.998238	1	1
UP_KEYWORDS	Transcription regulation	14	13.7255	0.0427111	SP100, AKNA, CEBPD, CITED2, DDX11, IRF2BP2, AEBP1, SOX12, FOXP2, ZFP12, MAFB, MYC, SOX4, VGLL4	98	1799	22680	1.801	0.998897	0.473265	0.458096
GOTERM_BP_DIRECT	GO:0021860~pyramidal neuron development	2	1.96078	0.0448802	SLC4A10, PLXNA3	93	9	18082	43.2067	1	1	0.997596
GOTERM_BP_DIRECT	GO:0045669~positive regulation of osteoblast differentiation	3	2.94118	0.0469699	GJA1, CEBPD, CYR61	93	68	18082	8.5778	1	1	0.997596
UP_KEYWORDS	Cytoplasm	27	26.4706	0.0472094	PIWIL2, SP100, GSTT3, AEBP1, MTMR4, GIMAP8, DPP3, HERC2, RASSF2, MBP, CHAC1, TK1, TPPP, FAM83D, GUCY1A3, DDX11, TOMM34, IRF2BP2, FOS, SYT8, SEPSECS, TBC1D2, CES1D, KIT, MAD2L1, GAS7, RAI14	98	4404	22680	1.41884	0.999471	0.473265	0.458096
KEGG_PATHWAY	mmu04910:Insulin signaling pathway	4	3.92157	0.0480908	SOCS2, SOCS3, SOCS1, PPP1R3D	46	140	7691	4.77702	0.99637	0.946149	0.946149
GOTERM_BP_DIRECT	GO:0021612~facial nerve structural organization	2	1.96078	0.0497422	SEMA3F, PLXNA3	93	10	18082	38.886	1	1	0.997596
GOTERM_BP_DIRECT	GO:0034405~response to fluid shear stress	2	1.96078	0.0497422	GJA1, CITED2	93	10	18082	38.886	1	1	0.997596
KEGG_PATHWAY	mmu04120:Ubiquitin mediated proteolysis	4	3.92157	0.0497973	SOCS3, HERC2, SOCS1, UBE2C	46	142	7691	4.70974	0.997042	0.946149	0.946149
UP_KEYWORDS	DNA synthesis	2	1.96078	0.0501444	TK1, CTGF	98	12	22680	38.5714	0.999673	0.473265	0.458096
UP_KEYWORDS	Collagen	3	2.94118	0.0514014	COL11A2, EMILIN2, COL6A6	98	85	22680	8.16807	0.999734	0.473265	0.458096
UP_KEYWORDS	Transcription	14	13.7255	0.0530664	SP100, AKNA, CEBPD, CITED2, DDX11, IRF2BP2, AEBP1, SOX12, FOXP2, ZFP12, MAFB, MYC, SOX4, VGLL4	98	1859	22680	1.74287	0.999798	0.473265	0.458096
UP_SEQ_FEATURE	domain:Laminin G-like 4	2	1.96078	0.0532988	CNTNAP2, CNTNAP1	83	12	18012	36.1687	1	1	1
GOTERM_BP_DIRECT	GO:0021785~branchiomotor neuron axon guidance	2	1.96078	0.0545797	SEMA3F, PLXNA3	93	11	18082	35.3509	1	1	0.997596
UP_KEYWORDS	Hydroxylation	3	2.94118	0.0546683	COL11A2, COL6A6, ADRB2	98	88	22680	7.88961	0.999845	0.473265	0.458096
GOTERM_BP_DIRECT	GO:0007179~transforming growth factor beta receptor signaling pathway	3	2.94118	0.0559362	CITED2, FOS, MTMR4	93	75	18082	7.7772	1	1	0.997596
UP_SEQ_FEATURE	domain:EGF-like 2	3	2.94118	0.0561508	CNTNAP2, CNTNAP1, DLK1	83	84	18012	7.75043	1	1	1
UP_SEQ_FEATURE	topological domain:Cytoplasmic	20	19.6078	0.0567802	CNTNAP2, B3GALNT1, CNTNAP1, CLSTN1, SLC4A10, ADRB2, TMC6, L1CAM, SYT8, DLK1, GJA1, GALR2, MFNG, KIT, PNPLA3, CLDN19, PLXNB1, CD247, S1PR4, PAG1	83	2880	18012	1.50703	1	1	1
GOTERM_CC_DIRECT	GO:0005581~collagen trimer	3	2.94118	0.0599672	COL11A2, EMILIN2, COL6A6	95	83	19662	7.48079	0.999887	1	1
GOTERM_CC_DIRECT	GO:0000777~condensed chromosome kinetochore	3	2.94118	0.0612439	RASSF2, SPC24, MAD2L1	95	84	19662	7.39173	0.999908	1	1
UP_KEYWORDS	Growth factor binding	2	1.96078	0.0622866	IGFBP3, CYR61	98	15	22680	30.8571	0.999956	0.473265	0.458096
UP_KEYWORDS	Kinetochore	3	2.94118	0.062565	RASSF2, SPC24, MAD2L1	98	95	22680	7.30827	0.999958	0.473265	0.458096
INTERPRO	IPR006208:Cystine knot	2	1.96078	0.0626999	CYR61, CTGF	96	14	20594	30.6458	1	1	0.996324
INTERPRO	IPR003585:Neurexin/syndecan/glycophorin C	2	1.96078	0.0626999	CNTNAP2, CNTNAP1	96	14	20594	30.6458	1	1	0.996324
GOTERM_MF_DIRECT	GO:0005159~insulin-like growth factor receptor binding	2	1.96078	0.0629449	SOCS2, SOCS1	88	13	17446	30.5	1	1	1
GOTERM_MF_DIRECT	GO:0017154~semaphorin receptor activity	2	1.96078	0.0629449	PLXNB1, PLXNA3	88	13	17446	30.5	1	1	1
UP_KEYWORDS	Nucleus	27	26.4706	0.0637088	SP100, AKNA, CEBPD, CITED2, CLSTN1, ADARB1, AEBP1, ZFP12, SOCS1, HERC2, RASSF2, MYC, MBP, TPPP, SOX4, DUSP2, DDX11, IRF2BP2, FOS, SOX12, FOXP2, MAFB, CCNE2, VGLL4, SPC24, MAD2L1, RAI14	98	4534	22680	1.37816	0.999965	0.473265	0.458096
GOTERM_BP_DIRECT	GO:0021675~nerve development	2	1.96078	0.0641818	BDNF, SEMA3F	93	13	18082	29.9123	1	1	0.997596
GOTERM_BP_DIRECT	GO:0060397~JAK-STAT cascade involved in growth hormone signaling pathway	2	1.96078	0.0641818	SOCS3, SOCS1	93	13	18082	29.9123	1	1	0.997596
KEGG_PATHWAY	mmu04514:Cell adhesion molecules (CAMs)	4	3.92157	0.068458	CNTNAP2, CNTNAP1, CLDN19, L1CAM	46	162	7691	4.12829	0.999692	1	1
UP_SEQ_FEATURE	domain:TSP type-1	2	1.96078	0.0704337	CYR61, CTGF	83	16	18012	27.1265	1	1	1
GOTERM_BP_DIRECT	GO:0016485~protein processing	3	2.94118	0.0711081	ADAMTS3, MYC, AEBP1	93	86	18082	6.78245	1	1	0.997596
GOTERM_BP_DIRECT	GO:0009636~response to toxic substance	3	2.94118	0.0711081	CES1D, MBP, FOS	93	86	18082	6.78245	1	1	0.997596
GOTERM_MF_DIRECT	GO:0003700~transcription factor activity, sequence-specific DNA binding	9	8.82353	0.0730836	ZFP12, MAFB, CEBPD, CITED2, MYC, FOS, ZFP111, SOX4, FOXP2	88	883	17446	2.02067	1	1	1
INTERPRO	IPR013320:Concanavalin A-like lectin/glucanase, subgroup	4	3.92157	0.0740866	CNTNAP2, CNTNAP1, CLSTN1, COL11A2	96	211	20594	4.06675	1	1	0.996324
UP_SEQ_FEATURE	domain:Laminin G-like 3	2	1.96078	0.0746693	CNTNAP2, CNTNAP1	83	17	18012	25.5308	1	1	1
UP_SEQ_FEATURE	domain:VWFC	2	1.96078	0.0746693	CYR61, CTGF	83	17	18012	25.5308	1	1	1
UP_KEYWORDS	Cell division	5	4.90196	0.0755653	CCNE2, UBE2C, FAM83D, SPC24, MAD2L1	98	372	22680	3.1106	0.999995	0.519204	0.502562
SMART	SM00294:4.1m	2	1.96078	0.0776762	CNTNAP2, CNTNAP1	61	14	10425	24.4145	0.998449	0.564918	0.536672
GOTERM_BP_DIRECT	GO:0040015~negative regulation of multicellular organism growth	2	1.96078	0.0784043	SOCS2, ADRB2	93	16	18082	24.3038	1	1	0.997596
UP_SEQ_FEATURE	region of interest:Triple-helical region	2	1.96078	0.0788859	COL11A2, COL6A6	83	18	18012	24.1124	1	1	1
UP_SEQ_FEATURE	region of interest:Heparin-binding	2	1.96078	0.0788859	CYR61, CTGF	83	18	18012	24.1124	1	1	1
UP_KEYWORDS	Repressor	6	5.88235	0.0790798	ZFP12, MAFB, CITED2, IRF2BP2, AEBP1, FOXP2	98	534	22680	2.60032	0.999997	0.519204	0.502562
UP_KEYWORDS	Extracellular matrix	4	3.92157	0.0798775	COL11A2, EMILIN2, COL6A6, CTGF	98	235	22680	3.93921	0.999998	0.519204	0.502562
GOTERM_MF_DIRECT	GO:0004806~triglyceride lipase activity	2	1.96078	0.0815126	CES1D, PNPLA3	88	17	17446	23.3235	1	1	1
GOTERM_BP_DIRECT	GO:0001841~neural tube formation	2	1.96078	0.0830975	CITED2, SOX4	93	17	18082	22.8741	1	1	0.997596
UP_SEQ_FEATURE	topological domain:Extracellular	16	15.6863	0.0834566	CNTNAP2, CNTNAP1, CLSTN1, SLC4A10, ADRB2, L1CAM, SYT8, DLK1, GJA1, GALR2, KIT, CLDN19, PLXNB1, CD247, S1PR4, PAG1	83	2256	18012	1.53909	1	1	1
INTERPRO	IPR010909:PLAC	2	1.96078	0.0841367	ADAMTS3, ADAMTSL3	96	19	20594	22.5811	1	1	0.996324
GOTERM_BP_DIRECT	GO:0001503~ossification	3	2.94118	0.0859131	RASSF2, COL11A2, CTGF	93	96	18082	6.07594	1	1	0.997596
GOTERM_BP_DIRECT	GO:0050910~detection of mechanical stimulus involved in sensory perception of sound	2	1.96078	0.087767	MYC, KIT	93	18	18082	21.6033	1	1	0.997596
GOTERM_MF_DIRECT	GO:0005178~integrin binding	3	2.94118	0.0889809	L1CAM, CYR61, CTGF	88	100	17446	5.9475	1	1	1
UP_SEQ_FEATURE	domain:EGF-like 1	3	2.94118	0.0910068	CNTNAP2, CNTNAP1, DLK1	83	111	18012	5.86519	1	1	1
UP_SEQ_FEATURE	domain:CTCK	2	1.96078	0.091422	CYR61, CTGF	83	21	18012	20.6678	1	1	1
GOTERM_BP_DIRECT	GO:0007169~transmembrane receptor protein tyrosine kinase signaling pathway	3	2.94118	0.0920749	BDNF, KIT, PAG1	93	100	18082	5.8329	1	1	0.997596
GOTERM_BP_DIRECT	GO:0071897~DNA biosynthetic process	2	1.96078	0.092413	TK1, CTGF	93	19	18082	20.4663	1	1	0.997596
GOTERM_BP_DIRECT	GO:0007049~cell cycle	7	6.86275	0.0928538	RASSF2, CCNE2, UBE2C, DDX11, FAM83D, SPC24, MAD2L1	93	614	18082	2.21663	1	1	0.997596
GOTERM_BP_DIRECT	GO:0032355~response to estradiol	3	2.94118	0.0936352	SOCS2, MYC, CTGF	93	101	18082	5.77515	1	1	0.997596
GOTERM_MF_DIRECT	GO:0005215~transporter activity	4	3.92157	0.0944064	SLC15A2, ABCA8B, SLC4A10, SLC37A3	88	217	17446	3.65438	1	1	1
GOTERM_BP_DIRECT	GO:0022409~positive regulation of cell-cell adhesion	2	1.96078	0.0970356	CITED2, L1CAM	93	20	18082	19.443	1	1	0.997596
GOTERM_CC_DIRECT	GO:0001669~acrosomal vesicle	3	2.94118	0.09738	CAPN11, KIT, SYT8	95	110	19662	5.64459	1	1	1
GOTERM_BP_DIRECT	GO:0043410~positive regulation of MAPK cascade	3	2.94118	0.098362	IGFBP3, KIT, ADRB2	93	104	18082	5.60856	1	1	0.997596
UP_SEQ_FEATURE	cross-link:Glycyl lysine isopeptide (Lys-Gly) (interchain with G-Cter in SUMO)	3	2.94118	0.0994425	MAFB, CEBPD, FOS	83	117	18012	5.56441	1	1	1
UP_KEYWORDS	Mitosis	4	3.92157	0.0997064	UBE2C, FAM83D, SPC24, MAD2L1	98	259	22680	3.57419	1	0.622168	0.602227

## Sheet: GeneList_Muscle_LPS_MIC_Induced
44256
44262
44448
1110038D17RIK
1190002H23RIK
1200011M11RIK
1200016B10RIK
1700007K09RIK
1700017B05RIK
1700020O03RIK
1700029F09RIK
1700109H08RIK
1810032O08RIK
1810055G02RIK
2200002D01RIK
2310014H01RIK
2310050B05RIK
2310057M21RIK
2310068J16RIK
2410002F23RIK
2410006H16RIK
2410016O06RIK
2610028E06RIK
2900026A02RIK
2900079G21RIK
3110062M04RIK
3230401D17RIK
3830431G21RIK
4833403I15RIK
4921536K21RIK
4930481A15RIK
4930486L24RIK
4930523C07RIK
4930526D03RIK
4931406P16RIK
4931408A02RIK
4931440P22RIK
4932415G12RIK
4933411K20RIK
4933415F23RIK
4933424B01RIK
5031414D18RIK
5330437I02RIK
5830403L16RIK
6430548M08RIK
6430573F11RIK
8430408G22RIK
9030625A04RIK
9330133O14RIK
9330175E14RIK
9430008C03RIK
9530068E07RIK
A330021E22RIK
A330049M08RIK
A930001N09RIK
AA467197
AA986860
AB124611
ABCA4
ABHD15
ABRA
ACACB
ACBD5
ACER2
ACHE
ACOT1
ACOT2
ACOT4
ACOXL
ACP5
ACSS1
ACTG1
ACTR1B
ACVR1B
ADAMTS15
ADAMTS2
ADAMTS4
ADAMTS9
ADAMTSL2
ADAP2
ADAR
ADHFE1
ADM
ADNP2
ADPRHL2
AFF1
AGBL1
AGER
AGFG2
AGPAT3
AGPAT9
AI507597
AKAP12
AKT2
ALB
ALDH1A1
ALDH1A3
ALDH6A1
ALDH8A1
ALKBH1
ALKBH8
ALOXE3
AMICA1
AMOTL2
AMPD3
ANGPT2
ANGPTL4
ANGPTL7
ANKRD1
ANKRD2
ANKRD33B
ANKRD57
ANLN
ANO10
ANXA1
ANXA11
ANXA13
APAF1
APBB1IP
APBB3
APCDD1
APEG3
APOD
APOL7C
APOL9A
APOLD1
ARC
ARFGAP3
ARHGAP26
ARHGAP30
ARHGEF37
ARHGEF5
ARID5A
ARID5B
ARL4D
ARL8A
ARMCX5
ARNT
ARPC1B
ARPC5
ARPP21
ARRDC2
ARRDC3
ASAP1
ASH2L
ASNS
ASPG
ASPM
ASPRV1
ASS1
ASXL1
ATCAY
ATF3
ATF4
ATOH8
ATP10A
ATP10D
ATP11A
ATP2A2
ATP6V1H
ATRIP
AXL
AY074887
B430306N03RIK
B4GALNT1
B4GALT1
BACH1
BACH2
BAG3
BAHCC1
BAIAP2
BAMBI
BATF2
BAZ1A
BB123696
BC005537
BC005561
BC013712
BC019943
BC022687
BC031353
BC048679
BC067068
BCL2L1
BCL3
BCL6B
BCL9L
BCLAF1
BDKRB1
BEGAIN
BET1L
BID
BIRC2
BLM
BMP2
BMP8A
BNIP3
BST1
BST2
BTBD16
BTG1
BTG2
BUB1B
C030046E11RIK
C130022K22RIK
C130039O16RIK
C1RA
C2
C2CD3
C3
C4B
C87436
CACNA1I
CADM3
CANT1
CAR13
CAR4
CASP4
CASP8
CATSPER4
CBLB
CCDC141
CCDC36
CCDC37
CCDC77
CCL17
CCL19
CCL2
CCL22
CCL3
CCL5
CCL7
CCL8
CCL9
CCNE1
CCNO
CD101
CD14
CD164L2
CD177
CD27
CD274
CD300LF
CD33
CD44
CD52
CD53
CD72
CDC42EP4
CDCA7
CDHR3
CDK12
CDK17
CDKAL1
CDKN1A
CDO1
CDT1
CEBPB
CEBPD
CEP170
CEP57L1
CERK
CFB
CFD
CFH
CH25H
CHD4
CHI3L1
CHI3L3
CHIC1
CHRNA2
CHST8
CIDEA
CIRBP
CLASRP
CLCA1
CLCN7
CLCNKB
CLDN5
CLEC2E
CLEC4A1
CLEC4D
CLEC4E
CLIC4
CLIP1
CLK1
CLPX
CMPK2
CMTM4
CNKSR1
CNKSR3
CNNM3
COL23A1
COL2A1
COL8A2
CP
CPM
CRIP3
CRY2
CSDE1
CSF1
CSF2RB
CSF3
CSF3R
CSNK1E
CSRP3
CTDP1
CTDSPL2
CTH
CTLA2A
CTLA2B
CTNND1
CTSL
CTSS
CTTN
CTTNBP2NL
CTXN3
CUL4A
CX3CR1
CXCL1
CXCL10
CXCL13
CXCL2
CXCL9
CXCR7
CYB561
CYBB
CYP1B1
CYP27B1
CYP2E1
CYP4F39
CYP7B1
CYR61
D14ERTD668E
D15ERTD621E
D16ERTD472E
D16H22S680E
D19WSU162E
D230025D16RIK
D230037D09RIK
D430020J02RIK
D430042O09RIK
D730005E14RIK
D930016D06RIK
DAPP1
DARC
DBN1
DBT
DCAF10
DCBLD2
DDI2
DDIT4
DDX3Y
DDX56
DDX58
DEGS1
DENND4A
DGAT2
DHTKD1
DHX15
DHX58
DHX8
DIDO1
DIO2
DISP1
DLG5
DMD
DMXL2
DNAJB9
DNTTIP2
DOC2B
DRAM1
DRP2
DUSP26
DYNC2H1
E030003E18RIK
E030010A14RIK
E130012A19RIK
E4F1
EBAG9
EBI3
EDAR
EDEM1
EDNRB
EEF1A1
EFHD2
EFTUD2
EGFR
EGLN3
EHD4
EIF1A
EIF4A1
EIF4EBP1
EIF4EBP2
EIF4H
ELK4
ELL
ELOVL3
EMP1
ENC1
ENO2
ENOX2
EPHA2
EPS8
ERC2
ERCC1
ERN1
ERRFI1
ETS2
EXPH5
F2R
F630028O10RIK
FAM105B
FAM107B
FAM117B
FAM132B
FAM134B
FAM13C
FAM150B
FAM179A
FAM24A
FAM26D
FAM26F
FAM32A
FAM43A
FAM46B
FAM49A
FAM59A
FAM69B
FAM83H
FANCC
FANCI
FARP1
FAS
FBXL20
FBXO30
FBXO31
FBXO32
FBXW11
FCER1G
FCGR1
FCGR2B
FCGR3
FCGR4
FDFT1
FGA
FGB
FGF1
FGFR3
FGG
FGL2
FGR
FHAD1
FHL1
FIGF
FILIP1
FIZ1
FJX1
FKBP5
FLNC
FMNL2
FMO2
FNDC3B
FNIP2
FOSL1
FOSL2
FOXF1A
FOXJ3
FOXK1
FOXO1
FOXO3
FPR1
FPR2
FRAT1
FRY
FSCN2
FSTL1
FSTL3
FUS
FZD10
FZD4
FZD5
G530011O06RIK
GAB1
GAB2
GABARAPL1
GADD45A
GAK
GALNS
GALNT3
GALNTL2
GATAD2B
GBP10
GBP2
GBP4
GBP5
GC
GCK
GCLC
GCNT2
GDA
GDF5
GFRA1
GINS1
GINS2
GJD3
GLDC
GLDN
GLUL
GLYR1
GM1078
GM11428
GM12250
GM129
GM13305
GM14378
GM410
GM4902
GM4951
GM505
GM5506
GM6531
GM7694
GM7819
GM885
GM8979
GNAL
GNG3
GNL3
GNMT
GOLGB1
GPM6B
GPNMB
GPR120
GPR137C
GPR146
GPR157
GPR182
GPR64
GPRC5A
GPT2
GRHL1
GTF3C4
GTPBP10
GTSE1
GVIN1
GYK
H2-Q7
H2-T23
H3F3B
HABP2
HAMP2
HAP1
HARBI1
HAVCR2
HBEGF
HCK
HCLS1
HCRTR1
HDC
HDLBP
HECTD1
HERC6
HERPUD1
HIF1A
HIF3A
HIST1H1C
HIVEP2
HMGA1
HMGA1-RS1
HMGB2
HMGCS2
HMOX1
HNRNPA1
HNRNPF
HNRNPH2
HNRPLL
HOGA1
HOPX
HP
HPX
HR
HRCT1
HSD17B7
HSF2
HSF2BP
HSPA1A
HSPA1B
HSPA2
HSPB1
HSPB7
HTR3B
HTRA1
HTRA4
I830012O16RIK
ICAM1
ICMT
ICOSL
IDO1
IER3
IFI204
IFI205
IFI27L2A
IFI47
IFIH1
IFIT1
IFIT3
IFITM1
IFITM2
IFITM3
IFRD1
IFT81
IGDCC3
IGFBP3
IGSF6
IGSF8
IGTP
IIGP1
IKBKE
IL10RA
IL13RA1
IL16
IL17RA
IL17RE
IL18RAP
IL1R1
IL1RN
IL2RG
IL3RA
IL4RA
IL6
IL6RA
INHA
INHBB
INO80
IP6K3
IPO13
IRAK2
IRF1
IRF2
IRF4
IRF7
IRF8
IRF9
IRG1
IRGM1
IRGM2
IRS2
IRX2
IRX5
ISG15
ITGA2B
ITGA5
ITGAM
ITIH4
ITPKC
IVNS1ABP
JUN
JUNB
KANK1
KBTBD2
KBTBD5
KCNA1
KCNAB1
KCNE4
KCNH1
KCNJ12
KCNK1
KCNK5
KCNN3
KCNV2
KDSR
KIT
KLF11
KLF15
KLF5
KLF6
KLF9
KLHL15
KLHL24
KLHL30
KLHL34
KLHL38
LAMC2
LARP6
LASS6
LBP
LCN13
LCN2
LCP2
LDLRAD3
LEMD3
LEP
LGALS3
LGALS3BP
LGALS4
LGALS9
LILRB3
LILRB4
LIMCH1
LIN52
LIN54
LIPG
LITAF
LMCD1
LMOD2
LNPEP
LNX1
LOX
LPIN1
LPIN2
LPIN3
LRCH1
LRG1
LRIG1
LRRC14
LRRC2
LRRC25
LRRC49
LRRC58
LRRC8A
LRRC8B
LRTM2
LSR
LY6A
MAFF
MAFK
MAP1LC3B
MAP3K6
MAP3K8
MAPK1IP1
MARCKSL1
MARCO
MARVELD2
MAST2
MAT1A
MCART6
MCL1
MCM3
MCM6
MCOLN2
MCTP2
MECP2
METTL6
MID1
MIR3061
MIR568
MKNK2
MKS1
MLH3
MLKL
MLPH
MLYCD
MMP14
MMP3
MMP8
MN1
MNDA
MNT
MOCOS
MOCS1
MPA2L
MPDU1
MPEG1
MPP5
MRPL41
MS4A4C
MS4A4D
MS4A6C
MS4A6D
MS4A8A
MSTN
MT1
MT2
MTAP7
MTHFD1L
MTMR4
MTR
MUSK
MUSTN1
MVD
MX2
MYBPC1
MYC
MYD88
MYH1
MYH7
MYL2
MYL3
MYO18B
MYO1E
MYO5A
MYOG
MYOM3
MYOZ2
MYST4
MZT2
N28178
NAPB
NASP
NAV3
NCF1
NDOR1
NDRG1
NEDD4L
NEK7
NET1
NF2
NFASC
NFAT5
NFATC4
NFE2L2
NFIL3
NFKBIA
NFKBIB
NFKBIE
NFKBIZ
NGP
NHLRC2
NHLRC3
NINJ1
NLRC5
NMT1
NOL11
NOS1AP
NOV
NPAS2
NPAT
NPC1
NPR3
NPY
NPY1R
NR2C2
NR4A3
NRAP
NRBF2
NRIP3
NRP
NTRK2
NUAK2
NUB1
NUDT18
NUFIP1
NUP155
NUP210
NUPR1
OAS1A
OAS3
OASL1
OASL2
ODC1
ODF3L2
OLFR56
OLFR920
ORC6
ORM1
ORM2
ORM3
OSBPL11
OSBPL1A
OSBPL3
OSR1
OTOG
OTUD1
OTUD5
OXCT2A
OXSM
PAF1
PANK1
PAPD7
PAPPA
PARD6B
PARP12
PARP14
PARVG
PAWR
PAX3
PAX9
PAXIP1
PCDH15
PCDHGA3
PCIF1
PCNT
PCYT1B
PDCD1LG2
PDCD7
PDE4D
PDE7A
PDK4
PDLIM5
PDP2
PDPR
PEG3
PER1
PER2
PERP
PEX16
PFKFB4
PFKP
PGAP3
PGC
PGF
PGLYRP1
PHC3
PHF11
PHF13
PHGDH
PHLDA1
PHYHD1
PI4K2A
PI4K2B
PI4KB
PIGA
PIGL
PIK3AP1
PIK3IP1
PIK3R1
PIK3R5
PIM3
PIP5K1A
PITX2
PITX3
PKDREJ
PKM2
PKMYT1
PLA1A
PLA2R1
PLAC8
PLAUR
PLEK
PLEKHA4
PLEKHM2
PLIN2
PLIN4
PLIN5
PLK3
PLSCR1
PLXNB2
PMP22
PNMT
PNP
PNPLA2
PNPLA7
PNRC1
PODN
POLE
POU2F1
PPAPDC2
PPARA
PPCDC
PPIL4
PPME1
PPP1R13B
PPP1R15A
PPP1R15B
PPP1R3C
PRG4
PRKAA2
PRKCD
PRODH
PROM1
PROSC
PRUNE2
PRX
PSAT1
PSMB8
PSTPIP1
PTBP2
PTGDR
PTP4A3
PTPN1
PTPN12
PTPN6
PTPRF
PTPRJ
PTTG1IP
PTX3
PYDC3
PYDC4
PYHIN1
PZP
QSOX1
RAB20
RAB34
RAC2
RACGAP1
RAD18
RAP1B
RASA3
RASD1
RASIP1
RASSF1
RASSF4
RBM12
RBM14
RBM20
RBM3
RBM39
RBM4
RC3H1
RDH9
REL
RELL1
REST
RETNLG
RFT1
RGS16
RGS2
RHBDF1
RHBDF2
RHOB
RHOJ
RIBC1
RIN2
RIPK3
RNF115
RNF125
RNF144B
RNF146
RNF169
RNF19A
RNF20
RNF39
ROD1
ROR1
RPL3
RPRML
RPS19
RRM2
RRS1
RSAD2
RSBN1
RSC1A1
RTN4RL2
RTP4
RUNX1
RUSC2
S100A8
S100A9
SAA1
SAA3
SAMD4
SAMSN1
SAP30
SAT1
SBF2
SBK2
SBNO2
SCAF4
SCAF8
SCARA5
SCN3B
SCN7A
SDC4
SDCBP2
SEC23IP
SEC24A
SEC63
SELENBP1
SELP
SEMA3E
SEMA3F
SEMA4C
SEMA6B
SEMA7A
SERPINA1E
SERPINA3C
SERPINA3F
SERPINA3H
SERPINA3I
SERPINA3K
SERPINA3M
SERPINA3N
SERPINE1
SERPING1
SERTAD1
SERTAD2
SESN1
SESN2
SETBP1
SETD3
SFPI1
SGK1
SGK3
SGMS2
SH2D5
SH3D20
SHB
SHISA5
SHROOM1
SHROOM3
SIAH1A
SIK1
SKOR1
SLC10A6
SLC13A3
SLC15A3
SLC15A4
SLC17A9
SLC19A2
SLC1A1
SLC1A5
SLC20A1
SLC22A12
SLC22A3
SLC22A4
SLC25A18
SLC25A25
SLC25A28
SLC25A33
SLC25A34
SLC2A1
SLC2A3
SLC2A6
SLC30A5
SLC35E4
SLC37A1
SLC39A14
SLC41A2
SLC43A1
SLC43A2
SLC43A3
SLC45A3
SLC6A1
SLC6A20A
SLC7A5
SLC7A6
SLC7A8
SLC9A1
SLC9A8
SLFN1
SLFN2
SLFN3
SLFN4
SLFN8
SLN
SMAD1
SMAD5
SMAD7
SMC5
SMCR7L
SMCR8
SMEK2
SMG1
SNAI3
SNAPC4
SNHG1
SNHG12
SNORA75
SNORD22
SNORD49A
SNORD55
SOCS4
SORBS1
SORBS3
SOX10
SOX4
SOX6
SOX9
SP1
SP140
SPATA24
SPDEF
SPHK1
SPNS2
SPOCK2
SPON1
SPP1
SPSB1
SRA1
SRM
SRSF3
SRXN1
SS18L1
SSPO
STARD5
STAT2
STAT3
STC2
STEAP4
STK11IP
STX11
STX3
SUSD2
SVIL
SYKB
SYNCRIP
SYNJ2
SYT12
SYTL1
TACC2
TACC3
TAF7
TAF8
TAP1
TAT
TAX1BP1
TBC1D15
TBC1D5
TBCEL
TBK1
TBL1XR1
TBP
TBX1
TBX4
TCAP
TCEANC
TCF12
TCF7L1
TCFCP2L1
TCP11L2
TCTA
TCTN1
TENC1
TFDP2
TGFBR3
TGIF1
TGM2
TGTP2
TIAM2
TICAM1
TIFA
TIGD2
TIMP1
TINAGL1
TIPARP
TLE4
TLR13
TLR2
TLR4
TLR5
TLR7
TLR9
TM6SF2
TMEM119
TMEM125
TMEM140
TMEM161B
TMEM179
TMEM229B
TMEM37
TMEM39A
TMEM50A
TMEM82
TNF
TNFAIP3
TNFRSF12A
TNIP1
TNIP2
TNNC1
TNNI1
TNNT1
TNPO1
TNS1
TNS3
TOB2
TOLLIP
TOMM34
TOR3A
TPM3
TPST2
TRAK1
TRAM2
TRHR2
TRIB3
TRIM21
TRIM25
TRIM30D
TRIM56
TRIM63
TRMT6
TRMT61A
TRP53I11
TRP53INP1
TSC22D3
TSKU
TSPAN4
TSPAN6
TSR1
TTC9
TTLL11
TUBA1C
TUBB6
TUSC5
TWF2
TXNIP
UAP1L1
UBA7
UBC
UBD
UBE2G2
UBE2Q2
UBE3B
UBE4A
UBR2
UBXN7
UCHL1
UCN
UCP2
UCP3
UGCG
UHRF1BP1L
ULK1
UNC50
UPP1
USH1G
USP18
USP28
USP3
UTP20
VCAN
VGF
VGLL2
VLDLR
WASF2
WDR26
WDR43
WDR62
WDR7
WDR92
WDR95
WHAMM
WWP1
XAB2
XAF1
XDH
XIRP1
YDJC
YPEL1
YRDC
ZAP70
ZBED6
ZBP1
ZBTB10
ZBTB16
ZBTB2
ZBTB20
ZC3H12A
ZC3H12C
ZC3H12D
ZC3H6
ZC3HAV1
ZDHHC24
ZFAND2A
ZFAND5
ZFAND6
ZFP143
ZFP187
ZFP189
ZFP26
ZFP326
ZFP36
ZFP498
ZFP507
ZFP52
ZFP623
ZFP697
ZFP703
ZFP839
ZFP869
ZFP932
ZFP948
ZFR
ZFYVE1
ZFYVE21
ZFYVE27
ZIM1
ZKSCAN1
ZKSCAN17
ZNFX1
ZSCAN21
ZWINT
ZXDC
ZYX

## Sheet: GOTerms_Muscle_LPS_MIC_Induced
Category	Term	Count	%	PValue	Genes	List Total	Pop Hits	Pop Total	Fold Enrichment	Bonferroni	Benjamini	FDR
UP_KEYWORDS	Phosphoprotein	634	49.4926	2.1268e-37	PI4K2B, RPL3, SMC5, ENO2, D430042O09RIK, BACH1, BACH2, EPS8, ZC3H12C, FAM134B, TBK1, ZFYVE27, AKT2, MYC, ZC3H12A, JUNB, GTSE1, IER3, NUP210, PRKCD, SYTL1, FNDC3B, DNTTIP2, RC3H1, SOX10, CLPX, IFT81, MYL2, MYL3, UNC50, DDIT4, TXNIP, ACOT1, PI4K2A, ACOT4, ATF3, ATF4, CFH, CDCA7, FPR1, NEDD4L, WDR62, ZC3HAV1, MTMR4, SAMSN1, HIF1A, C3, HMOX1, NRBF2, PROM1, ATRIP, EXPH5, CDK17, PLK3, JUN, CADM3, ARPP2…	1254	7617	22680	1.5054	8.40086e-35	8.40086e-35	7.12478e-35
UP_KEYWORDS	Innate immunity	67	5.23029	2.32894e-28	IFITM3, IFITM1, IFITM2, CSF1, HMGB2, ADAR, IFIT1, IFIT3, IFIH1, C4B, LGALS3, PSTPIP1, TBK1, CASP4, DHX58, TRIM25, LBP, PGLYRP1, OASL1, HAVCR2, OASL2, HERC6, FGB, ZBP1, FGA, TGTP2, ANXA1, RSAD2, DDX58, FGG, TICAM1, FCGR1, FGR, HCK, CLEC4D, OAS3, IRF1, TLR9, IRF7, SERPING1, TLR7, TLR5, TLR4, S100A9, S100A8, CFB, TLR13, TLR2, TRIM56, CFD, CFH, NLRC5, OAS1A, ZC3HAV1, C2, C3, CD14, C1RA, MX2, IRGM1, I…	1254	241	22680	5.02809	9.19931e-26	4.59966e-26	3.90097e-26
UP_KEYWORDS	Immunity	84	6.55738	3.72868e-26	IFITM3, H2-T23, IFITM1, IFITM2, CSF1, HMGB2, HP, ADAR, IFIT1, IFIT3, IFIH1, C4B, LGALS3, PSTPIP1, TBK1, CASP4, ZC3H12A, DHX58, TRIM25, MAP3K8, LBP, LGALS9, PGLYRP1, AMICA1, OASL1, HAVCR2, OASL2, HERC6, FGB, ZBP1, GBP5, FGA, TGTP2, ANXA1, RSAD2, DDX58, FGG, TAP1, ICOSL, TICAM1, FCGR1, FGR, HCK, ZAP70, CLEC4D, RNF125, OAS3, IRF1, TLR9, IRF7, SERPING1, TLR7, TLR5, CLEC4E, TLR4, S100A9, S100A8, CFB, …	1254	401	22680	3.78861	1.47283e-23	4.90943e-24	4.1637e-24
GOTERM_BP_DIRECT	GO:0002376~immune system process	81	6.32319	1.48273e-22	IFITM3, H2-T23, IFITM1, IFITM2, CSF1, HMGB2, HP, ADAR, IFIT1, IFIT3, IFIH1, LGALS3, PSTPIP1, TBK1, CASP4, ZC3H12A, DHX58, TRIM25, MAP3K8, LBP, LGALS9, PGLYRP1, AMICA1, OASL1, HAVCR2, OASL2, HERC6, FGB, ZBP1, GBP5, FGA, ANXA1, RSAD2, DDX58, FGG, TAP1, ICOSL, TICAM1, FCGR1, FGR, HCK, ZAP70, CLEC4D, RNF125, OAS3, IRF1, TLR9, IRF7, SERPING1, TLR7, TLR5, CLEC4E, TLR4, S100A9, S100A8, CFB, TLR13, TLR2,…	1119	383	18082	3.41745	6.26009e-19	6.26009e-19	6.13703e-19
GOTERM_MF_DIRECT	GO:0005515~protein binding	390	30.445	4.03051e-20	SERPINE1, BACH1, TSKU, BACH2, GLDN, EPS8, RNF115, TBK1, ZFYVE27, ALKBH1, AKT2, MYC, ZC3H12A, MLYCD, JUNB, IER3, GBP5, GABARAPL1, SYTL1, RC3H1, SOX10, CLPX, CLDN5, IFT81, TXNIP, IDO1, ATF4, CLCNKB, NEDD4L, HIF1A, PLAC8, C3, RRS1, PIP5K1A, EXPH5, PLK3, JUN, CADM3, FZD5, FZD4, EDEM1, LNPEP, LARP6, NFATC4, EHD4, REL, MKS1, RAD18, ACHE, CDKN1A, BTG2, BTG1, ASH2L, HIF3A, LITAF, MECP2, IFIH1, CSRP3, TCT…	1109	4092	17446	1.49932	4.6633e-17	4.6633e-17	4.59478e-17
GOTERM_CC_DIRECT	GO:0005737~cytoplasm	545	42.5449	2.17722e-19	IPO13, PNMT, PI4K2B, RPL3, SERPINE1, FZD10, ENO2, D430042O09RIK, BACH1, BACH2, ALKBH8, ELK4, EPS8, ZC3H12D, NUB1, RNF115, TBK1, ZFYVE27, AKT2, MYC, ZC3H12A, MLYCD, PGLYRP1, GTSE1, GBP5, GABARAPL1, PRKCD, RC3H1, SOX10, CLPX, MYL2, DDIT4, TXNIP, ACOT1, IDO1, ATF4, CFH, CDCA7, NEDD4L, WDR62, ZC3HAV1, MTMR4, SAMSN1, HIF1A, PIP5K1A, NRBF2, PLK3, ARPP21, LARP6, NFATC4, TOLLIP, HNRNPF, REL, NMT1, MKS1, …	1190	6631	19662	1.358	1.3281e-16	1.3281e-16	1.29109e-16
UP_KEYWORDS	Cytoplasm	370	28.8837	4.75666e-19	IPO13, PI4K2B, ERRFI1, IL1RN, RPL3, CERK, HSF2BP, CBLB, IFIT1, ENO2, D430042O09RIK, IFIT3, BACH2, ABRA, ALKBH8, EPS8, ZC3H12D, LGALS3, RNF115, FRAT1, RASSF1, PNP, TBK1, RUSC2, AKT2, SPATA24, ZC3H12A, DHX58, TRIM25, MLYCD, LGALS9, PGLYRP1, MYOZ2, GTSE1, GLUL, TRIM21, HERC6, DYNC2H1, GBP5, GABARAPL1, ARRDC3, PRKCD, CIRBP, SIAH1A, RC3H1, CSNK1E, TIAM2, ARC, CEP57L1, MYL2, DDIT4, TXNIP, ACOT1, TTLL11…	1254	4404	22680	1.5195	1.87888e-16	4.6972e-17	3.9837e-17
GOTERM_BP_DIRECT	GO:0006954~inflammatory response	69	5.38642	5.0521e-18	UCN, CXCL9, CSF1, NCF1, HMGB2, TNFAIP3, CXCL1, CXCL13, TNF, CXCL2, C4B, PSTPIP1, CASP4, ZC3H12A, NFKBIZ, BDKRB1, PTGDR, HAVCR2, GBP5, ANXA1, SPHK1, F2R, CYBB, IL17RE, TICAM1, HCK, ZAP70, KIT, TLR9, TLR7, TLR5, TLR4, S100A9, S100A8, EPHA2, TLR13, TLR2, IDO1, SEMA7A, FPR1, FPR2, AGER, C3, CCL9, CCL8, CCL7, IRAK2, CCL5, SPP1, CCL3, CCL2, CD14, CCL19, CCL17, SMAD1, CCL22, SELP, CXCL10, IL6, BMP2, TNI…	1119	344	18082	3.24121	2.133e-14	1.0665e-14	1.04553e-14
GOTERM_BP_DIRECT	GO:0045087~innate immune response	74	5.77674	2.91107e-17	IFITM3, IFITM1, IFITM2, CSF1, HMGB2, ADAR, IFIT1, IFIT3, IFIH1, C4B, LGALS3, PSTPIP1, TBK1, CASP4, DHX58, TRIM25, LBP, PGLYRP1, TRIM21, OASL1, HAVCR2, OASL2, HERC6, FGB, ZBP1, FGA, FCER1G, ANXA1, RSAD2, DDX58, FGG, CYBB, TICAM1, FCGR1, FGR, HCK, ZAP70, 4933415F23RIK, CLEC4D, OAS3, IRF1, TLR9, IRF7, SERPING1, TLR7, TLR5, CLEC4E, TLR4, S100A9, S100A8, CFB, TLR13, TLR2, TRIM56, CFD, CFH, NLRC5, OAS1…	1119	400	18082	2.98943	1.22905e-13	4.09684e-14	4.0163e-14
UP_KEYWORDS	Inflammatory response	41	3.20062	5.0263e-16	SEMA7A, CXCL9, CSF1, HMGB2, TNFAIP3, CXCL1, CXCL13, AGER, CXCL2, C3, C4B, PSTPIP1, CCL8, CCL7, CCL5, CASP4, ZC3H12A, CCL3, CCL2, CCL19, CD14, HAVCR2, GBP5, CCL22, ANXA1, IL17RE, TICAM1, CXCL10, HCK, TNIP1, TNIP2, TOLLIP, TLR9, TLR7, TLR5, TLR4, S100A9, MYD88, S100A8, TLR13, TLR2	1254	161	22680	4.60578	2.19269e-13	3.97078e-14	3.36762e-14
GOTERM_BP_DIRECT	GO:0009615~response to virus	30	2.34192	6.76203e-15	IFITM3, IFITM1, IFITM2, ODC1, OAS1A, HSPB1, ADAR, ZC3HAV1, IFIT1, TNF, IFIT3, IFIH1, CCL5, DHX58, OASL1, OASL2, TGTP2, RSAD2, DDX58, MX2, BST2, CXCL10, OAS3, BCL3, TLR9, LCN2, IFI27L2A, MYD88, TLR13, BCL2L1	1119	84	18082	5.7711	2.85929e-11	7.13733e-12	6.99701e-12
UP_KEYWORDS	Nucleus	353	27.5566	8.86543e-13	IPO13, RSC1A1, ERRFI1, RPL3, SMC5, BACH1, BACH2, ALKBH8, ELK4, LGALS3, NUB1, RASSF1, ALKBH1, AKT2, MYC, SPATA24, ZC3H12A, ZXDC, ADNP2, SOX9, LGALS9, SOX6, JUNB, TRIM21, SOX4, NUP210, PRKCD, CIRBP, SIAH1A, DNTTIP2, CSNK1E, SOX10, RUNX1, ZSCAN21, UNC50, SIK1, TRIB3, ATF3, ATF4, PAXIP1, DHX8, CDCA7, WDR62, PTTG1IP, ZFP507, ZC3HAV1, SAMSN1, HIF1A, PIK3R5, RACGAP1, 2410016O06RIK, RRS1, PIP5K1A, NRBF2,…	1254	4534	22680	1.40812	3.50173e-10	5.83641e-11	4.94987e-11
GOTERM_CC_DIRECT	GO:0005615~extracellular space	157	12.256	9.88702e-12	SPON1, IL1RN, CSF3, CSF1, SERPINE1, HP, KLHL34, FGF1, CXCL13, ENO2, D430042O09RIK, TNF, GLDN, TSKU, ICAM1, ACTG1, LGALS4, C4B, LGALS3, LIPG, PGLYRP1, IL1R1, IGFBP3, ANXA13, COL23A1, PGC, PGF, EEF1A1, LOX, 4930486L24RIK, PAPPA, SERPING1, S100A9, CFB, S100A8, CFD, HAMP2, CFH, EBI3, IL4RA, MTMR4, AGER, C3, SERPINA3C, HPX, ADAMTS15, SERPINA3F, STC2, UBC, OTOG, CLCA1, APOD, CD14, PROM1, SERPINA3K, PRG…	1190	1504	19662	1.72478	6.03106e-09	3.01554e-09	2.9315e-09
UP_KEYWORDS	Apoptosis	66	5.15222	4.68921e-11	DIDO1, PPP1R13B, PDCD7, ZFAND6, SRA1, TNFAIP3, BUB1B, HIF3A, SHB, LITAF, MRPL41, CASP8, WDR92, AKT2, ZC3H12A, PIM3, PGLYRP1, PHLDA1, TRP53INP1, KLF11, APAF1, TNFRSF12A, PEG3, PRKCD, SIAH1A, SHISA5, PAWR, TICAM1, RHOB, EDAR, ERN1, RNF144B, DDIT4, TAX1BP1, TRIB3, FAM32A, SGK1, S100A9, BIRC2, S100A8, EPHA2, PPP1R15A, PRUNE2, CDCA7, FOXO3, FOXO1, NUAK2, DRAM1, BAG3, PERP, MKNK2, HMOX1, BID, MCL1, PLK…	1254	489	22680	2.44107	1.85224e-08	2.64606e-09	2.24412e-09
UP_KEYWORDS	Ubl conjugation	143	11.1632	1.66855e-10	IFITM3, RPL3, ZBTB20, BUB1B, CBLB, HSF2BP, SMC5, FZD10, IFIT1, ICAM1, EPS8, EFTUD2, RNF115, ZFP36, ATCAY, TBK1, AKT2, MYC, ZC3H12A, ZXDC, TRIM25, PIM3, SOX6, GLUL, TRIM21, JUNB, TLE4, MUSK, TPM3, DIO2, DNTTIP2, ARID5B, TICAM1, RSBN1, SAP30, EEF1A1, RNF125, PPP1R3C, CCNE1, DDIT4, TXNIP, PI4K2A, EPHA2, GLYR1, ATF4, BLM, NEDD4L, PIK3R1, FOXO3, HIF1A, FOXO1, SLC9A1, BAG3, UBC, EIF4EBP1, PIP5K1A, E4F1…	1254	1505	22680	1.71848	6.59076e-08	8.23845e-09	6.98704e-09
GOTERM_BP_DIRECT	GO:0071347~cellular response to interleukin-1	24	1.87354	2.88361e-10	FGB, CEBPB, CCL22, SAA3, SERPINE1, RC3H1, HIF1A, CXCL2, ICAM1, IL6, CCL9, CCL8, CCL7, IRF1, MYC, CCL5, ZC3H12A, CCL3, LCN2, ANKRD1, CCL2, SOX9, CCL19, CCL17	1119	80	18082	4.84772	1.21746e-06	2.43492e-07	2.38706e-07
UP_KEYWORDS	Transcription regulation	162	12.6464	4.57397e-10	ZFP326, RSC1A1, CTNND1, ZBTB20, HR, BACH1, ABRA, ETS2, BACH2, ELK4, MYC, SPATA24, ZXDC, ADNP2, SOX9, SOX6, JUNB, SOX4, PITX3, TLE4, ZFP697, OSR1, ARID5A, DNTTIP2, ARID5B, SOX10, RUNX1, SAP30, ERN1, TBL1XR1, ZSCAN21, TXNIP, FIZ1, TRIB3, NUPR1, ATF3, ATF4, PAXIP1, CDCA7, ZFP507, FOXO3, HIF1A, FOXO1, NPAS2, NPAT, SBNO2, 2410016O06RIK, E4F1, NRBF2, HIVEP2, ZBED6, ZKSCAN1, BCL9L, SMAD1, JUN, POU2F1, S…	1254	1799	22680	1.62866	1.80672e-07	2.00746e-08	1.70253e-08
GOTERM_BP_DIRECT	GO:0051607~defense response to virus	35	2.73224	5.72169e-10	IFITM3, SLFN8, IFITM1, CXCL9, IFITM2, NLRC5, OAS1A, ADAR, ZC3HAV1, IFIT1, IFIT3, IFIH1, TBK1, DHX58, TRIM25, OASL1, OASL2, ZBP1, RSAD2, DDX58, MX2, BNIP3, STAT2, ISG15, TICAM1, BST2, CXCL10, IL6, PLSCR1, OAS3, IRF1, DDIT4, TLR9, TLR7, TRIM56	1119	167	18082	3.38663	2.41569e-06	4.02616e-07	3.94701e-07
UP_KEYWORDS	Antiviral defense	25	1.9516	7.32562e-10	IFITM3, IFITM1, IFITM2, OAS1A, ADAR, ZC3HAV1, IFIT1, IFIT3, IFIH1, TBK1, DHX58, TRIM25, OASL1, OASL2, ZBP1, RSAD2, DDX58, MX2, ISG15, TICAM1, PLSCR1, OAS3, IRF1, DDIT4, TRIM56	1254	100	22680	4.52153	2.89362e-07	2.89362e-08	2.45408e-08
UP_KEYWORDS	Transcription	165	12.8806	9.1646e-10	ZFP326, RSC1A1, CTNND1, ZBTB20, HR, BACH1, ABRA, ETS2, BACH2, ELK4, MYC, SPATA24, ZXDC, ADNP2, SOX9, SOX6, JUNB, SOX4, PITX3, TLE4, ZFP697, OSR1, ARID5A, DNTTIP2, ARID5B, SOX10, RUNX1, SAP30, ERN1, TBL1XR1, ZSCAN21, TXNIP, FIZ1, TRIB3, NUPR1, ATF3, ATF4, PAXIP1, CDCA7, ZFP507, FOXO3, HIF1A, FOXO1, NPAS2, NPAT, SBNO2, 2410016O06RIK, E4F1, NRBF2, HIVEP2, ZBED6, ZKSCAN1, BCL9L, SMAD1, JUN, POU2F1, S…	1254	1859	22680	1.60528	3.62001e-07	3.29092e-08	2.79104e-08
GOTERM_BP_DIRECT	GO:0006915~apoptotic process	75	5.8548	9.53834e-10	DIDO1, CLIC4, PPP1R13B, NCF1, PDCD7, ZFAND6, SRA1, TNFAIP3, BUB1B, HIF3A, SHB, LITAF, TNF, MRPL41, CASP8, ATCAY, WDR92, AKT2, ZC3H12A, PIM3, MAP3K8, PGLYRP1, PHLDA1, TRP53INP1, KLF11, APAF1, TNFRSF12A, PEG3, PRKCD, SIAH1A, SHISA5, PAWR, TICAM1, RHOB, EDAR, ERN1, RNF144B, PLSCR1, IRF1, DDIT4, TAX1BP1, TRIB3, FAM32A, SGK1, S100A9, BIRC2, S100A8, EPHA2, PPP1R15A, PRUNE2, CDCA7, FOXO3, FOXO1, BCLAF1,…	1119	570	18082	2.12619	4.02708e-06	5.75298e-07	5.63988e-07
KEGG_PATHWAY	mmu04620:Toll-like receptor signaling pathway	27	2.10773	1.20736e-09	CXCL9, PIK3R1, TNF, PIK3R5, CASP8, TBK1, AKT2, CCL5, SPP1, CCL3, MAP3K8, LBP, CD14, IKBKE, JUN, TICAM1, NFKBIA, CXCL10, IL6, TOLLIP, TLR9, IRF7, TLR7, TLR5, TLR4, MYD88, TLR2	514	101	7691	4.00002	3.19951e-07	1.93574e-07	1.59242e-07
UP_KEYWORDS	Glycoprotein	292	22.7947	1.30415e-09	SPON1, IL1RN, PGAP3, SERPINE1, LDLRAD3, FZD10, GLDN, TSKU, ICAM1, C4B, ZFYVE27, EDNRB, AKT2, MYC, LIPG, IER3, PTGDR, NHLRC3, MUSK, NUP210, IL1R1, CH25H, PAPPA, SERPING1, CFB, CD101, EPHA2, PLA1A, SLC22A4, CFD, SLC22A3, IGSF8, TMEM161B, CFH, SDC4, EBI3, PCDH15, FPR1, PTTG1IP, FPR2, APCDD1, C2, C3, HPX, ADAMTS15, TSPAN6, STC2, TSPAN4, OTOG, APOD, B4GALNT1, CD14, PROM1, SCN3B, GPM6B, CADM3, SLC10A6,…	1254	3815	22680	1.38431	5.15139e-07	4.29282e-08	3.64075e-08
KEGG_PATHWAY	mmu04668:TNF signaling pathway	28	2.18579	1.46093e-09	CEBPB, CSF1, TNFAIP3, CXCL1, PIK3R1, CXCL2, TNF, PIK3R5, ICAM1, CASP8, AKT2, CCL5, CCL2, MAP3K8, JUNB, JUN, MLKL, RIPK3, MMP3, IFI47, NFKBIA, CXCL10, IL6, MMP14, BCL3, FAS, BIRC2, ATF4	514	109	7691	3.84372	3.87148e-07	1.93574e-07	1.59242e-07
GOTERM_BP_DIRECT	GO:0045944~positive regulation of transcription from RNA polymerase II promoter	110	8.58704	2.7526e-09	CSF3, FGF1, TNF, BACH1, ABRA, ETS2, TBK1, AKT2, MYC, ZC3H12A, SOX9, PITX2, SOX6, JUNB, SOX4, PITX3, OSR1, IFRD1, ARID5A, SOX10, RUNX1, TBL1XR1, ZSCAN21, ATF3, ATF4, PIK3R1, FOXO3, HIF1A, FOXO1, NPAS2, SLC9A1, PLAC8, SBNO2, BCL9L, SMAD1, JUN, POU2F1, FZD5, HMGA1, INO80, SMAD5, FOSL2, NFATC4, NFKBIA, FOSL1, IL6, BMP2, NR4A3, SP1, BCL3, REL, PAF1, NFE2L2, UCN, SETD3, HMGB2, SRA1, ASH2L, HIF3A, CYR61…	1119	995	18082	1.78643	1.16214e-05	1.45268e-06	1.42413e-06
KEGG_PATHWAY	mmu05162:Measles	31	2.41998	3.53225e-09	OAS1A, TNFAIP3, ADAR, PIK3R1, IL2RG, PIK3R5, IFIH1, TBK1, AKT2, IKBKE, DDX58, MX2, STAT2, STAT3, HSPA2, NFKBIA, IL6, CCNE1, OAS3, TLR9, IRF7, FAS, TLR7, FCGR2B, TLR4, IRF9, MYD88, HSPA1B, HSPA1A, TLR2, NFKBIB	514	136	7691	3.41069	9.36047e-07	3.12016e-07	2.56677e-07
GOTERM_BP_DIRECT	GO:0030593~neutrophil chemotaxis	21	1.63934	3.55865e-09	CCL22, FCER1G, ITGAM, CSF3R, PDE4D, CXCL1, CXCL2, LGALS3, FCGR3, CCL9, CCL8, CCL7, CCL5, SPP1, CCL3, CCL2, CCL19, AMICA1, CCL17, S100A9, S100A8	1119	69	18082	4.91798	1.50245e-05	1.6694e-06	1.63658e-06
KEGG_PATHWAY	mmu05164:Influenza A	35	2.73224	5.53849e-09	OAS1A, ADAR, PIK3R1, TNF, ACTG1, PIK3R5, ICAM1, IFIH1, TBK1, AKT2, CCL5, CCL2, TRIM25, IKBKE, IVNS1ABP, JUN, RSAD2, DDX58, MX2, STAT2, HSPA2, TICAM1, NFKBIA, CXCL10, IL6, OAS3, IRF7, FAS, TLR7, TLR4, IRF9, MYD88, HSPA1B, HSPA1A, NFKBIB	514	171	7691	3.06261	1.4677e-06	3.66925e-07	3.01848e-07
UP_KEYWORDS	Chemotaxis	23	1.79547	6.15221e-09	CXCL9, CCL22, CMTM4, HMGB2, FPR1, CXCL1, IL16, FPR2, CXCL13, CXCL2, CYR61, CXCL10, CCL9, CCL8, CCL7, CCL5, CCL3, CCL2, CCL19, LGALS9, CCL17, S100A9, S100A8	1254	94	22680	4.42533	2.43012e-06	1.86932e-07	1.58538e-07
GOTERM_BP_DIRECT	GO:0060326~cell chemotaxis	22	1.71741	6.32739e-09	CXCL9, CCL22, SAA3, PRKCD, HMGB2, FPR1, CXCL1, FPR2, CXCL13, CXCL2, CXCL10, CCL9, CCL8, NOV, KIT, CCL3, SAA1, PIP5K1A, CCL2, CCL19, HBEGF, EPHA2	1119	78	18082	4.55769	2.67139e-05	2.67142e-06	2.61891e-06
GOTERM_CC_DIRECT	GO:0005634~nucleus	453	35.363	1.20755e-08	IPO13, RPL3, GLDC, SMC5, D430042O09RIK, BACH1, BACH2, ALKBH8, ELK4, NUB1, AKT2, MYC, ZC3H12A, ZXDC, CYP1B1, ADNP2, JUNB, IER3, NUP210, PRKCD, DNTTIP2, SOX10, ZSCAN21, UNC50, TXNIP, ATF3, ATF4, CFH, CDCA7, NEDD4L, WDR62, ZC3HAV1, SAMSN1, HIF1A, PLAC8, RRS1, HMOX1, PIP5K1A, NRBF2, ATRIP, PLK3, JUN, H3F3B, TIPARP, SNAI3, BTBD16, INO80, PHC3, LARP6, NFATC4, FOSL2, FOSL1, HNRNPF, REL, CDK12, RAD18, LI…	1190	6019	19662	1.24353	7.36606e-06	2.45536e-06	2.38693e-06
KEGG_PATHWAY	mmu05134:Legionellosis	19	1.48322	1.37165e-08	ITGAM, APAF1, BNIP3, CXCL1, HSPA2, TNF, CXCL2, C3, NFKBIA, EEF1A1, IL6, CASP8, CD14, TLR5, TLR4, MYD88, HSPA1B, HSPA1A, TLR2	514	57	7691	4.98768	3.63486e-06	7.26973e-07	5.98039e-07
UP_KEYWORDS	Activator	71	5.54254	1.4041e-08	ZFP326, LIN54, SETD3, SRA1, BACH1, ABRA, BACH2, ELK4, RBM4, MYC, ZXDC, NFKBIZ, SOX6, SOX4, PITX3, TRP53INP1, MYOG, KLF11, BATF2, CIRBP, ARID5B, ARNT, KLF15, RUNX1, MN1, TFDP2, IRF4, TBL1XR1, IRF1, ZSCAN21, IRF2, IRF7, IRF8, NUPR1, PPARA, IRF9, BIRC2, ATF4, NFAT5, CEBPB, CEBPD, FOXK1, NR2C2, FOXO3, HIF1A, FOXO1, NPAS2, NPAT, SBNO2, NFIL3, HSF2, ZKSCAN17, BCL9L, SPDEF, ZFP143, RBM39, TCF7L1, JUN, P…	1254	624	22680	2.05788	5.54617e-06	3.96156e-07	3.3598e-07
GOTERM_BP_DIRECT	GO:0043065~positive regulation of apoptotic process	50	3.9032	1.63939e-08	B4GALT1, ADM, TNF, CYR61, PTPRF, CASP8, ANKRD1, CYP1B1, PHLDA1, SOX4, TRP53INP1, TGM2, KLF11, ANXA1, TNFRSF12A, IGFBP3, PRKCD, SIAH1A, PAWR, RHOB, ALDH1A3, PLSCR1, ALDH1A1, TXNIP, NUPR1, TLR4, IDO1, FOXO3, HIF1A, AGER, FOXO1, SLC9A1, BCLAF1, UBD, HMOX1, BID, SPDEF, JUN, GADD45A, BNIP3, ZBTB16, NFATC4, NET1, FOSL1, REST, IL6, BMP2, FAS, DEGS1, BCL2L1	1119	335	18082	2.4118	6.92125e-05	6.29227e-06	6.16857e-06
GOTERM_BP_DIRECT	GO:0071222~cellular response to lipopolysaccharide	37	2.88837	1.99517e-08	CX3CR1, CEBPB, CSF3, SERPINE1, HMGB2, TNFAIP3, LITAF, CXCL2, TNF, ICAM1, SBNO2, ZFP36, EDNRB, ZC3H12A, ANKRD1, CCL2, LBP, CD14, GBP2, HAVCR2, PDE4D, TICAM1, CXCL10, IL6, PLSCR1, GBP10, TNIP2, FCGR4, AXL, TLR9, LCN2, CMPK2, IRF8, PAF1, TLR5, TLR4, NFKBIB	1119	209	18082	2.8607	8.42327e-05	6.73244e-06	6.60009e-06
GOTERM_BP_DIRECT	GO:0045071~negative regulation of viral genome replication	14	1.0929	2.07299e-08	IFITM3, IFITM1, IFITM2, RSAD2, MX2, ADAR, ISG15, ZC3HAV1, TNF, BST2, PLSCR1, OAS3, CCL5, OASL1	1119	32	18082	7.06959	8.75179e-05	6.73244e-06	6.60009e-06
GOTERM_BP_DIRECT	GO:0050729~positive regulation of inflammatory response	19	1.48322	2.75903e-08	SERPINE1, TNF, AGER, CTSS, EGFR, IL17RA, CCL9, CCL8, CCL7, TNIP1, CCL5, TLR9, CCL3, CCL2, TLR4, S100A9, S100A8, TLR2, TGM2	1119	63	18082	4.87337	0.000116479	8.32044e-06	8.15687e-06
GOTERM_CC_DIRECT	GO:0009986~cell surface	75	5.8548	2.84543e-08	IFITM3, ACHE, CPM, H2-T23, CLIC4, B4GALT1, ITGAM, ITGA2B, PTPRJ, FZD10, VLDLR, SLC6A1, TNF, CTSS, ICAM1, LGALS3, LIPG, LBP, ADAMTS9, HAVCR2, CAR4, KCNH1, FGB, CD53, FGA, FCER1G, ANXA1, TNFRSF12A, SCARA5, IL1R1, COL23A1, F2R, FGG, RTN4RL2, HTR3B, TGFBR3, VCAN, GJD3, FCGR4, KIT, ROR1, ITGA5, PLA2R1, TLR4, CD44, EPHA2, TLR2, HBEGF, CD274, SDC4, KCNA1, H2-Q7, IL6RA, ACVR1B, AGER, EGFR, SLC9A1, ADAMTS…	1190	629	19662	1.97011	1.7357e-05	4.33928e-06	4.21835e-06
UP_KEYWORDS	Secreted	146	11.3973	4.57968e-08	SPON1, IL1RN, CSF3, CSF1, SERPINE1, HP, FGF1, CXCL13, TNF, GLDN, TSKU, C4B, LGALS3, LIPG, FAM150B, LGALS9, PGLYRP1, HABP2, IL1R1, IGFBP3, FAM24A, PGC, PGF, LOX, 4930486L24RIK, PAPPA, COL8A2, SERPING1, PLA2R1, S100A9, CFB, S100A8, PLA1A, CFD, HAMP2, CFH, SDC4, EBI3, HTRA4, IL4RA, HTRA1, PCDH15, AGER, C2, C3, SERPINA3C, HPX, ADAMTS15, STC2, OTOG, CLCA1, APOD, CD14, CTLA2A, SERPINA3K, ISG15, PRG4, I…	1254	1685	22680	1.56711	1.80896e-05	1.20598e-06	1.0228e-06
KEGG_PATHWAY	mmu05150:Staphylococcus aureus infection	17	1.32709	7.17755e-08	CFD, C1RA, ITGAM, CFH, FGG, FPR1, FPR2, C2, ICAM1, C3, C4B, FCGR1, SELP, FCGR3, FCGR4, FCGR2B, CFB	514	50	7691	5.08743	1.90203e-05	3.17009e-06	2.60784e-06
GOTERM_BP_DIRECT	GO:0045893~positive regulation of transcription, DNA-templated	70	5.46448	9.29755e-08	ZFP326, SETD3, MSTN, HMGB2, FGF1, TNF, ABRA, ETS2, AFF1, MECP2, MYC, ZXDC, SOX9, PITX2, SOX6, SOX4, PITX3, TRP53INP1, MYOG, TBP, FBXW11, TCF12, F2R, PAX3, ARNT, SOX10, KLF15, RUNX1, HMGA1-RS1, IRF4, TBL1XR1, IRF1, ZSCAN21, IRF7, IRF8, PPARA, ATF4, CEBPB, BLM, FOXK1, FOXO3, HIF1A, FOXO1, NPAS2, NPAT, SERTAD1, SERTAD2, ATOH8, ZKSCAN17, TBX1, RNF20, JUN, FZD4, ZBTB16, SS18L1, STAT3, HMGA1, FOSL2, NF…	1119	576	18082	1.96378	0.000392465	2.61695e-05	2.5655e-05
GOTERM_CC_DIRECT	GO:0005654~nucleoplasm	173	13.5051	1.06327e-07	ZFP326, RSC1A1, RPL3, SMEK2, ZBTB20, CBLB, HR, SMC5, FGF1, D430042O09RIK, ETS2, ALKBH8, EFTUD2, ELK4, MYC, SPATA24, ZC3H12A, TRIM25, SOX9, SOX6, JUNB, SOX4, ADPRHL2, ANXA13, ARID5A, TOMM34, CIRBP, ANXA11, CSNK1E, SOX10, CLPX, RUNX1, SAP30, TBL1XR1, CCNE1, CMPK2, TRIB3, CCNO, GLYR1, FKBP5, BLM, PAXIP1, DHX8, CDCA7, UBR2, FOXO3, FOXO1, NPAS2, SLC9A1, NPAT, RACGAP1, MUSTN1, 2410016O06RIK, UBC, EIF4E…	1190	1935	19662	1.47722	6.48577e-05	1.29719e-05	1.26104e-05
GOTERM_MF_DIRECT	GO:0003700~transcription factor activity, sequence-specific DNA binding	97	7.57221	1.31983e-07	BACH1, ETS2, BACH2, ELK4, MYC, ZXDC, SOX9, PITX2, SOX6, JUNB, SOX4, PITX3, SOX10, RUNX1, ZSCAN21, ATF3, ATF4, ZFP623, ZFP869, FOXO3, HIF1A, FOXO1, NPAS2, ZFP52, E4F1, HIVEP2, ZBED6, ZFP189, ZKSCAN1, SMAD1, JUN, POU2F1, ZBTB16, SS18L1, SNAI3, SMAD5, FOSL2, NFATC4, SMAD7, FOSL1, NR4A3, SP1, BCL3, MAFF, REL, MAFK, NFE2L2, HMGB2, HIF3A, AFF1, MECP2, MYOG, KLF11, BATF2, TBP, PEG3, TSC22D3, TCF12, PAX3…	1109	883	17446	1.72813	0.000152692	7.6352e-05	7.52302e-05
KEGG_PATHWAY	mmu04060:Cytokine-cytokine receptor interaction	40	3.12256	1.80496e-07	CX3CR1, CXCL9, CSF3, CSF3R, CSF1, IL4RA, IL6RA, CXCL1, CSF2RB, ACVR1B, CXCL13, IL2RG, CXCL2, TNF, CCL9, CCL8, IL18RAP, CCL7, CCL5, CCL3, CCL2, CCL19, CCL17, IL13RA1, CCL22, TNFRSF12A, IL1R1, IL10RA, INHBB, GDF5, IL17RA, EDAR, CXCL10, IL6, BMP2, LEP, IL3RA, FAS, CD27, GM13305	514	242	7691	2.47323	4.78303e-05	6.83306e-06	5.62116e-06
GOTERM_CC_DIRECT	GO:0005829~cytosol	161	12.5683	1.87771e-07	ERRFI1, NCF1, PANK1, CTNND1, IRS2, HSF2BP, FGF1, SAT1, BACH1, ALKBH8, ACTG1, RNF115, RGS2, ZFP36, PNP, TBK1, RUSC2, RPS19, AKT2, CAR13, MLYCD, TGM2, HERC6, ZBP1, GABARAPL1, FBXW11, OSR1, PRKCD, SIAH1A, NPY1R, MAT1A, CSNK1E, EEF1A1, RNF125, DDIT4, IGTP, ACOT1, TXNIP, CMPK2, SIK1, ULK1, IDO1, UBA7, HTRA1, PIK3R1, FOXO3, NDRG1, AGER, HIF1A, SAMSN1, FOXO1, NPAS2, RAP1B, ADAP2, NDOR1, BAG3, UAP1L1, UB…	1190	1784	19662	1.49112	0.000114534	1.90901e-05	1.85581e-05
GOTERM_BP_DIRECT	GO:0006955~immune response	41	3.20062	2.91948e-07	CD274, CXCL9, CSF3, TINAGL1, CBLB, CXCL1, CXCL13, CXCL2, TNF, CTSS, CCL9, CCL8, CCL7, NFIL3, CCL5, CCL3, CCL2, CCL19, CCL17, OASL1, OASL2, TGTP2, CCL22, SUSD2, PRG4, TGFBR3, CXCL10, ZAP70, IL6, PLSCR1, OAS3, TLR9, FAS, IRF8, CD27, TLR7, LCP2, CLEC4E, FCGR2B, MYD88, TLR2	1119	272	18082	2.43574	0.00123184	7.70377e-05	7.55232e-05
GOTERM_CC_DIRECT	GO:0072562~blood microparticle	26	2.02966	3.55544e-07	LGALS3BP, ITIH4, CFH, ITGA2B, HP, SLC2A1, ACTG1, C3, C4B, SERPINA3C, HPX, GC, FGB, FGA, C1RA, FGG, SERPINA3K, SERPINA3M, HSPA2, SERPINA3N, CP, ALB, SERPING1, ANGPTL4, CFB, HSPA1A	1190	133	19662	3.23	0.000216859	3.09832e-05	3.01197e-05
GOTERM_BP_DIRECT	GO:0034097~response to cytokine	20	1.56128	3.57407e-07	ITIH4, CD274, JUN, STAT3, SERPINA3K, IL6RA, SERPINA3M, SERPINA3N, SERPINA1E, SERPINA3I, FOSL1, SERPINA3C, SERPINA3F, CCL5, REL, ACP5, TIMP1, JUNB, BCL2L1, MCL1	1119	81	18082	3.98989	0.00150783	8.43005e-05	8.26432e-05
GOTERM_BP_DIRECT	GO:0032760~positive regulation of tumor necrosis factor production	17	1.32709	3.59405e-07	H2-T23, FCER1G, ZBTB20, PIK3R1, TICAM1, NFATC4, LEP, TLR9, CCL3, CCL2, LBP, CCL19, CD14, LGALS9, TLR4, MYD88, TLR2	1119	59	18082	4.656	0.00151626	8.43005e-05	8.26432e-05
GOTERM_BP_DIRECT	GO:0035458~cellular response to interferon-beta	14	1.0929	6.23498e-07	TGTP2, IFI204, IFI205, IRGM2, IRGM1, IFI47, UBE2G2, IFIT1, IFIT3, IIGP1, IRF1, IGTP, GM4951, GBP2	1119	41	18082	5.51773	0.00262895	0.000138548	0.000135824
GOTERM_BP_DIRECT	GO:0006935~chemotaxis	24	1.87354	7.71833e-07	CX3CR1, CXCL9, CCL22, CMTM4, HMGB2, FPR1, IL16, FPR2, CXCL13, CXCL2, CYR61, CXCL10, CCL9, CCL8, CCL7, CCL5, KIT, CCL3, RAC2, CCL2, LGALS9, CCL17, S100A9, S100A8	1119	118	18082	3.28659	0.00325338	0.000162934	0.000159731
GOTERM_BP_DIRECT	GO:0032722~positive regulation of chemokine production	10	0.78064	1.15397e-06	IL6, TLR9, IL6RA, TLR7, LBP, LGALS9, TNF, TLR4, HAVCR2, TLR2	1119	20	18082	8.07954	0.00486019	0.000227769	0.000223291
GOTERM_BP_DIRECT	GO:0006351~transcription, DNA-templated	167	13.0367	1.18686e-06	ZFP326, RSC1A1, CTNND1, ZBTB20, HR, BACH1, ABRA, ETS2, BACH2, ELK4, MYC, SPATA24, ZXDC, ADNP2, SOX9, SOX6, JUNB, SOX4, PITX3, TLE4, ZFP697, OSR1, ARID5A, DNTTIP2, ARID5B, SOX10, RUNX1, SAP30, ERN1, TBL1XR1, ZSCAN21, TXNIP, FIZ1, TRIB3, NUPR1, ATF3, ATF4, PAXIP1, CDCA7, ZFP507, FOXO3, HIF1A, FOXO1, NPAS2, NPAT, SBNO2, 2410016O06RIK, E4F1, NRBF2, HIVEP2, ZBED6, ZKSCAN1, BCL9L, SMAD1, JUN, POU2F1, S…	1119	1885	18082	1.4316	0.00499838	0.000227769	0.000223291
GOTERM_BP_DIRECT	GO:0000122~negative regulation of transcription from RNA polymerase II promoter	79	6.16706	1.413e-06	BTG2, ZBTB20, CHD4, VLDLR, TNF, BACH1, ETS2, BACH2, ELK4, MECP2, ZFP36, EDNRB, MYC, ANKRD1, ANKRD2, SOX9, SOX6, LMCD1, JUNB, HIST1H1C, TLE4, TGIF1, KLF11, PEG3, TSC22D3, OSR1, USP3, ZFP932, PAX3, ARID5B, PAWR, DUSP26, SAP30, CCNE1, TBL1XR1, CRY2, TXNIP, IRF8, HCLS1, SIK1, TRIB3, PPARA, ATF3, SLFN1, FOXO3, HIF1A, MNT, NFIL3, ZKSCAN17, E4F1, ZBED6, FNIP2, GBP4, SPDEF, TBX1, PLK3, JUN, ZBTB16, SNAI3…	1119	729	18082	1.75112	0.00594793	0.000257229	0.000252172
GOTERM_BP_DIRECT	GO:0042127~regulation of cell proliferation	35	2.73224	1.46222e-06	CXCL9, B4GALT1, SERPINE1, CDCA7, IL4RA, CXCL13, NDRG1, SAT1, HIF1A, CXCL2, TNF, FOXO1, EGFR, SOX9, BID, PITX2, JUNB, KCNH1, EGLN3, ANXA1, PRG4, GNL3, FGR, NFKBIA, CXCL10, HCK, IL6, TXNIP, FAS, CD27, SGK3, NF2, INHA, SGK1, MYD88	1119	227	18082	2.49149	0.00615449	0.000257229	0.000252172
GOTERM_CC_DIRECT	GO:0016020~membrane	500	39.032	1.59961e-06	PI4K2B, CHIC1, PGAP3, FZD10, ENO2, ZFYVE1, GLDN, EPS8, FAM134B, ZFYVE27, AKT2, D230025D16RIK, ZC3H12A, CYP1B1, GTSE1, IER3, GBP5, GABARAPL1, NUP210, COL23A1, PRKCD, SYTL1, FNDC3B, TMEM82, CH25H, CLDN5, RNF125, UNC50, IGTP, CYP2E1, PI4K2A, ATF4, CLCNKB, FPR1, FPR2, MTMR4, HMOX1, PIP5K1A, PROM1, FDFT1, CADM3, ICMT, FZD5, FZD4, EDEM1, ABCA4, LNPEP, EHD4, HNRNPF, GPR182, NMT1, MKS1, ACHE, HRCT1, MS4A…	1190	6998	19662	1.18053	0.000975287	0.00012197	0.000118571
GOTERM_BP_DIRECT	GO:0002755~MyD88-dependent toll-like receptor signaling pathway	9	0.702576	1.71536e-06	TNIP1, IRAK2, TLR9, TLR7, TLR5, TLR4, MYD88, TLR13, TLR2	1119	16	18082	9.08948	0.00721608	0.000289689	0.000283994
INTERPRO	IPR004827:Basic-leucine zipper domain	15	1.17096	1.72195e-06	BATF2, CEBPB, JUN, CEBPD, BACH1, BACH2, FOSL2, FOSL1, NFIL3, MAFF, MAFK, JUNB, ATF3, ATF4, NFE2L2	1200	54	20594	4.76713	0.00307412	0.00231909	0.00230871
GOTERM_CC_DIRECT	GO:0005576~extracellular region	154	12.0219	1.82178e-06	SPON1, IL1RN, CSF3, APOL9A, CSF1, SERPINE1, HP, FGF1, CXCL13, TNF, GLDN, TSKU, C4B, LGALS3, PNP, LIPG, FAM150B, LGALS9, PGLYRP1, HABP2, IL1R1, IGFBP3, FAM24A, COL23A1, PGC, PGF, LOX, 4930486L24RIK, PAPPA, COL8A2, SERPING1, PLA2R1, S100A9, CFB, S100A8, PLA1A, CFD, HAMP2, CFH, SDC4, EBI3, HTRA4, IL4RA, HTRA1, PCDH15, AGER, APOL7C, C2, C3, SERPINA3C, HPX, ADAMTS15, STC2, OTOG, CLCA1, APOD, CD14, TBC…	1190	1753	19662	1.45151	0.00111067	0.000123476	0.000120035
GOTERM_BP_DIRECT	GO:0008285~negative regulation of cell proliferation	49	3.82514	2.61319e-06	IFITM3, CDKN1A, BTG2, IFITM1, B4GALT1, BTG1, ADM, PTPRJ, TNF, PTPRF, IFIT3, CYP1B1, SOX9, SOX4, TRP53INP1, MYOG, TGIF1, KLF11, IGFBP3, F2R, RUNX1, HMGA1-RS1, IRF1, TLR2, SLFN2, SLFN1, SLFN3, TOB2, NDRG1, CYP27B1, XIRP1, HMOX1, SMAD1, JUN, FZD5, ZBTB16, STAT3, HMGA1, PODN, FOSL1, REST, IL6, BMP2, CTH, PMP22, NF2, AY074887, FGFR3, HSPA1A	1119	384	18082	2.06196	0.0109723	0.000424342	0.000416
INTERPRO	IPR000827:CC chemokine, conserved site	9	0.702576	3.33819e-06	CCL9, CCL8, CCL22, CCL7, CCL5, CCL3, CCL2, CCL19, CCL17	1200	18	20594	8.58083	0.00595092	0.00231909	0.00230871
INTERPRO	IPR001811:Chemokine interleukin-8-like domain	14	1.0929	3.89108e-06	CXCL9, CCL22, CXCL1, CXCL13, CXCL2, CXCL10, CCL9, CCL8, CCL7, CCL5, CCL3, CCL2, CCL19, CCL17	1200	50	20594	4.80527	0.00693312	0.00231909	0.00230871
GOTERM_BP_DIRECT	GO:0035456~response to interferon-beta	7	0.546448	3.93983e-06	IFITM3, BST2, PLSCR1, IFITM1, IFITM2, XAF1, IKBKE	1119	9	18082	12.5682	0.0164964	0.000616073	0.000603962
GOTERM_BP_DIRECT	GO:0032496~response to lipopolysaccharide	31	2.41998	4.24002e-06	OTUD5, CEBPB, CXCL9, HMGB2, ADM, CXCL1, CXCL13, LITAF, CXCL2, TNF, CYP27B1, CASP8, EDNRB, BDKRB1, ACP5, LGALS9, LBP, JUNB, JUN, IL10RA, F2R, TICAM1, NFKBIA, CXCL10, FAS, CD27, TLR4, MYD88, S100A8, TLR2, IDO1	1119	197	18082	2.5428	0.0177421	0.000639335	0.000626766
UP_KEYWORDS	Acute phase	10	0.78064	4.25267e-06	ITIH4, IL6, ORM1, SAA3, STAT3, SAA1, HP, SERPINA3N, ORM3, ORM2	1254	25	22680	7.23445	0.0016784	0.000104988	8.90403e-05
GOTERM_BP_DIRECT	GO:0070374~positive regulation of ERK1 and ERK2 cascade	30	2.34192	4.70679e-06	SEMA7A, EGFR, ICAM1, RAP1B, C3, CCL9, CCL8, CCL7, GPNMB, CCL5, GCNT2, CCL3, CCL2, FAM150B, CCL19, CCL17, HAVCR2, FGB, FGA, JUN, CCL22, F2R, FGG, HCRTR1, IL6, BMP2, TLR4, FGFR3, CD44, TLR2	1119	188	18082	2.57858	0.0196759	0.000685243	0.000671772
GOTERM_BP_DIRECT	GO:0006953~acute-phase response	12	0.936768	5.05624e-06	ITIH4, IL6, ORM1, PLSCR1, SAA3, STAT3, SAA1, HP, LBP, SERPINA3N, ORM3, ORM2	1119	35	18082	5.54025	0.0211213	0.000711582	0.000697593
UP_KEYWORDS	Disulfide bond	228	17.7986	5.6018e-06	SPON1, IL1RN, LDLRAD3, FZD10, BACH2, ICAM1, C4B, LGALS3, EDNRB, AKT2, LIPG, MLYCD, PGLYRP1, HABP2, PTGDR, MUSK, IL1R1, PAPPA, TXNIP, SERPING1, CFB, CD101, EPHA2, PLA1A, CFD, IGSF8, IGSF6, CFH, PCDH15, FPR1, FPR2, C2, C3, HPX, ADAMTS15, STC2, OTOG, APOD, B4GALNT1, CD14, SCN3B, CADM3, FZD5, FZD4, ABCA4, PRG4, CP, GDF5, BST2, MARCO, BST1, GPR182, SSPO, CD27, ACHE, ORM1, TINAGL1, MSTN, FAM69B, ADM, V…	1254	3124	22680	1.31999	0.00221027	0.000123289	0.000104561
UP_KEYWORDS	Acetylation	228	17.7986	5.61822e-06	EIF4A1, ERRFI1, RPL3, IFITM2, GLDC, ENO2, LGALS3, RNF115, RASSF1, PNP, RPS19, AKT2, MYC, TRIM25, MLYCD, JUNB, GLUL, AGFG2, OXSM, CLPX, RUNX1, IFT81, NINJ1, UNC50, ACOT2, PI4K2A, ACOT4, TWF2, WDR62, PIK3R1, HIF1A, PIK3R5, UGCG, NUAK2, RACGAP1, 2410016O06RIK, RRS1, PROM1, JUN, H3F3B, ARPP21, TMEM50A, ADHFE1, MYO5A, LNPEP, INO80, LARP6, FOSL2, NET1, ANLN, ALDH6A1, EHD4, PARVG, TOLLIP, HNRNPF, REL, R…	1254	3125	22680	1.31956	0.00221674	0.000123289	0.000104561
GOTERM_BP_DIRECT	GO:0032869~cellular response to insulin stimulus	19	1.48322	5.91239e-06	ERRFI1, MYO5A, INHBB, IRS2, PIK3R1, SORBS1, FOXO1, GCK, SLC9A1, GCLC, SP1, AKT2, MYC, UCP2, CCL2, TRIB3, LPIN1, SGK1, SLC25A33	1119	88	18082	3.48889	0.0246532	0.000805229	0.0007894
GOTERM_MF_DIRECT	GO:0008009~chemokine activity	14	1.0929	6.09294e-06	CXCL9, CCL22, CXCL1, CXCL13, CXCL2, CXCL10, CCL9, CCL8, CCL7, CCL5, CCL3, CCL2, CCL19, CCL17	1109	48	17446	4.58829	0.00702476	0.00234984	0.00231532
SMART	SM00338:BRLZ	15	1.17096	6.7029e-06	BATF2, CEBPB, JUN, CEBPD, BACH1, BACH2, FOSL2, FOSL1, NFIL3, MAFF, MAFK, JUNB, ATF3, ATF4, NFE2L2	730	51	10425	4.20024	0.00252381	0.00252699	0.00251359
GOTERM_BP_DIRECT	GO:0030335~positive regulation of cell migration	31	2.41998	7.83888e-06	CD274, SEMA7A, CSF1, ZFP703, IRS2, LAMC2, SEMA3E, PIK3R1, SEMA3F, FGF1, AGER, CYR61, EGFR, FAM83H, GPNMB, AKT2, CCL5, GCNT2, CCL3, SEMA6B, SPHK1, SEMA4C, F2R, MMP3, FGR, CXCL10, MMP14, BMP2, KIT, ITGA5, HBEGF	1119	203	18082	2.46764	0.0325542	0.00103424	0.00101391
UP_KEYWORDS	DNA-binding	130	10.1483	9.36164e-06	ZFP326, ZBTB20, HR, BACH1, ETS2, BACH2, ELK4, ZFP36, MYC, SPATA24, ZC3H12A, ADNP2, SOX9, PITX2, SOX6, TRIM21, JUNB, SOX4, PITX3, ZBP1, ZFP697, ARID5A, ARID5B, LEMD3, SOX10, RUNX1, SAP30, ZSCAN21, NUPR1, ATF3, GLYR1, ATF4, BLM, ZFP507, FOXO3, HIF1A, FOXO1, NPAS2, ORC6, E4F1, HIVEP2, ZBED6, ZKSCAN1, CDT1, SMAD1, JUN, POU2F1, H3F3B, FUS, SNAI3, HMGA1, INO80, SMAD5, PHC3, FOSL2, NFATC4, SMAD7, FOSL1,…	1254	1604	22680	1.46583	0.00369103	0.000194623	0.00016506
INTERPRO	IPR000157:Toll/interleukin-1 receptor homology (TIR) domain	10	0.78064	9.4501e-06	IL18RAP, IL1R1, TLR9, TLR7, TICAM1, TLR5, TLR4, MYD88, TLR13, TLR2	1200	26	20594	6.60064	0.0167549	0.0042242	0.0042053
KEGG_PATHWAY	mmu05161:Hepatitis B	26	2.02966	1.03079e-05	CDKN1A, PIK3R1, TNF, PIK3R5, IFIH1, CASP8, TBK1, AKT2, MYC, IKBKE, JUN, APAF1, DDX58, STAT2, STAT3, TICAM1, NFATC4, NFKBIA, IL6, CCNE1, IRF7, FAS, TLR4, MYD88, ATF4, TLR2	514	146	7691	2.66465	0.00272787	0.000341448	0.00028089
GOTERM_BP_DIRECT	GO:0031663~lipopolysaccharide-mediated signaling pathway	11	0.858704	1.05171e-05	NFKBIA, IRAK2, CCL5, CCL3, CCL2, LBP, CD14, TICAM1, TNF, TLR4, MYD88	1119	31	18082	5.73386	0.0434322	0.00131485	0.001289
GOTERM_BP_DIRECT	GO:0032728~positive regulation of interferon-beta production	10	0.78064	1.05885e-05	IFIH1, TBK1, DDX58, IRF1, TLR9, IRF7, HMGB2, ZBTB20, TLR4, TLR2	1119	25	18082	6.46363	0.0437205	0.00131485	0.001289
GOTERM_BP_DIRECT	GO:0051384~response to glucocorticoid	17	1.32709	1.09819e-05	UCN, IL1RN, TRIM63, MSTN, PDCD7, TAT, ADM, PIK3R1, TNF, CXCL2, ASS1, IL6, CTSL, UCP3, PAPPA, FAS, CDO1	1119	75	18082	3.66272	0.0453072	0.00132473	0.00129868
GOTERM_CC_DIRECT	GO:0015629~actin cytoskeleton	30	2.34192	1.17521e-05	CTDP1, ELL, ARPC1B, HSPB7, ABRA, ACTG1, ORC6, FLNC, PDLIM5, APBB3, MYOZ2, IVNS1ABP, SVIL, DDX58, TNNC1, PAWR, ARPC5, BAIAP2, PHC3, CTTNBP2NL, FGR, ANLN, ARC, MLPH, USH1G, MYL2, CDC42EP4, NMT1, FSCN2, DBN1	1190	201	19662	2.46607	0.00714317	0.000716876	0.000696897
GOTERM_BP_DIRECT	GO:0032755~positive regulation of interleukin-6 production	14	1.0929	1.18888e-05	UCN, FCER1G, DDX58, ZBTB20, IL6RA, TICAM1, TNF, IL6, TLR9, TLR7, LBP, TLR4, MYD88, TLR2	1119	52	18082	4.35052	0.0489559	0.00139429	0.00136688
GOTERM_BP_DIRECT	GO:0001525~angiogenesis	34	2.65418	1.2266e-05	CLIC4, SERPINE1, SEMA3E, HIF3A, FGF1, SHB, SAT1, HIF1A, RASIP1, APOLD1, CASP8, ZC3H12A, HMOX1, CCL2, CYP1B1, WASF2, TBX1, JUN, ANGPT2, TNFRSF12A, FZD5, LEMD3, TBX4, SMAD5, PGF, RHOB, MMP14, KLF5, NOV, LEP, COL8A2, ANGPTL4, EPHA2, HBEGF	1119	239	18082	2.29878	0.0504693	0.00139965	0.00137214
UP_SEQ_FEATURE	domain:Leucine-zipper	21	1.63934	1.26716e-05	BATF2, CEBPB, JUN, CEBPD, TSC22D3, TCF12, PAWR, BACH1, BACH2, FOSL2, FOSL1, MNT, NFIL3, MYC, MAFF, MAFK, IKBKE, JUNB, ATF3, ATF4, NFE2L2	1141	108	18012	3.06953	0.0354211	0.018206	0.0181868
UP_SEQ_FEATURE	domain:TIR	10	0.78064	1.27896e-05	IL18RAP, IL1R1, TLR9, TLR7, TICAM1, TLR5, TLR4, MYD88, TLR13, TLR2	1141	25	18012	6.31446	0.0357449	0.018206	0.0181868
KEGG_PATHWAY	mmu05152:Tuberculosis	29	2.26386	1.30253e-05	CEBPB, ITGAM, TNF, CTSS, C3, CYP27B1, CASP8, IRAK2, AKT2, ATP6V1H, LBP, CD14, BID, PLK3, FCER1G, APAF1, SPHK1, IL10RA, FCGR1, IL6, FCGR3, FCGR4, TLR9, PLA2R1, CLEC4E, FCGR2B, TLR4, MYD88, TLR2	514	176	7691	2.4655	0.00344578	0.000383523	0.000315502
GOTERM_BP_DIRECT	GO:0071346~cellular response to interferon-gamma	16	1.24902	1.34197e-05	GBP5, CCL22, H2-Q7, SYNCRIP, CCL9, CCL8, GBP10, CCL7, MYC, CCL5, CCL3, CCL2, CCL19, GBP2, CCL17, GBP4	1119	68	18082	3.80213	0.0550833	0.001491	0.00146169
GOTERM_BP_DIRECT	GO:0043123~positive regulation of I-kappaB kinase/NF-kappaB signaling	25	1.9516	1.45276e-05	CANT1, SLC20A1, ZC3HAV1, LITAF, TNF, CASP8, TBK1, UBD, TSPAN6, HMOX1, TRIM25, CCL19, IKBKE, TGM2, F2R, SHISA5, TICAM1, BST2, TNIP2, CTH, TLR9, REL, TLR4, MYD88, BIRC2	1119	149	18082	2.71125	0.0594927	0.0015727	0.00154179
GOTERM_BP_DIRECT	GO:0034341~response to interferon-gamma	10	0.78064	1.53082e-05	IFITM3, BST2, CYP27B1, TGTP2, IFITM1, IFITM2, CCL5, UBD, IRGM2, TRIM21	1119	26	18082	6.21503	0.0625874	0.00161578	0.00158402
GOTERM_BP_DIRECT	GO:0050727~regulation of inflammatory response	15	1.17096	1.60083e-05	SEMA7A, ANXA1, IL1R1, AGER, SBNO2, TNIP1, CASP4, TLR9, ZYX, PIK3AP1, TLR4, S100A9, S100A8, MYD88, BIRC2	1119	61	18082	3.97354	0.0653543	0.00164847	0.00161606
UP_KEYWORDS	Cytokine	28	2.18579	1.61685e-05	CXCL9, IL1RN, CSF3, MSTN, CSF1, EBI3, CXCL1, CXCL13, CXCL2, TNF, CCL9, CCL8, CCL7, CCL5, SPP1, CCL3, CCL2, CCL19, PGLYRP1, CCL17, CCL22, CMTM4, BMP8A, IL16, GDF5, CXCL10, IL6, BMP2	1254	200	22680	2.53206	0.00636626	0.000319328	0.000270822
SMART	SM00199:SCY	14	1.0929	1.67724e-05	CXCL9, CCL22, CXCL1, CXCL13, CXCL2, CXCL10, CCL9, CCL8, CCL7, CCL5, CCL3, CCL2, CCL19, CCL17	730	48	10425	4.16524	0.00630331	0.0031616	0.00314483
GOTERM_CC_DIRECT	GO:0009897~external side of plasma membrane	40	3.12256	1.97467e-05	CD274, SEMA7A, CXCL9, B4GALT1, ITGAM, ITGA2B, IL2RG, AGER, TNF, ICAM1, ENOX2, LGALS3, CTSL, CCL19, CD14, CD33, FGB, FGA, FCER1G, MUSK, FGG, ICOSL, RTN4RL2, GFRA1, FCGR1, TGFBR3, SELP, CXCL10, IL6, FCGR3, FCGR4, KIT, FAS, CD27, ITGA5, LY6A, FCGR2B, TLR4, CD44, TLR2	1190	317	19662	2.08488	0.0119734	0.00109505	0.00106453
GOTERM_BP_DIRECT	GO:0001666~response to hypoxia	29	2.26386	1.99888e-05	ADM, HIF3A, AGER, HIF1A, APOLD1, MECP2, UCP3, UCP2, HMOX1, CCL2, SOX4, EGLN3, ANGPT2, APAF1, BNIP3, ARNT, PGF, FOSL2, TGFBR3, MMP14, BMP2, LEP, DDIT4, ACOT2, TACC3, ANGPTL4, PPARA, BIRC2, TLR2	1119	192	18082	2.44069	0.0809306	0.00200935	0.00196985
GOTERM_BP_DIRECT	GO:0070098~chemokine-mediated signaling pathway	14	1.0929	2.2849e-05	CXCL9, CCL22, CXCL1, CXCL13, CXCL2, CXCL10, CCL9, CCL8, CCL7, CCL5, CCL3, CCL2, CCL19, CCL17	1119	55	18082	4.11322	0.0919625	0.00224345	0.00219935
UP_KEYWORDS	Alternative splicing	324	25.2927	2.29282e-05	IPO13, PI4K2B, IL1RN, PGAP3, PANK1, SMC5, CBLB, LDLRAD3, D430042O09RIK, BACH2, ICAM1, ALKBH8, FAM134B, ZFYVE27, RUSC2, RASSF4, SPATA24, ZXDC, LGALS9, SOX6, TNS3, AGFG2, HABP2, DYNC2H1, GBP5, MUSK, LIMCH1, PRKCD, RUNX1, TIAM2, RNF125, CEP57L1, PAPPA, COL8A2, TXNIP, TTLL11, RIN2, CFD, TBCEL, CLCNKB, PCDH15, NEDD4L, WDR62, ZC3HAV1, MTMR4, HIF1A, C2, NUAK2, C87436, OTOG, PIP5K1A, PROM1, GPM6B, CDK17,…	1254	4779	22680	1.22618	0.00901584	0.000431268	0.000365759
KEGG_PATHWAY	mmu04115:p53 signaling pathway	16	1.24902	2.54741e-05	CDKN1A, RRM2, APAF1, GADD45A, IGFBP3, SERPINE1, SIAH1A, SHISA5, CASP8, CCNE1, SESN1, PERP, SESN2, FAS, BID, GTSE1	514	67	7691	3.57326	0.00672798	0.000675063	0.000555335
KEGG_PATHWAY	mmu04640:Hematopoietic cell lineage	18	1.40515	3.57278e-05	CSF3, ITGAM, CSF3R, CSF1, IL1R1, ITGA2B, IL4RA, IL6RA, TNF, FCGR1, IL6, KIT, IL3RA, GM13305, ITGA5, CD14, CD33, CD44	514	85	7691	3.16864	0.00942335	0.000746893	0.000614425
KEGG_PATHWAY	mmu04066:HIF-1 signaling pathway	20	1.56128	3.58942e-05	EGLN3, CDKN1A, ANGPT2, SERPINE1, STAT3, SLC2A1, ARNT, IL6RA, PIK3R1, ENO2, HIF1A, EGFR, PIK3R5, IL6, AKT2, MKNK2, EIF4EBP1, HMOX1, TIMP1, TLR4	514	102	7691	2.93393	0.00946704	0.000746893	0.000614425
GOTERM_BP_DIRECT	GO:0035455~response to interferon-alpha	7	0.546448	3.68655e-05	IFITM3, BST2, TGTP2, PLSCR1, IFITM1, IFITM2, ADAR	1119	12	18082	9.42612	0.144141	0.00353741	0.00346787
KEGG_PATHWAY	mmu04062:Chemokine signaling pathway	30	2.34192	3.74071e-05	CX3CR1, CXCL9, NCF1, CXCL1, PIK3R1, FOXO3, CXCL13, CXCL2, PIK3R5, RAP1B, CCL9, GNG3, CCL8, CCL7, AKT2, CCL5, CCL3, RAC2, CCL2, CCL19, CCL17, CCL22, STAT2, PRKCD, STAT3, FGR, NFKBIA, CXCL10, HCK, NFKBIB	514	196	7691	2.29026	0.00986409	0.000746893	0.000614425
INTERPRO	IPR007743:Interferon-inducible GTPase	8	0.624512	4.01612e-05	TGTP2, IGTP, IRGM2, IRGM1, IFI47, GM4951, IIGP1, GM12250	1200	18	20594	7.62741	0.069292	0.0143616	0.0142974
GOTERM_BP_DIRECT	GO:0071356~cellular response to tumor necrosis factor	20	1.56128	4.13222e-05	CCL22, ZFAND6, ICAM1, IL6, ZFP36, CCL9, CCL8, CCL7, IRF1, CCL5, ZC3H12A, CCL3, LCN2, ANKRD1, CCL2, CCL19, CCL17, DBN1, BIRC2, NFE2L2	1119	110	18082	2.93801	0.160095	0.00387694	0.00380072
KEGG_PATHWAY	mmu05142:Chagas disease (American trypanosomiasis)	20	1.56128	4.13413e-05	JUN, SERPINE1, PIK3R1, TICAM1, TNF, PIK3R5, C3, NFKBIA, IL6, CASP8, GNAL, AKT2, CCL5, TLR9, CCL3, CCL2, FAS, TLR4, MYD88, TLR2	514	103	7691	2.90544	0.0108959	0.000746893	0.000614425
KEGG_PATHWAY	mmu05132:Salmonella infection	17	1.32709	4.36517e-05	DYNC2H1, JUN, ARPC1B, CXCL1, ARPC5, CXCL2, ACTG1, IL6, CCL3, PLEKHM2, LBP, CD14, FLNC, TLR5, TLR4, WASF2, MYD88	514	78	7691	3.26117	0.0115013	0.000746893	0.000614425
KEGG_PATHWAY	mmu05168:Herpes simplex infection	31	2.41998	4.50954e-05	H2-T23, H2-Q7, OAS1A, IFIT1, TNF, IFIH1, C3, CASP8, TBK1, CCL5, CCL2, IKBKE, JUN, TBP, DDX58, STAT2, TAP1, TICAM1, PER2, NFKBIA, PER1, IL6, OAS3, TLR9, IRF7, FAS, SRSF3, IRF9, MYD88, TLR2, NFKBIB	514	208	7691	2.23007	0.0118794	0.000746893	0.000614425
UP_KEYWORDS	Nucleotide-binding	136	10.6167	4.57278e-05	PI4K2B, EIF4A1, CERK, PANK1, BUB1B, SMC5, ACTG1, EFTUD2, TUBB6, TBK1, AKT2, DHX58, PDK4, PIM3, MAP3K8, MAP3K6, GLUL, DYNC2H1, GBP5, TOR3A, TGTP2, MUSK, PRKCD, TAP1, ATP11A, MAT1A, CSNK1E, CLPX, EEF1A1, ERN1, RAB34, CMPK2, SIK1, TTLL11, ROR1, ULK1, ARL8A, PI4K2A, EPHA2, SLC22A4, BLM, PFKFB4, DHX8, PKMYT1, ACACB, RAP1B, NUAK2, IRAK2, PIP5K1A, IP6K3, CDK17, PLK3, MLKL, ABCA4, NEK7, IRGM1, ASNS, MYO5…	1254	1754	22680	1.40234	0.0179007	0.000809187	0.000686273
GOTERM_BP_DIRECT	GO:0071407~cellular response to organic cyclic compound	16	1.24902	4.59108e-05	SMAD1, CEBPB, TIPARP, STAT3, TNF, SMAD5, NFKBIA, RAP1B, BMP2, KLF5, CASP8, AKT2, CCL5, CCL3, ANKRD1, CYP1B1	1119	75	18082	3.44727	0.17621	0.00421381	0.00413097
UP_KEYWORDS	Proto-oncogene	18	1.40515	4.71172e-05	CDT1, JUN, BTG1, FOXO3, LITAF, ETS2, AFF1, FGR, NET1, HCK, PTP4A3, FRAT1, MYC, KIT, REL, MAP3K8, PIM3, KDSR	1254	103	22680	3.16068	0.0184396	0.000809187	0.000686273
GOTERM_BP_DIRECT	GO:0045766~positive regulation of angiogenesis	21	1.63934	5.03114e-05	CX3CR1, BTG1, ANGPT2, SPHK1, SERPINE1, CYBB, HSPB1, ADM, FGF1, HIF1A, PGF, RUNX1, RHOB, C3, LGALS3, LRG1, CCL5, ZC3H12A, HMOX1, CYP1B1, NFE2L2	1119	121	18082	2.80447	0.191375	0.00451946	0.00443061
GOTERM_BP_DIRECT	GO:0042832~defense response to protozoan	10	0.78064	5.59897e-05	BATF2, IL6, GBP10, IRF4, BCL3, IRGM2, IL4RA, IRF8, GBP2, IIGP1	1119	30	18082	5.38636	0.210531	0.00492476	0.00482794
UP_KEYWORDS	ATP-binding	110	8.58704	6.09324e-05	PI4K2B, EIF4A1, CERK, PANK1, BUB1B, SMC5, ACTG1, TBK1, AKT2, DHX58, PDK4, PIM3, MAP3K8, MAP3K6, GLUL, DYNC2H1, TOR3A, MUSK, PRKCD, TAP1, ATP11A, MAT1A, CSNK1E, CLPX, ERN1, CMPK2, SIK1, TTLL11, ROR1, ULK1, PI4K2A, EPHA2, SLC22A4, BLM, PFKFB4, DHX8, PKMYT1, ACACB, NUAK2, IRAK2, PIP5K1A, IP6K3, CDK17, PLK3, MLKL, ABCA4, NEK7, ASNS, MYO5A, INO80, HSPA2, CLK1, GCLC, EHD4, CDK12, PI4KB, FGFR3, DDX3Y, S…	1254	1363	22680	1.45963	0.0237817	0.00100285	0.000850515
KEGG_PATHWAY	mmu05140:Leishmaniasis	15	1.17096	6.21333e-05	MARCKSL1, JUN, ITGAM, NCF1, TNF, C3, FCGR1, NFKBIA, FCGR3, FCGR4, PTPN6, TLR4, MYD88, NFKBIB, TLR2	514	64	7691	3.50696	0.016331	0.000968548	0.000796768
UP_SEQ_FEATURE	short sequence motif:Nuclear localization signal	42	3.27869	6.63212e-05	DIDO1, BLM, PAXIP1, CTNND1, BUB1B, ZC3HAV1, HIF1A, NUB1, CSRP3, MUSTN1, PRX, NFKBIZ, HIVEP2, PITX2, PITX3, TCF7L1, IFI204, PCIF1, TCF12, BC005561, PAWR, LARP6, RSBN1, NFATC4, PER2, CLK1, NET1, ASXL1, PER1, TFDP2, NASP, TNIP1, ERCC1, YPEL1, TAF8, REL, SGK3, NUPR1, LPIN1, SGK1, LPIN2, LPIN3	1141	343	18012	1.933	0.172012	0.0629389	0.0628725
INTERPRO	IPR001346:Interferon regulatory factor DNA-binding domain	6	0.468384	6.86256e-05	IRF4, IRF1, IRF2, IRF7, IRF8, IRF9	1200	9	20594	11.4411	0.115477	0.0175289	0.0174505
INTERPRO	IPR019817:Interferon regulatory factor, conserved site	6	0.468384	6.86256e-05	IRF4, IRF1, IRF2, IRF7, IRF8, IRF9	1200	9	20594	11.4411	0.115477	0.0175289	0.0174505
KEGG_PATHWAY	mmu04380:Osteoclast differentiation	22	1.71741	7.88343e-05	JUN, CSF1, NCF1, IL1R1, STAT2, CYBB, PIK3R1, GAB2, TNF, PIK3R5, FOSL2, FOSL1, FCGR1, NFKBIA, FCGR3, FCGR4, AKT2, ACP5, LCP2, FCGR2B, JUNB, IRF9	514	126	7691	2.61259	0.0206752	0.00115304	0.00094854
UP_KEYWORDS	Cytoskeleton	90	7.02576	8.05281e-05	DIDO1, C2CD3, ARPC1B, MAST2, SMEK2, HSPB1, CHD4, FRY, D430042O09RIK, ABRA, ACTG1, LMOD2, AKAP12, TUBA1C, PSTPIP1, CSRP3, RASSF1, TUBB6, MAP1LC3B, PNP, ACTR1B, RNF19A, TCTN1, ENC1, CEP170, ERC2, GTSE1, DYNC2H1, GABARAPL1, DDX58, TPM3, PDE4D, LRRC49, SHROOM3, ANXA11, SHROOM1, MID1, CTTNBP2NL, FGR, APBB1IP, ASPM, HCK, ARC, CLIP1, CTTN, CEP57L1, CDC42EP4, TTLL11, HAP1, FSCN2, S100A9, S100A8, ATF4, TB…	1254	1073	22680	1.51701	0.0313093	0.00127234	0.00107908
GOTERM_MF_DIRECT	GO:0008201~heparin binding	24	1.87354	8.07718e-05	ITGAM, MSTN, CFH, COL23A1, LAMC2, CXCL13, FGF1, FSTL1, AGER, PTPRF, CYR61, TGFBR3, SELP, CXCL10, ADAMTS15, CCL8, CCL7, NOV, GPNMB, CCL5, LIPG, SAA1, CCL2, HBEGF	1109	151	17446	2.50034	0.0892226	0.0211601	0.0208492
KEGG_PATHWAY	mmu05202:Transcriptional misregulation in cancer	26	2.02966	8.63578e-05	CEBPB, CDKN1A, ITGAM, SLC45A3, FOXO1, AFF1, ELK4, MYC, NFKBIZ, CD14, PROM1, SMAD1, H3F3B, FUS, IGFBP3, ZBTB16, MMP3, RUNX1, PER2, FCGR1, IL6, NR4A3, SP1, REL, NUPR1, BCL2L1	514	165	7691	2.35781	0.0226259	0.00115304	0.00094854
KEGG_PATHWAY	mmu05133:Pertussis	16	1.24902	8.7022e-05	JUN, C1RA, ITGAM, TICAM1, TNF, C2, C3, C4B, IL6, IRF1, SERPING1, IRF8, ITGA5, CD14, TLR4, MYD88	514	74	7691	3.23525	0.0227979	0.00115304	0.00094854
GOTERM_BP_DIRECT	GO:0032757~positive regulation of interleukin-8 production	9	0.702576	8.73661e-05	DDX58, SERPINE1, TLR9, TLR7, LBP, TLR5, TNF, TLR4, TLR2	1119	25	18082	5.81727	0.308489	0.00746283	0.00731612
GOTERM_BP_DIRECT	GO:0042346~positive regulation of NF-kappaB import into nucleus	8	0.624512	8.83802e-05	EDAR, SPHK1, TLR9, TLR7, CCL19, TNF, TLR4, TLR2	1119	19	18082	6.80382	0.311443	0.00746283	0.00731612
GOTERM_MF_DIRECT	GO:0005125~cytokine activity	30	2.34192	9.1444e-05	CXCL9, IL1RN, CSF3, MSTN, CSF1, EBI3, CXCL1, CXCL13, CXCL2, TNF, CCL9, CCL8, CCL7, CCL5, SPP1, CCL3, CCL2, TIMP1, PGLYRP1, CCL17, CCL22, CMTM4, BMP8A, INHBB, IL16, GDF5, CXCL10, IL6, BMP2, INHA	1109	214	17446	2.20532	0.1004	0.0211601	0.0208492
GOTERM_BP_DIRECT	GO:0044320~cellular response to leptin stimulus	6	0.468384	9.14978e-05	FGB, NR4A3, LEP, STAT3, INHBB, GCK	1119	9	18082	10.7727	0.320448	0.00757459	0.00742568
UP_SEQ_FEATURE	DNA-binding region:Tryptophan pentad repeat	6	0.468384	0.00010233	IRF4, IRF1, IRF2, IRF7, IRF8, IRF9	1141	9	18012	10.5241	0.252669	0.0726322	0.0725557
SMART	SM00255:TIR	9	0.702576	0.000104901	IL18RAP, IL1R1, TLR9, TLR7, TLR5, TLR4, MYD88, TLR13, TLR2	730	23	10425	5.58815	0.0387777	0.0131825	0.0131126
GOTERM_BP_DIRECT	GO:0035914~skeletal muscle cell differentiation	13	1.01483	0.000108257	MYOG, BTG2, PAX3, LEMD3, SAP30, KLF5, MYC, MAFF, ANKRD1, ANKRD2, NUPR1, ATF3, BCL9L	1119	55	18082	3.81942	0.366874	0.00878962	0.00861683
GOTERM_CC_DIRECT	GO:0005925~focal adhesion	44	3.43482	0.000110315	RPL3, SDC4, ARPC1B, ITGA2B, FHL1, HSPB1, EGFR, SLC9A1, ACTG1, ICAM1, AKAP12, RPS19, RAC2, TSPAN4, PIP5K1A, FLNC, TNS3, TNS1, TGM2, SVIL, ANXA1, HMGA1, PLAUR, ZFYVE21, PTPN12, ARPC5, SORBS1, ARHGAP26, SORBS3, RHOB, GAK, APBB1IP, HCK, HMGA1-RS1, MMP14, NFASC, PARVG, CTTN, IRF2, ZYX, ITGA5, CD44, EPHA2, HSPA1A	1190	391	19662	1.85933	0.0650817	0.0056077	0.00545142
KEGG_PATHWAY	mmu04666:Fc gamma R-mediated phagocytosis	17	1.32709	0.000111619	MARCKSL1, NCF1, SPHK1, ARPC1B, PRKCD, ASAP1, PIK3R1, GAB2, ARPC5, PIK3R5, FCGR1, HCK, AKT2, RAC2, PIP5K1A, FCGR2B, WASF2	514	84	7691	3.02823	0.0291475	0.00140853	0.00115871
KEGG_PATHWAY	mmu04610:Complement and coagulation cascades	16	1.24902	0.000119723	CFD, FGB, FGA, C1RA, CFH, SERPINE1, F2R, FGG, PLAUR, SERPINA1E, C2, C3, C4B, SERPING1, BDKRB1, CFB	514	76	7691	3.15011	0.0312304	0.00143967	0.00118433
GOTERM_BP_DIRECT	GO:0002548~monocyte chemotaxis	11	0.858704	0.000120754	LGALS3, CCL9, CCL8, ANXA1, CCL22, CCL7, RPS19, CCL3, CCL2, CCL19, CCL17	1119	40	18082	4.44374	0.399417	0.00944117	0.00925556
GOTERM_BP_DIRECT	GO:0042130~negative regulation of T cell proliferation	11	0.858704	0.000120754	ZC3H12D, CD274, CEBPB, SDC4, GPNMB, SLFN1, PAWR, PTPN6, PDCD1LG2, HAVCR2, IDO1	1119	40	18082	4.44374	0.399417	0.00944117	0.00925556
INTERPRO	IPR017855:SMAD domain-like	7	0.546448	0.00012204	SMAD1, IRF4, IRF7, IRF8, SMAD5, IRF9, SMAD7	1200	15	20594	8.00878	0.196052	0.027276	0.0271539
KEGG_PATHWAY	mmu04622:RIG-I-like receptor signaling pathway	15	1.17096	0.000124952	OTUD5, DDX58, ISG15, TNF, IFIH1, NFKBIA, CXCL10, TBK1, RNF125, CASP8, DHX58, IRF7, TRIM25, IKBKE, NFKBIB	514	68	7691	3.30067	0.0325721	0.00143967	0.00118433
UP_SEQ_FEATURE	DNA-binding region:Basic motif	24	1.87354	0.000127559	MYOG, BATF2, CEBPB, JUN, CEBPD, TCF12, ARNT, HIF3A, BACH1, HIF1A, BACH2, NPAS2, FOSL2, FOSL1, MNT, NFIL3, MYC, MAFF, ATOH8, MAFK, JUNB, ATF3, ATF4, NFE2L2	1141	156	18012	2.42864	0.304453	0.0726322	0.0725557
UP_KEYWORDS	Metal-binding	235	18.345	0.000135836	SPON1, CBLB, ENO2, ZFYVE1, ALKBH8, ZC3H12D, ZC3H12C, RNF115, RASSF1, ZFYVE27, ALKBH1, ZC3H12A, ZXDC, DHX58, CYP1B1, ADNP2, TRIM25, TRIM21, TNS3, AGFG2, MUSK, RSAD2, LIMCH1, PRKCD, SIAH1A, RC3H1, ZFYVE21, 1700109H08RIK, CLPX, CH25H, RNF125, PAPPA, MYL2, ZSCAN21, SIK1, CYP2E1, IDO1, ZFP869, SP140, CLCNKB, ZFP507, ZC3HAV1, MTMR4, C2, HPX, ADAMTS15, CYP27B1, NUAK2, RACGAP1, 2410016O06RIK, HMOX1, HIVE…	1254	3395	22680	1.25191	0.0522446	0.00206366	0.00175019
GOTERM_MF_DIRECT	GO:0008134~transcription factor binding	41	3.20062	0.000141128	CEBPB, PPP1R13B, HMGB2, CHD4, PIK3R1, HIF1A, FOXO1, MECP2, MYC, ATOH8, ANKRD1, UBXN7, PITX2, JUNB, APBB3, JUN, TBP, IFI204, IFI205, TCF12, STAT3, HMGA1, ARID5A, ARNT, SORBS1, SOX10, SORBS3, NFATC4, PER2, PER1, REST, HMGA1-RS1, KLF5, TFDP2, SP1, HNRNPF, BCL3, TAF7, PPARA, ATF4, BCL2L1	1109	342	17446	1.88591	0.150661	0.0272142	0.0268144
GOTERM_CC_DIRECT	GO:0070062~extracellular exosome	206	16.0812	0.000142122	IFITM3, EIF4A1, IL1RN, RPL3, SERPINE1, ENO2, ICAM1, EPS8, C4B, LGALS3, PNP, RPS19, RUSC2, PGLYRP1, GLUL, DYNC2H1, NHLRC3, PRKCD, SYTL1, HOGA1, TIAM2, CLDN5, ACOT2, SERPING1, CFB, CD101, PLA1A, CFD, IGSF8, CFH, SDC4, PCDH15, TWF2, NEDD4L, PTTG1IP, C2, C3, HPX, RACGAP1, TSPAN6, APOD, CD14, PROM1, H3F3B, FZD4, MYO5A, CP, BST2, BST1, ALDH6A1, EHD4, TOLLIP, CD27, CLIC4, BTG2, TINAGL1, ARPC1B, PTPRJ, P…	1190	2674	19662	1.27288	0.0830483	0.00666879	0.00648294
GOTERM_BP_DIRECT	GO:0010508~positive regulation of autophagy	11	0.858704	0.000150941	PRKAA2, TBC1D5, ZC3H12A, TLR9, ULK1, TICAM1, HIF1A, TRIM21, AGER, FOXO1, TRP53INP1	1119	41	18082	4.33536	0.471292	0.0115868	0.011359
UP_KEYWORDS	Actin-binding	30	2.34192	0.000154125	ARPC1B, TWF2, ABRA, LMOD2, EPS8, CSRP3, ENC1, NRAP, TNNI1, XIRP1, DMD, WHAMM, FLNC, GC, WASF2, SVIL, MARCKSL1, TPM3, SHROOM3, MYO5A, SHROOM1, INO80, ARPC5, ANLN, MYH1, MYO1E, PARVG, FSCN2, DBN1, MYH7	1254	252	22680	2.15311	0.0590675	0.00225479	0.00191229
GOTERM_BP_DIRECT	GO:0070301~cellular response to hydrogen peroxide	13	1.01483	0.00015566	ANXA1, BNIP3, PRKCD, TNFAIP3, FOXO1, RHOB, NET1, IL6, IL18RAP, AXL, LCN2, CYP1B1, NFE2L2	1119	57	18082	3.6854	0.481724	0.0117356	0.0115049
GOTERM_CC_DIRECT	GO:0048471~perinuclear region of cytoplasm	67	5.23029	0.000162276	ACHE, CDKN1A, CLIC4, PPP1R13B, CSF1, HMGB2, ATP2A2, BUB1B, LAMC2, VLDLR, ZFYVE1, RBM4, PSTPIP1, MYC, CAR4, KCNH1, RBM14, DGAT2, PRKCD, CYBB, GAK, NPC1, RAB34, MCM3, HAP1, SGK1, TLR4, DBN1, CX3CR1, ODC1, TWF2, NDRG1, RASIP1, EGFR, SLC9A1, NDOR1, RASD1, NPY, STC2, SPP1, EIF4H, HMOX1, CCL2, APOD, GBP2, GC, SEC24A, FZD5, GALNT3, FUS, LNPEP, INHBB, MT2, MT1, SYNJ2, PER2, SEC23IP, MLPH, EHD4, TOLLIP, B…	1190	692	19662	1.59974	0.0942539	0.00707059	0.00687354
SMART	SM00348:IRF	6	0.468384	0.000163957	IRF4, IRF1, IRF2, IRF7, IRF8, IRF9	730	9	10425	9.52055	0.0599451	0.015453	0.015371
INTERPRO	IPR008984:SMAD/FHA domain	12	0.936768	0.000165156	FHAD1, SMAD1, IRF4, TIFA, IRF7, IRF8, FOXK1, CEP170, SMAD5, IRF9, RASIP1, SMAD7	1200	52	20594	3.96038	0.255709	0.032811	0.0326642
GOTERM_BP_DIRECT	GO:0032481~positive regulation of type I interferon production	7	0.546448	0.000169964	IRF1, DHX58, IRF7, CD14, ZC3HAV1, TICAM1, MYD88	1119	15	18082	7.5409	0.512102	0.0124273	0.0121829
GOTERM_BP_DIRECT	GO:0050830~defense response to Gram-positive bacterium	17	1.32709	0.000171423	H2-T23, NCF1, HMGB2, ADM, TNF, FGR, HCK, TBK1, GBP10, ACP5, LBP, GBP2, PGLYRP1, MYD88, EPHA2, HAVCR2, TLR2	1119	93	18082	2.95381	0.515098	0.0124273	0.0121829
GOTERM_BP_DIRECT	GO:0034116~positive regulation of heterotypic cell-cell adhesion	6	0.468384	0.000173664	FGB, FGA, FGG, GCNT2, TNF, CD44	1119	10	18082	9.69544	0.519665	0.0124273	0.0121829
KEGG_PATHWAY	mmu05205:Proteoglycans in cancer	29	2.26386	0.000176859	CDKN1A, SDC4, CBLB, FZD10, PIK3R1, HIF1A, TNF, EGFR, SLC9A1, ACTG1, PIK3R5, CTSL, AKT2, MYC, FLNC, FZD5, FZD4, STAT3, PLAUR, GAB1, CTTN, FAS, HCLS1, PTPN6, ITGA5, TLR4, CD44, TLR2, HBEGF	514	203	7691	2.13758	0.0457902	0.00195282	0.00160647
GOTERM_BP_DIRECT	GO:2000352~negative regulation of endothelial cell apoptotic process	9	0.702576	0.000212635	FGB, FGA, TNIP2, FGG, SERPINE1, TNFAIP3, ANGPTL4, ICAM1, NFE2L2	1119	28	18082	5.19399	0.592551	0.0149624	0.0146683
GOTERM_MF_DIRECT	GO:0003779~actin binding	40	3.12256	0.00022678	ARPC1B, TWF2, ABRA, LMOD2, EPS8, PSTPIP1, ENC1, NRAP, TNNI1, XIRP1, DMD, WHAMM, FLNC, GC, PDLIM5, WASF2, MYOZ2, TNS1, SVIL, MARCKSL1, LIMCH1, TPM3, PAWR, SHROOM3, MYO5A, SHROOM1, INO80, ARPC5, ANLN, MYH1, MYO1E, ARC, MLPH, FMNL2, PARVG, HCLS1, FSCN2, NF2, DBN1, MYH7	1109	338	17446	1.86169	0.230808	0.0374835	0.0369327
GOTERM_BP_DIRECT	GO:0030308~negative regulation of cell growth	20	1.56128	0.000239841	CDKN1A, FHL1, CIRBP, PTPRJ, FOXK1, ACVR1B, DCBLD2, ZC3H12D, BST2, CYP27B1, SERTAD1, NOV, SERTAD2, SESN1, MYL2, CTH, SESN2, BDKRB1, NF2, HSPA1A	1119	125	18082	2.58545	0.636775	0.0166002	0.0162738
UP_KEYWORDS	Methylation	80	6.24512	0.000255688	DDX3Y, ZFP326, DIDO1, PPP1R13B, SRXN1, MAST2, HSPB1, ASH2L, IRS2, ADAR, ACTG1, RBM3, MECP2, SYNCRIP, RPS19, PPME1, TCTN1, RAC2, MYOZ2, HIST1H1C, SEMA6B, GBP5, RIPK3, OSR1, CIRBP, ARID5B, CSNK1E, RHOB, RUNX1, GAK, EEF1A1, MYH1, HMGA1-RS1, PTP4A3, CTTN, TBC1D5, MYL2, CDC42EP4, RHOJ, MYL3, E130012A19RIK, HNRNPH2, S100A9, BIRC2, MYH7, SEMA7A, CEBPB, ZFP703, FOXK1, FOXO3, FOXO1, RASIP1, EGFR, BEGAIN, …	1254	960	22680	1.50718	0.0960756	0.00360702	0.00305912
INTERPRO	IPR008917:Eukaryotic transcription factor, Skn-1-like, DNA-binding	7	0.546448	0.000272835	JUN, MAFF, MAFK, JUNB, BACH1, BACH2, NFE2L2	1200	17	20594	7.06657	0.386083	0.0487829	0.0485647
GOTERM_MF_DIRECT	GO:0003677~DNA binding	154	12.0219	0.000294888	ZFP326, ZFAND6, ZFAND5, ZBTB20, HR, BACH1, ETS2, BACH2, ELK4, ZFP36, MYC, SPATA24, ZC3H12A, DHX58, ADNP2, SOX9, PITX2, SOX6, TRIM21, JUNB, SOX4, PITX3, ZBP1, ZFP697, ARID5A, ARID5B, LEMD3, SOX10, RUNX1, SAP30, TBL1XR1, ZSCAN21, NUPR1, ATF3, GLYR1, ATF4, BLM, SP140, ZFP507, FOXO3, HIF1A, FOXO1, NPAS2, ORC6, E4F1, HIVEP2, ZBED6, ZKSCAN1, CDT1, SMAD1, JUN, POU2F1, FUS, ZBTB16, SS18L1, SNAI3, TCEANC,…	1109	1847	17446	1.31165	0.289109	0.03834	0.0377766
GOTERM_MF_DIRECT	GO:0000975~regulatory region DNA binding	7	0.546448	0.000298237	IRF4, IRF1, IRF2, IRF7, IRF8, IRF9, RUNX1	1109	16	17446	6.88244	0.291858	0.03834	0.0377766
GOTERM_BP_DIRECT	GO:0071549~cellular response to dexamethasone stimulus	10	0.78064	0.000329053	ERRFI1, IL6, TRIM63, MSTN, DDIT4, EIF4EBP1, CCL2, FBXO32, EGFR, FOXO1	1119	37	18082	4.36732	0.750798	0.0222449	0.0218076
GOTERM_BP_DIRECT	GO:0006355~regulation of transcription, DNA-templated	180	14.0515	0.000331935	ZFP326, RSC1A1, CTNND1, ZBTB20, HR, BACH1, ABRA, ETS2, BACH2, ELK4, MYC, SPATA24, ZXDC, ADNP2, SOX9, PITX2, SOX6, JUNB, SOX4, PITX3, TLE4, ZFP697, MUSK, OSR1, ARID5A, DNTTIP2, ARID5B, SOX10, RUNX1, SAP30, ERN1, TBL1XR1, ZSCAN21, TXNIP, FIZ1, TRIB3, NUPR1, ATF3, ATF4, ZFP623, PAXIP1, ZFP869, CDCA7, ZFP507, FOXO3, HIF1A, FOXO1, NPAS2, NPAT, SBNO2, ZFP52, 2410016O06RIK, E4F1, NRBF2, HIVEP2, ZBED6, Z…	1119	2279	18082	1.27628	0.753813	0.0222449	0.0218076
INTERPRO	IPR011991:Winged helix-turn-helix DNA-binding domain	28	2.18579	0.000339481	BLM, ELL, PLEK, FOXK1, ADAR, UBR2, FOXO3, ETS2, FOXO1, ELK4, RPS19, HSF2, HIST1H1C, SPDEF, ZBP1, CDT1, FOXJ3, PAX3, LARP6, CUL4A, TFDP2, IRF4, IRF1, PAX9, IRF2, IRF7, IRF8, IRF9	1200	227	20594	2.11686	0.455068	0.0551811	0.0549342
GOTERM_BP_DIRECT	GO:0045429~positive regulation of nitric oxide biosynthetic process	11	0.858704	0.000342816	IL6, AKT2, PTX3, TICAM1, TLR5, TNF, TLR4, EGFR, ASS1, ICAM1, TLR2	1119	45	18082	3.95	0.764871	0.0226152	0.0221706
GOTERM_BP_DIRECT	GO:0048661~positive regulation of smooth muscle cell proliferation	15	1.17096	0.000357788	JUN, IL6RA, TNF, AGER, HIF1A, EGFR, IL6, NR4A3, MYC, CCL5, HMOX1, MYD88, HBEGF, ZFP143, TGM2	1119	80	18082	3.02983	0.779278	0.0229345	0.0224837
GOTERM_BP_DIRECT	GO:0042149~cellular response to glucose starvation	9	0.702576	0.000358522	NUAK2, PRKAA2, ZC3H12A, SLC2A1, ASNS, UPP1, GCK, ATF4, NFE2L2	1119	30	18082	4.84772	0.779961	0.0229345	0.0224837
UP_SEQ_FEATURE	signal peptide	242	18.8915	0.000363301	SPON1, IL1RN, PGAP3, SERPINE1, LDLRAD3, FZD10, TSKU, ICAM1, C4B, EDNRB, LIPG, PGLYRP1, HABP2, NHLRC3, MUSK, NUP210, IL1R1, PAPPA, COL8A2, SERPING1, CFB, CD101, EPHA2, PLA1A, CFD, IGSF8, IGSF6, CFH, SDC4, EBI3, PCDH15, PTTG1IP, APCDD1, C2, C3, HPX, ADAMTS15, STC2, OTOG, APOD, CD14, PROM1, SCN3B, CADM3, FZD5, FZD4, PRG4, CP, GDF5, BST1, SSPO, CD27, ACHE, ORM1, TINAGL1, MSTN, ADM, PTPRJ, VLDLR, ORM3…	1141	3124	18012	1.22287	0.644469	0.172386	0.172205
GOTERM_BP_DIRECT	GO:0008284~positive regulation of cell proliferation	55	4.29352	0.000364362	CSF3, CSF1, ASH2L, IRS2, LAMC2, ADM, FGF1, TNF, MECP2, LGALS3, EDNRB, MYC, RAC2, SOX9, TIMP1, TNS3, SOX4, SPHK1, F2R, PAX3, GAB2, PGF, TGFBR3, HCK, KIT, HCLS1, MVD, ATF3, HBEGF, ZFP703, ODC1, IL6RA, HIF1A, RASIP1, EGFR, PLAC8, GCNT2, STX3, TBX1, NTRK2, MARCKSL1, JUN, ICMT, STAT3, CUL4A, ACER2, CXCL10, IL6, KLF5, BAMBI, LEP, PTPN6, SLC25A33, FGFR3, BCL2L1	1119	542	18082	1.63976	0.785322	0.0229603	0.0225089
GOTERM_CC_DIRECT	GO:0005667~transcription factor complex	32	2.49805	0.000386145	SRA1, HIF1A, NPAS2, ANKRD1, SOX9, HIVEP2, NRBF2, SOX6, PITX2, JUNB, SMAD1, RBM14, JUN, TCF7L1, SKOR1, POU2F1, SNAI3, TCF12, ARID5A, PAX3, ARNT, SMAD5, NFATC4, SMAD7, NR4A3, TFDP2, PAX9, REL, TAF7, HCLS1, LPIN1, ATF4	1190	267	19662	1.98025	0.209899	0.0157032	0.0152656
GOTERM_BP_DIRECT	GO:0008630~intrinsic apoptotic signaling pathway in response to DNA damage	12	0.936768	0.000393093	PNP, MYC, HMOX1, PIK3R1, TNF, IKBKE, FNIP2, BCL2L1, IER3, MCL1, NFATC4, EPHA2	1119	54	18082	3.5909	0.809854	0.0244064	0.0239266
GOTERM_BP_DIRECT	GO:0043491~protein kinase B signaling	10	0.78064	0.000407773	PLK3, AXL, CCL5, AKT2, SESN2, CCL3, CCL2, SOX9, TNF, EPHA2	1119	38	18082	4.25239	0.821286	0.024951	0.0244605
GOTERM_MF_DIRECT	GO:0000976~transcription regulatory region sequence-specific DNA binding	12	0.936768	0.00041619	PER2, PER1, POU2F1, CRY2, HR, MAFK, SOX9, PITX2, BAHCC1, SOX4, ATF3, NFE2L2	1109	53	17446	3.5618	0.382226	0.0432571	0.0426215
GOTERM_MF_DIRECT	GO:0004896~cytokine receptor activity	11	0.858704	0.00042416	CX3CR1, CSF3R, EBI3, IL3RA, IL4RA, IL6RA, CSF2RB, GM13305, IL2RG, CD44, IL13RA1	1109	45	17446	3.84543	0.387898	0.0432571	0.0426215
GOTERM_BP_DIRECT	GO:0045359~positive regulation of interferon-beta biosynthetic process	5	0.39032	0.000437459	TBK1, TLR9, TLR7, TICAM1, TLR4	1119	7	18082	11.5422	0.842347	0.026385	0.0258663
GOTERM_MF_DIRECT	GO:0004842~ubiquitin-protein transferase activity	38	2.96643	0.000448647	UBA7, KLHL15, KLHL38, NEDD4L, TNFAIP3, CBLB, KLHL34, UBR2, UBE3B, BACH1, KLHL30, BACH2, RNF115, HECTD1, UBE2Q2, RNF19A, TRIM25, TRIM21, HERC6, RNF20, TRIM63, FBXW11, SIAH1A, UBE4A, WWP1, UBE2G2, KLHL24, FBXO32, FBXO30, FBXO31, RNF146, RNF144B, SPSB1, RNF125, KBTBD2, LNX1, BIRC2, TRIM56	1109	326	17446	1.83371	0.405004	0.0432571	0.0426215
GOTERM_BP_DIRECT	GO:2000379~positive regulation of reactive oxygen species metabolic process	9	0.702576	0.00045728	CDKN1A, RIPK3, GADD45A, LEP, ZC3H12A, CYP1B1, XDH, AGER, NFE2L2	1119	31	18082	4.69134	0.855008	0.0270991	0.0265663
GOTERM_BP_DIRECT	GO:0045663~positive regulation of myoblast differentiation	8	0.624512	0.000462135	MYOG, CSRP3, CXCL9, BTG1, CCL8, IGFBP3, PIK3R1, NR2C2	1119	24	18082	5.38636	0.857951	0.0270991	0.0265663
KEGG_PATHWAY	mmu04210:Apoptosis	13	1.01483	0.000498972	APAF1, CSF2RB, PIK3R1, TNF, PIK3R5, NFKBIA, CASP8, AKT2, IL3RA, FAS, BID, BIRC2, BCL2L1	514	60	7691	3.24199	0.123887	0.0052891	0.00435103
GOTERM_BP_DIRECT	GO:0008283~cell proliferation	28	2.18579	0.000518007	CSF1, NCF1, SRA1, IRS2, FGF1, TNF, EGFR, RAP1B, UCHL1, MYC, LIPG, GLUL, TBX1, RHBDF1, H3F3B, STAT3, PAX3, USP28, GNL3, NASP, ERCC1, IRF2, DDIT4, TACC3, PTPN6, TACC2, CFB, BCL2L1	1119	220	18082	2.05661	0.887814	0.0299593	0.0293703
KEGG_PATHWAY	mmu05145:Toxoplasmosis	18	1.40515	0.000527897	IL10RA, STAT3, IRGM1, LAMC2, HSPA2, TNF, NFKBIA, CASP8, AKT2, IGTP, TLR4, MYD88, BIRC2, HSPA1B, HSPA1A, BCL2L1, NFKBIB, TLR2	514	105	7691	2.56509	0.130581	0.00538049	0.00442622
GOTERM_BP_DIRECT	GO:0010628~positive regulation of gene expression	43	3.35675	0.000528442	PPP1R15A, UCN, NFAT5, CSF1, SERPINE1, HMGB2, PIK3R1, ACVR1B, IL2RG, AGER, HIF1A, TNF, NFIL3, MUSTN1, AKT2, CCL5, ZC3H12A, CCL3, SOX9, LGALS9, TRP53INP1, NTRK2, SMAD1, MUSK, DDX58, OSR1, TCF12, STAT3, PLAUR, PAWR, EDAR, IL6, PLSCR1, BMP2, KIT, TLR9, LCN2, TLR4, ATF3, CD44, ATF4, TLR2, NFE2L2	1119	399	18082	1.74145	0.892651	0.0301498	0.0295571
UP_KEYWORDS	Transferase	123	9.60187	0.000574596	PNMT, PI4K2B, CERK, PANK1, BUB1B, UBE3B, SAT1, ALKBH8, PNP, TBK1, AKT2, RNF19A, PDK4, TRIM25, PIM3, MAP3K8, MAP3K6, TGM2, HERC6, DGAT2, MUSK, GPT2, OXSM, PRKCD, CDKAL1, MAT1A, CSNK1E, OXCT2A, TPST2, ERN1, CMPK2, SIK1, ULK1, PI4K2A, EPHA2, PFKFB4, NEDD4L, PIK3R1, PKMYT1, PIK3R5, UGCG, NUAK2, UAP1L1, PIP5K1A, B4GALNT1, IP6K3, FDFT1, CDK17, PLK3, ICMT, TIPARP, NEK7, PARP14, PARP12, CLK1, BST1, NMT1,…	1254	1654	22680	1.34498	0.203104	0.00782639	0.00663757
KEGG_PATHWAY	mmu04630:Jak-STAT signaling pathway	22	1.71741	0.000583885	CSF3, CSF3R, STAT2, IL10RA, STAT3, IL4RA, IL6RA, CSF2RB, PIK3R1, IL2RG, PIK3R5, IL6, AKT2, MYC, LEP, IL3RA, PTPN6, GM13305, SOCS4, IRF9, IL13RA1, BCL2L1	514	145	7691	2.27025	0.143392	0.00573073	0.00471433
UP_KEYWORDS	Cell junction	58	4.52771	0.000601061	ACHE, MAST2, PTPRJ, EPS8, C4B, ATCAY, PRX, ERC2, AMICA1, TNS3, SH2D5, HAVCR2, CD53, MUSK, DDX58, SHROOM3, ZFYVE21, GAK, APBB1IP, HCK, CLDN5, ARC, GJD3, NOV, CTTN, HAP1, ITGA5, DBN1, ARHGEF5, PI4K2A, EPHA2, CHRNA2, KCNA1, RAP1B, DRP2, PARD6B, MARVELD2, PERP, XIRP1, DMD, PDLIM5, SAMD4, FARP1, SVIL, CADM3, SEMA4C, PTPN12, SORBS1, ARHGAP26, MPP5, SORBS3, MYO1E, SYT12, PARVG, DMXL2, ZYX, KCNK1, BCL2L1	1254	661	22680	1.58698	0.211396	0.00791397	0.00671185
GOTERM_BP_DIRECT	GO:1902042~negative regulation of extrinsic apoptotic signaling pathway via death domain receptors	8	0.624512	0.000607878	FGB, FGA, FGG, SERPINE1, HMGB2, HMOX1, TNFAIP3, ICAM1	1119	25	18082	5.1709	0.923253	0.0339901	0.0333219
GOTERM_BP_DIRECT	GO:0009409~response to cold	10	0.78064	0.000611854	PLAC8, RBM3, CXCL10, IL6, CASP8, VGF, UCP3, DIO2, ADM, HSPA2	1119	40	18082	4.03977	0.924531	0.0339901	0.0333219
GOTERM_BP_DIRECT	GO:0007179~transforming growth factor beta receptor signaling pathway	14	1.0929	0.000631683	SMAD1, JUN, MSTN, BMP8A, MTMR4, SMAD5, SMAD7, TGFBR3, CLDN5, BMP2, BAMBI, ZYX, GCNT2, CCL2	1119	75	18082	3.01636	0.930596	0.0346359	0.033955
KEGG_PATHWAY	mmu05160:Hepatitis C	21	1.63934	0.000642399	CDKN1A, DDX58, STAT2, STAT3, OAS1A, PIK3R1, TICAM1, IFIT1, TNF, EGFR, PIK3R5, NFKBIA, CLDN5, TBK1, OAS3, AKT2, IRF1, IRF7, PPARA, IKBKE, IRF9	514	136	7691	2.31047	0.15658	0.00607984	0.00500153
GOTERM_BP_DIRECT	GO:0048247~lymphocyte chemotaxis	9	0.702576	0.000720814	CCL9, CCL8, CCL22, CCL7, CCL5, CCL3, CCL2, CCL19, CCL17	1119	33	18082	4.40702	0.952374	0.0390164	0.0382494
UP_SEQ_FEATURE	glycosylation site:N-linked (GlcNAc...)	269	20.9992	0.000749264	SPON1, IL1RN, PGAP3, SERPINE1, LDLRAD3, FZD10, GLDN, TSKU, ICAM1, C4B, ZFYVE27, EDNRB, LIPG, IER3, PTGDR, NHLRC3, MUSK, NUP210, IL1R1, CH25H, PAPPA, SERPING1, CFB, CD101, EPHA2, PLA1A, SLC22A4, CFD, SLC22A3, IGSF8, TMEM161B, CFH, EBI3, PCDH15, FPR1, PTTG1IP, FPR2, APCDD1, C2, C3, HPX, ADAMTS15, TSPAN6, STC2, TSPAN4, OTOG, APOD, B4GALNT1, CD14, PROM1, SCN3B, GPM6B, CADM3, SLC10A6, FZD5, FZD4, EDEM…	1141	3563	18012	1.19183	0.881543	0.304737	0.304415
GOTERM_BP_DIRECT	GO:0042535~positive regulation of tumor necrosis factor biosynthetic process	6	0.468384	0.000758428	FCGR3, CYBB, HSPB1, LBP, TLR4, TLR2	1119	13	18082	7.45803	0.959372	0.0395319	0.0387547
GOTERM_BP_DIRECT	GO:0002237~response to molecule of bacterial origin	6	0.468384	0.000758428	TLR9, TNFAIP3, CXCL1, CD14, CXCL2, TLR2	1119	13	18082	7.45803	0.959372	0.0395319	0.0387547
GOTERM_BP_DIRECT	GO:0045576~mast cell activation	6	0.468384	0.000758428	FCGR3, FCER1G, LCP2, FCGR2B, NDRG1, TLR4	1119	13	18082	7.45803	0.959372	0.0395319	0.0387547
GOTERM_BP_DIRECT	GO:0001503~ossification	16	1.24902	0.000781442	MYOG, IFITM1, RSAD2, CSF1, BMP8A, FSTL3, RUNX1, SBNO2, MMP14, BMP2, COL2A1, SP1, SPP1, TMEM119, SOX9, GPM6B	1119	96	18082	2.69318	0.963137	0.0400758	0.0392879
GOTERM_BP_DIRECT	GO:0045662~negative regulation of myoblast differentiation	8	0.624512	0.000787847	CXCL10, CSRP3, CCL9, MSTN, ANKRD2, SOX9, TNF, CCL17	1119	26	18082	4.97202	0.964121	0.0400758	0.0392879
UP_KEYWORDS	Stress response	13	1.01483	0.000792286	PPP1R15A, HSPB7, CIRBP, HSPB1, HIF3A, PIK3R1, HSPA2, RBM3, HSF2, ZC3H12A, SGK1, HSPA1B, HSPA1A	1254	75	22680	3.13493	0.268806	0.0100953	0.0085618
GOTERM_BP_DIRECT	GO:0001570~vasculogenesis	13	1.01483	0.000856002	NTRK2, PAXIP1, TIPARP, FZD4, PTPRJ, ADM, RASIP1, TGFBR3, MYO1E, MYO18B, PITX2, JUNB, EPHA2	1119	68	18082	3.08923	0.973099	0.0430243	0.0421785
GOTERM_BP_DIRECT	GO:0006357~regulation of transcription from RNA polymerase II promoter	42	3.27869	0.000886579	CEBPD, HMGB2, SRA1, FOXK1, FOXO3, ETS2, FOXO1, FSTL3, ELK4, ZFP36, HSF2, NFKBIZ, SNAPC4, ANKRD1, SOX9, NRBF2, PITX2, JUNB, HIST1H1C, TBX1, SMAD1, BATF2, TCF7L1, IFI204, SNAI3, TCEANC, PAX3, ARID5B, GRHL1, FOSL2, FOSL1, REST, KLF5, TFDP2, SP1, MAFF, TAF7, MAFK, NUPR1, LPIN1, ATF3, ATF4	1119	397	18082	1.70952	0.97636	0.0440369	0.0431712
KEGG_PATHWAY	mmu04931:Insulin resistance	18	1.40515	0.000911511	PTPN1, PRKAA2, PRKCD, STAT3, SLC2A1, IRS2, PIK3R1, ACACB, TNF, PTPRF, FOXO1, PIK3R5, NFKBIA, IL6, PPP1R3C, AKT2, TRIB3, PPARA	514	110	7691	2.4485	0.214677	0.00802138	0.00659872
KEGG_PATHWAY	mmu05230:Central carbon metabolism in cancer	13	1.01483	0.000917532	SLC2A1, SLC1A5, PIK3R1, HIF1A, EGFR, GCK, PIK3R5, SLC7A5, AKT2, MYC, KIT, FGFR3, PFKP	514	64	7691	3.03937	0.21593	0.00802138	0.00659872
GOTERM_MF_DIRECT	GO:0050786~RAGE receptor binding	5	0.39032	0.000921093	FPR1, HMGB2, FPR2, S100A9, S100A8	1109	8	17446	9.83206	0.655684	0.0819773	0.0807728
GOTERM_BP_DIRECT	GO:0071260~cellular response to mechanical stimulus	14	1.0929	0.000926781	GADD45A, BNIP3, EGFR, GCLC, CASP8, BAG3, IRF1, CASP4, ANKRD1, FAS, TLR7, SOX9, TLR5, TLR4	1119	78	18082	2.90035	0.980053	0.0454985	0.044604
KEGG_PATHWAY	mmu04145:Phagosome	24	1.87354	0.000938351	DYNC2H1, H2-T23, C1RA, ITGAM, NCF1, H2-Q7, TAP1, CTSS, ACTG1, C3, FCGR1, TUBA1C, MARCO, TUBB6, FCGR3, CTSL, FCGR4, ATP6V1H, ITGA5, CD14, FCGR2B, PLA2R1, TLR4, TLR2	514	171	7691	2.10008	0.220248	0.00802138	0.00659872
GOTERM_BP_DIRECT	GO:0008286~insulin receptor signaling pathway	11	0.858704	0.000980151	PTPN1, AKT2, EIF4EBP1, PDK4, EIF4EBP2, SRSF3, IRS2, PIK3R1, SORBS1, BAIAP2, FOXO1	1119	51	18082	3.48529	0.984081	0.047545	0.0466103
GOTERM_BP_DIRECT	GO:0043066~negative regulation of apoptotic process	55	4.29352	0.00100101	UCN, CDKN1A, IL1RN, BTG2, ZFAND6, ADAR, CYR61, IFIT3, LGALS3, EDNRB, AKT2, PIM3, SOX9, TIMP1, IER3, OSR1, SPHK1, PLAUR, SOX10, HCK, TAX1BP1, ANGPTL4, SGK1, BIRC2, CD44, PRKAA2, PIK3R1, HIF1A, FOXO1, EGFR, SLC9A1, PLAC8, NUAK2, UCP2, SPP1, PCNT, APBB3, MCL1, PLK3, JUN, BNIP3, STAT3, ASNS, GCLC, IL6, NR4A3, AXL, LEP, CTH, ALB, BCL3, FAS, CD27, HSPA1B, BCL2L1	1119	566	18082	1.57023	0.985424	0.047545	0.0466103
GOTERM_BP_DIRECT	GO:0006898~receptor-mediated endocytosis	12	0.936768	0.00100225	FCGR1, IFITM3, GAK, MARCO, CTTN, SCARA5, LDLRAD3, VLDLR, CD14, FCGR2B, PLA2R1, EGFR	1119	60	18082	3.23181	0.9855	0.047545	0.0466103
KEGG_PATHWAY	mmu04151:PI3K-Akt signaling pathway	40	3.12256	0.00103412	CDKN1A, CSF3, PRKAA2, CSF3R, CSF1, ITGA2B, IL4RA, IL6RA, LAMC2, PIK3R1, FGF1, FOXO3, IL2RG, EGFR, PIK3R5, GNG3, AKT2, MYC, SPP1, EIF4EBP1, MCL1, ANGPT2, F2R, PGF, IL6, COL2A1, CCNE1, KIT, DDIT4, IL3RA, SGK3, ITGA5, PIK3AP1, SGK1, TLR4, FGFR3, ATF4, EPHA2, BCL2L1, TLR2	514	351	7691	1.70519	0.239807	0.0085638	0.00704494
UP_KEYWORDS	Zinc	149	11.6315	0.0010684	ZFP326, GDA, ZFAND6, ZFAND5, ZBTB20, CBLB, HR, ZFYVE1, ALKBH8, ZC3H12D, ZC3H12C, RNF115, ZFP36, RASSF1, ZFYVE27, RNF19A, ZC3H12A, ZXDC, DHX58, CAR13, ADNP2, TRIM25, TRIM21, TNS3, AGFG2, CAR4, ZFP697, LIMCH1, OSR1, USP3, SLC30A5, PRKCD, SIAH1A, RC3H1, ZFYVE21, MID1, CLPX, SAP30, CLIP1, RNF125, PAPPA, ZSCAN21, FIZ1, S100A9, S100A8, ZFP869, SP140, UBR2, ZFP507, ZC3HAV1, MTMR4, ADAMTS15, ADAP2, RACGA…	1254	2099	22680	1.28386	0.344425	0.0128878	0.0109302
UP_KEYWORDS	Kinase	60	4.68384	0.0010767	PI4K2B, CDKN1A, SMG1, CERK, PANK1, MAST2, BUB1B, AKAP12, TBK1, AKT2, PDK4, PIM3, MAP3K8, MAP3K6, IKBKE, MUSK, RIPK3, SPHK1, PRKCD, PLAUR, CSNK1E, GAK, ERN1, FGR, ITPKC, CNKSR1, HCK, ZAP70, KIT, CMPK2, SGK3, SIK1, ULK1, SGK1, PI4K2A, EPHA2, PFKFB4, PRKAA2, PIK3R1, SGMS2, PKMYT1, ACVR1B, EGFR, PIK3R5, NUAK2, MKNK2, PIP5K1A, IP6K3, CDK17, NTRK2, PLK3, NEK7, GCK, SBK2, CLK1, AXL, PI4KB, CDK12, FGFR3,…	1254	707	22680	1.53489	0.346575	0.0128878	0.0109302
INTERPRO	IPR007421:ATPase, AAA-4	5	0.39032	0.00113716	SLFN8, SLFN2, SLFN1, SLFN4, SLFN3	1200	9	20594	9.53426	0.869242	0.169437	0.168679
KEGG_PATHWAY	mmu04621:NOD-like receptor signaling pathway	12	0.936768	0.00116027	NFKBIA, PSTPIP1, IL6, CASP8, CCL5, CCL2, TNFAIP3, CXCL1, TNF, CXCL2, BIRC2, NFKBIB	514	57	7691	3.15011	0.264828	0.00931736	0.00766484
GOTERM_CC_DIRECT	GO:0045121~membrane raft	30	2.34192	0.00123999	SDC4, RGS16, SLC2A1, CBLB, TNF, EGFR, SLC9A1, ICAM1, CASP8, EDNRB, EFHD2, DMD, CD14, GPM6B, FCER1G, RTN4RL2, SYNJ2, SORBS1, BST2, FCGR1, ZAP70, PLSCR1, NPC1, FAS, NF2, FCGR2B, TLR4, BIRC2, PI4K2A, TLR2	1190	262	19662	1.89191	0.530866	0.0472748	0.0459573
UP_SEQ_FEATURE	region of interest:RCL	6	0.468384	0.00124474	SERPINA3C, SERPINA3F, SERPINA3K, SERPINA3M, SERPINA3N, SERPINA1E	1141	14	18012	6.76549	0.971124	0.442973	0.442506
INTERPRO	IPR014715:Fibrinogen, alpha/beta/gamma chain, C-terminal globular, subdomain 2	7	0.546448	0.00127983	FGB, FGA, ANGPT2, ANGPTL7, FGG, FGL2, ANGPTL4	1200	22	20594	5.46053	0.898714	0.176026	0.175239
UP_KEYWORDS	Isopeptide bond	76	5.93286	0.00131705	DDX3Y, IFITM3, RPL3, FHL1, ATP2A2, ZBTB20, CHD4, ADAR, HIF3A, VLDLR, WDR43, EFTUD2, AKAP12, SYNCRIP, TUBB6, TBK1, AKT2, ZXDC, TRIM25, PHGDH, SOX6, IKBKE, JUNB, HIST1H1C, RBM14, ANXA1, DDX58, TPM3, PDE4D, TCF12, FGG, DNTTIP2, ARID5B, RSBN1, SAP30, MYH1, CTTN, CSDE1, IRF1, CRY2, IRF2, IRF7, TXNIP, GLYR1, MYH7, NFAT5, CEBPB, BLM, CEBPD, HIF1A, EGFR, SCAF8, BCLAF1, NFIL3, BAG3, HSF2, UBC, PIP5K1A, HI…	1254	953	22680	1.44234	0.405822	0.015301	0.0129768
GOTERM_CC_DIRECT	GO:0005856~cytoskeleton	93	7.25995	0.00136916	DIDO1, C2CD3, ARPC1B, MAST2, SMEK2, HSPB1, CHD4, FRY, D430042O09RIK, ABRA, ACTG1, LMOD2, AKAP12, TUBA1C, PSTPIP1, CSRP3, RASSF1, TUBB6, MAP1LC3B, PNP, ACTR1B, RNF19A, TCTN1, ZC3H12A, ENC1, CEP170, ERC2, GTSE1, DYNC2H1, MYBPC1, GABARAPL1, DDX58, TPM3, PDE4D, LRRC49, SHROOM3, ANXA11, SHROOM1, MID1, CTTNBP2NL, FGR, APBB1IP, ASPM, HCK, ARC, CLIP1, CTTN, CEP57L1, MYL2, CDC42EP4, TTLL11, HAP1, FSCN2, S…	1190	1113	19662	1.3806	0.566456	0.0491288	0.0477597
GOTERM_MF_DIRECT	GO:0003725~double-stranded RNA binding	13	1.01483	0.00140419	EIF4A1, DDX58, OAS1A, IFIH1, YRDC, OAS3, DHX58, DHX15, TLR7, OASL1, HSPA1A, TLR13, OASL2	1109	70	17446	2.92153	0.803243	0.116046	0.114341
GOTERM_BP_DIRECT	GO:0008584~male gonad development	17	1.32709	0.00142548	H3F3B, HMGB2, ARID5B, FSTL3, ASPM, MMP14, NASP, CTSL, ERCC1, KIT, TLR9, SOX9, NUPR1, INHA, PITX2, TLR5, BCL2L1	1119	112	18082	2.45272	0.997577	0.0668709	0.0655563
GOTERM_MF_DIRECT	GO:0000981~RNA polymerase II transcription factor activity, sequence-specific DNA binding	23	1.79547	0.00155724	KLF11, CEBPB, JUN, FOXJ3, STAT3, FOXK1, HIF3A, HIF1A, SOX10, ETS2, RUNX1, NFATC4, ELK4, REST, TFDP2, SNAPC4, REL, ZKSCAN17, SOX9, PITX2, SOX4, SPDEF, ATF4	1109	174	17446	2.07942	0.835217	0.120115	0.11835
KEGG_PATHWAY	mmu05200:Pathways in cancer	43	3.35675	0.00159478	CDKN1A, CSF3R, ITGA2B, SLC2A1, CBLB, LAMC2, FZD10, PIK3R1, FGF1, HIF1A, FOXO1, EGFR, PIK3R5, RASSF1, GNG3, CASP8, EDNRB, AKT2, MYC, RAC2, BDKRB1, BID, EGLN3, JUN, TCF7L1, FZD5, FZD4, TPM3, ZBTB16, F2R, STAT3, ARNT, PGF, RUNX1, NFKBIA, IL6, BMP2, CCNE1, KIT, FAS, FGFR3, BIRC2, BCL2L1	514	395	7691	1.62889	0.344891	0.0124299	0.0102253
GOTERM_BP_DIRECT	GO:0043434~response to peptide hormone	13	1.01483	0.00162708	BTG2, BTG1, ANXA1, SERPINA3K, ATP2A2, SERPINA3M, SERPINA3N, SERPINA1E, SERPINA3I, SERPINA3C, SERPINA3F, STC2, TIMP1	1119	73	18082	2.87764	0.998967	0.0754891	0.0740051
UP_SEQ_FEATURE	domain:Ig-like C2-type 1	19	1.48322	0.00166475	NTRK2, IGSF8, CADM3, IL1R1, AGER, PTPRF, MYOM3, ICAM1, FCGR1, FCGR3, NFASC, IL18RAP, AXL, KIT, IGDCC3, LRIG1, FCGR2B, FGFR3, CD101	1141	132	18012	2.27225	0.991277	0.516505	0.515961
GOTERM_BP_DIRECT	GO:0016064~immunoglobulin mediated immune response	7	0.546448	0.00174376	C4B, FCER1G, PRKCD, IRF7, IL4RA, FCGR2B, MYD88	1119	22	18082	5.14152	0.999369	0.0800233	0.0784501
KEGG_PATHWAY	mmu04064:NF-kappa B signaling pathway	16	1.24902	0.00178257	IL1R1, DDX58, TNFAIP3, TICAM1, TNF, ICAM1, NFKBIA, ZAP70, TRIM25, LBP, CCL19, CD14, TLR4, MYD88, BIRC2, BCL2L1	514	97	7691	2.46813	0.376747	0.0134966	0.0111029
INTERPRO	IPR015321:Interleukin-6 receptor alpha chain, binding	5	0.39032	0.00180817	IL3RA, IL6RA, CSF2RB, IL2RG, IL13RA1	1200	10	20594	8.58083	0.960676	0.215534	0.214569
INTERPRO	IPR018048:CXC chemokine, conserved site	5	0.39032	0.00180817	CXCL10, CXCL9, CXCL1, CXCL13, CXCL2	1200	10	20594	8.58083	0.960676	0.215534	0.214569
UP_SEQ_FEATURE	domain:Ig-like C2-type 2	19	1.48322	0.00181421	NTRK2, IGSF8, CADM3, IL1R1, AGER, PTPRF, MYOM3, ICAM1, FCGR1, FCGR3, NFASC, IL18RAP, AXL, KIT, IGDCC3, LRIG1, FCGR2B, FGFR3, CD101	1141	133	18012	2.25516	0.994304	0.516505	0.515961
GOTERM_MF_DIRECT	GO:0044212~transcription regulatory region DNA binding	28	2.18579	0.00182927	CEBPB, CEBPD, HMGB2, ASH2L, TNF, SNAPC4, SOX9, HIVEP2, SOX6, KLF11, JUN, TCF7L1, TBP, TCF12, STAT3, ARID5A, ARID5B, GRHL1, KLF15, SOX10, FOSL2, SMAD7, REST, SP1, TBL1XR1, TAF7, ATF3, ATF4	1109	233	17446	1.89046	0.879777	0.132279	0.130336
GOTERM_CC_DIRECT	GO:0030054~cell junction	64	4.9961	0.00188405	ACHE, RSC1A1, MAST2, LDLRAD3, PTPRJ, SMC5, EPS8, C4B, ATCAY, PRX, ERC2, AMICA1, TNS3, SH2D5, HAVCR2, CD53, MUSK, DDX58, SHROOM3, ZFYVE21, GAK, APBB1IP, HCK, CLDN5, ARC, GJD3, NOV, 4930486L24RIK, CTTN, HAP1, ITGA5, DBN1, ARHGEF5, PI4K2A, EPHA2, CHRNA2, KCNA1, RAP1B, DRP2, PARD6B, MARVELD2, PERP, XIRP1, DMD, PDLIM5, SAMD4, FARP1, SVIL, CADM3, SEMA4C, PTPN12, SORBS1, ARHGAP26, MPP5, SORBS3, MYO1E, S…	1190	718	19662	1.47277	0.683476	0.0638484	0.062069
UP_KEYWORDS	SH2 domain	15	1.17096	0.0019027	STAT2, STAT3, DAPP1, PIK3R1, SHB, FGR, ZAP70, HCK, PTPN6, LCP2, TNS3, SH2D5, RIN2, SOCS4, TNS1	1254	105	22680	2.58373	0.528711	0.0214734	0.0182116
GOTERM_BP_DIRECT	GO:0009314~response to radiation	8	0.624512	0.00196319	PLK3, JUN, ANGPT2, IL1R1, MYC, KIT, JUNB, BCL2L1	1119	30	18082	4.30909	0.999751	0.0891244	0.0873723
UP_KEYWORDS	Muscle protein	10	0.78064	0.00199542	MYH1, TRIM63, MUSK, TNNT1, TPM3, MYL2, TNNC1, MYL3, TNNI1, MYH7	1254	52	22680	3.4781	0.545691	0.0218941	0.0185685
KEGG_PATHWAY	mmu04662:B cell receptor signaling pathway	13	1.01483	0.00206324	JUN, CD72, DAPP1, PIK3R1, PIK3R5, NFKBIA, AKT2, RAC2, PTPN6, PIK3AP1, FCGR2B, NFKBIE, NFKBIB	514	70	7691	2.77885	0.421503	0.0151877	0.012494
GOTERM_BP_DIRECT	GO:0034123~positive regulation of toll-like receptor signaling pathway	4	0.312256	0.00214498	TLR9, PIK3AP1, TLR5, TLR2	1119	5	18082	12.9273	0.999884	0.0935471	0.0917081
GOTERM_BP_DIRECT	GO:0097167~circadian regulation of translation	4	0.312256	0.00214498	PER2, PER1, RBM4, RBM14	1119	5	18082	12.9273	0.999884	0.0935471	0.0917081
GOTERM_BP_DIRECT	GO:0010572~positive regulation of platelet activation	4	0.312256	0.00214498	SELP, PLEK, PTPRJ, TLR4	1119	5	18082	12.9273	0.999884	0.0935471	0.0917081
GOTERM_BP_DIRECT	GO:0061036~positive regulation of cartilage development	6	0.468384	0.00220286	SMAD1, BMP2, ZBTB16, SOX9, SOX6, CYR61	1119	16	18082	6.05965	0.99991	0.0935471	0.0917081
GOTERM_BP_DIRECT	GO:0002026~regulation of the force of heart contraction	7	0.546448	0.0022372	CSRP3, MYL2, MYL3, ATP2A2, ADM, SLC9A1, MYH7	1119	23	18082	4.91798	0.999922	0.0935471	0.0917081
GOTERM_BP_DIRECT	GO:0014883~transition between fast and slow fiber	5	0.39032	0.00225842	TNNT1, TNNC1, TNNI1, ATP2A2, MYH7	1119	10	18082	8.07954	0.999929	0.0935471	0.0917081
GOTERM_BP_DIRECT	GO:0010884~positive regulation of lipid storage	5	0.39032	0.00225842	C3, ZC3H12A, ACACB, IKBKE, PLIN5	1119	10	18082	8.07954	0.999929	0.0935471	0.0917081
GOTERM_BP_DIRECT	GO:0048245~eosinophil chemotaxis	5	0.39032	0.00225842	LGALS3, CCL7, CCL5, CCL3, CCL2	1119	10	18082	8.07954	0.999929	0.0935471	0.0917081
GOTERM_BP_DIRECT	GO:0045471~response to ethanol	17	1.32709	0.00226002	CSF3, MSTN, STAT3, ICAM1, CASP8, MYC, LEP, ALDH1A1, EIF4EBP1, CCL2, CD27, CYP2E1, CD14, CDO1, TLR4, S100A8, BIRC2	1119	117	18082	2.3479	0.999929	0.0935471	0.0917081
INTERPRO	IPR020837:Fibrinogen, conserved site	6	0.468384	0.00227775	FGB, FGA, ANGPT2, FGG, FGL2, ANGPTL4	1200	17	20594	6.05706	0.983046	0.243857	0.242766
GOTERM_BP_DIRECT	GO:0034976~response to endoplasmic reticulum stress	13	1.01483	0.00231626	PPP1R15A, PTPN1, PPP1R15B, CEBPB, ATP2A2, PIK3R1, HERPUD1, ERN1, STC2, TRIB3, NRBF2, ATF4, NFE2L2	1119	76	18082	2.76405	0.999944	0.0949443	0.0930778
INTERPRO	IPR000980:SH2 domain	16	1.24902	0.00231855	STAT2, STAT3, DAPP1, CBLB, PIK3R1, SHB, FGR, ZAP70, HCK, PTPN6, LCP2, TNS3, SH2D5, RIN2, SOCS4, TNS1	1200	113	20594	2.42997	0.984242	0.243857	0.242766
GOTERM_BP_DIRECT	GO:0009408~response to heat	11	0.858704	0.00236777	IL6, GCLC, MSTN, HSPB7, CCL2, HSPA2, CD14, CXCL2, HSPA1B, TRP53INP1, HSPA1A	1119	57	18082	3.11842	0.999955	0.0961222	0.0942326
GOTERM_CC_DIRECT	GO:0030016~myofibril	9	0.702576	0.00237003	MYL2, NRAP, ANKRD1, TWF2, ANKRD2, ABRA, ACTG1, LMOD2, MYH7	1190	40	19662	3.71761	0.764827	0.0760905	0.07397
GOTERM_BP_DIRECT	GO:0060048~cardiac muscle contraction	10	0.78064	0.00240683	CSRP3, MYL2, TNNC1, MYL3, TNNI1, TCAP, DMD, SCN3B, SMAD5, MYH7	1119	48	18082	3.36647	0.999962	0.0967776	0.0948751
GOTERM_BP_DIRECT	GO:0030154~cell differentiation	69	5.38642	0.00255609	FHL1, SRA1, FGF1, SHB, GLDN, ELK4, RBM4, LGALS3, CSRP3, ALKBH1, SNAPC4, SPATA24, ZC3H12A, SOX9, SEMA6B, MYOG, BATF2, APAF1, TNFRSF12A, MUSK, OSR1, ZFP932, TCF12, IFRD1, SIAH1A, ARNT, SOX10, PGF, RHOB, EDAR, FGR, HCK, SLC7A5, IFT81, ZSCAN21, KIT, SIK1, DBN1, EPHA2, SEMA7A, CEBPB, CATSPER4, NEDD4L, FOXK1, SEMA3E, NR2C2, HIF1A, FOXO1, SLC9A1, SBNO2, RACGAP1, ATOH8, MCL1, NTRK2, ANGPT2, FZD5, SEMA4C,…	1119	780	18082	1.42946	0.99998	0.101809	0.099808
GOTERM_MF_DIRECT	GO:0019901~protein kinase binding	44	3.43482	0.0025905	PPP1R15A, ERRFI1, B4GALT1, CTNND1, HSPB1, PTPRJ, CBLB, IRS2, PIK3R1, FOXO3, HIF1A, EGFR, FAM83H, ZFP36, RPS19, RACGAP1, PPME1, KCNH1, SMAD1, PTPN1, MLKL, MUSK, FZD5, STK11IP, OSR1, PRKCD, STAT3, MYO5A, SORBS1, TICAM1, FGR, EEF1A1, NR4A3, TNIP2, CCNE1, CRY2, HCLS1, PTPN6, SIK1, ULK1, TRIB3, CDK12, CD44, BCL2L1	1109	434	17446	1.59488	0.950268	0.176307	0.173716
GOTERM_BP_DIRECT	GO:0007623~circadian rhythm	16	1.24902	0.00262347	NTRK2, JUN, CSNK1E, CYP7B1, EGFR, NPAS2, PER2, PER1, NFIL3, LEP, UBC, KLF9, CRY2, FAS, PPARA, ATF4	1119	108	18082	2.39394	0.999985	0.103517	0.101482
KEGG_PATHWAY	mmu04920:Adipocytokine signaling pathway	13	1.01483	0.00263877	PRKAA2, STAT3, SLC2A1, IRS2, ACACB, TNF, NFKBIA, AKT2, LEP, NPY, PPARA, NFKBIE, NFKBIB	514	72	7691	2.70166	0.503514	0.0188993	0.0155474
INTERPRO	IPR001089:CXC chemokine	5	0.39032	0.0027111	CXCL10, CXCL9, CXCL1, CXCL13, CXCL2	1200	11	20594	7.80076	0.992203	0.269302	0.268097
GOTERM_BP_DIRECT	GO:0001755~neural crest cell migration	10	0.78064	0.00278969	TBX1, SEMA6B, SEMA7A, EDNRB, SEMA4C, PAX3, SEMA3E, SEMA3F, HIF1A, SOX10	1119	49	18082	3.29777	0.999992	0.109056	0.106912
KEGG_PATHWAY	mmu05323:Rheumatoid arthritis	14	1.0929	0.00281946	JUN, CSF1, MMP3, TNF, ICAM1, IL6, CTSL, CCL5, CCL3, CCL2, ACP5, ATP6V1H, TLR4, TLR2	514	82	7691	2.55466	0.526788	0.019662	0.0161748
GOTERM_BP_DIRECT	GO:0035994~response to muscle stretch	6	0.468384	0.00296339	NFKBIA, JUN, ANKRD1, DMD, ANKRD2, SLC9A1	1119	17	18082	5.7032	0.999996	0.11374	0.111504
GOTERM_BP_DIRECT	GO:0002224~toll-like receptor signaling pathway	6	0.468384	0.00296339	IRAK2, TLR9, TLR7, TLR5, TLR4, TLR2	1119	17	18082	5.7032	0.999996	0.11374	0.111504
GOTERM_CC_DIRECT	GO:0043005~neuron projection	41	3.20062	0.00303214	CX3CR1, ACHE, PIK3R1, SLC6A1, ENO2, PTPRF, EPS8, RGS2, CASP8, ATCAY, CTSL, BAG3, NPY, CASP4, BDKRB1, KCNN3, STX3, ERC2, PDLIM5, GLUL, SAMD4, FARP1, TPM3, SPHK1, PAWR, MYO5A, CSNK1E, ARPC5, BAIAP2, ZWINT, ASS1, FOSL1, VGF, FAS, CD27, ULK1, HAP1, NF2, SGK1, PI4K2A, ATF4	1190	420	19662	1.61293	0.843142	0.0924804	0.0899031
KEGG_PATHWAY	mmu04623:Cytosolic DNA-sensing pathway	12	0.936768	0.00306341	NFKBIA, ZBP1, CXCL10, IL6, TBK1, RIPK3, DDX58, CCL5, IRF7, ADAR, IKBKE, NFKBIB	514	64	7691	2.80557	0.556496	0.0208154	0.0171237
GOTERM_MF_DIRECT	GO:0000166~nucleotide binding	153	11.9438	0.00317808	PI4K2B, EIF4A1, CERK, PANK1, BUB1B, SMC5, ALKBH8, ACTG1, EFTUD2, TUBB6, TBK1, AKT2, DHX58, PDK4, PIM3, MAP3K8, MAP3K6, GLUL, DYNC2H1, GBP5, TOR3A, MUSK, PRKCD, CIRBP, TAP1, ATP11A, MAT1A, CSNK1E, LEMD3, CLPX, EEF1A1, ERN1, RAB34, CMPK2, SRSF3, SIK1, TTLL11, ROR1, ULK1, ARL8A, PI4K2A, EPHA2, SLC22A4, BLM, PFKFB4, DHX8, PKMYT1, ACACB, RAP1B, NUAK2, IRAK2, PIP5K1A, RBM12, IP6K3, CDK17, PLK3, MLKL, F…	1109	1936	17446	1.24323	0.97485	0.19266	0.18983
GOTERM_MF_DIRECT	GO:0000982~transcription factor activity, RNA polymerase II core promoter proximal region sequence-specific binding	7	0.546448	0.00323524	FOSL1, BATF2, JUN, SP1, SNAI3, IRF7, FOSL2	1109	24	17446	4.58829	0.976464	0.19266	0.18983
SMART	SM00186:FBG	7	0.546448	0.00324043	FGB, FGA, ANGPT2, ANGPTL7, FGG, FGL2, ANGPTL4	730	22	10425	4.5439	0.705838	0.244328	0.243032
UP_KEYWORDS	Autophagy	16	1.24902	0.00324122	ACBD5, GABARAPL1, PRKAA2, IRGM1, FOXO1, FAM134B, MAP1LC3B, DRAM1, TBC1D5, TOLLIP, ULK1, HAP1, NRBF2, S100A9, S100A8, TRP53INP1	1254	123	22680	2.35267	0.722618	0.0346022	0.0293462
KEGG_PATHWAY	mmu04068:FoxO signaling pathway	19	1.48322	0.00330487	PLK3, GABARAPL1, CDKN1A, PRKAA2, GADD45A, BNIP3, STAT3, IRS2, CSNK1E, PIK3R1, FOXO3, FBXO32, FOXO1, EGFR, PIK3R5, IL6, AKT2, SGK3, SGK1	514	134	7691	2.12162	0.584071	0.0218948	0.0180115
GOTERM_MF_DIRECT	GO:0000989~transcription factor activity, transcription factor binding	6	0.468384	0.00333034	PER2, PER1, CRY2, ARNT, HIF1A, FOXO1	1109	17	17446	5.55222	0.978924	0.19266	0.18983
GOTERM_BP_DIRECT	GO:0002281~macrophage activation involved in immune response	5	0.39032	0.00337627	ZAP70, SBNO2, LBP, TICAM1, HAVCR2	1119	11	18082	7.34503	0.999999	0.126954	0.124458
GOTERM_BP_DIRECT	GO:0032727~positive regulation of interferon-alpha production	5	0.39032	0.00337627	IFIH1, TBK1, DDX58, IRF7, TLR4	1119	11	18082	7.34503	0.999999	0.126954	0.124458
GOTERM_BP_DIRECT	GO:0016310~phosphorylation	56	4.37158	0.00339786	PI4K2B, SMG1, CERK, PANK1, MAST2, BUB1B, TBK1, AKT2, PDK4, PIM3, MAP3K8, MAP3K6, IKBKE, MUSK, RIPK3, SPHK1, PRKCD, CSNK1E, GAK, ERN1, FGR, ITPKC, HCK, ZAP70, KIT, CMPK2, SGK3, SIK1, ULK1, SGK1, PI4K2A, EPHA2, PFKFB4, PRKAA2, SGMS2, PKMYT1, ACVR1B, EGFR, NUAK2, MKNK2, PIP5K1A, IP6K3, CDK17, NTRK2, PLK3, STAT3, NEK7, GCK, SBK2, CLK1, AXL, TOLLIP, PI4KB, CDK12, FGFR3, PFKP	1119	612	18082	1.47861	0.999999	0.126954	0.124458
GOTERM_BP_DIRECT	GO:2000377~regulation of reactive oxygen species metabolic process	7	0.546448	0.00353026	RIPK3, CYP1B1, FOXO3, TNF, BIRC2, FOXO1, IER3	1119	25	18082	4.52454	1	0.130744	0.128173
GOTERM_MF_DIRECT	GO:0003924~GTPase activity	25	1.9516	0.00357852	GTPBP10, EFTUD2, RAP1B, TUBA1C, TUBB6, GNG3, RAC2, GBP2, GBP4, GBP5, TGTP2, MX2, IRGM2, IRGM1, IFI47, IIGP1, GNL3, EEF1A1, GNAL, GBP10, RAB34, RHOJ, IGTP, TSR1, GM4951	1109	209	17446	1.88173	0.984201	0.19716	0.194263
GOTERM_BP_DIRECT	GO:0060548~negative regulation of cell death	13	1.01483	0.00358778	UCN, BNIP3, STAT3, TNFAIP3, NPAS2, NPC1, NOV, MYC, CCL5, ADNP2, SOX4, RAD18, NFE2L2	1119	80	18082	2.62585	1	0.131718	0.129129
INTERPRO	IPR004170:WWE domain	5	0.39032	0.00388054	RNF146, TIPARP, ZC3HAV1, PARP14, PARP12	1200	12	20594	7.15069	0.999043	0.365179	0.363545
KEGG_PATHWAY	mmu04350:TGF-beta signaling pathway	14	1.0929	0.00388947	TGIF1, SMAD1, BMP8A, INHBB, ACVR1B, GDF5, TNF, SMAD5, SMAD7, BMP2, SP1, BAMBI, MYC, PITX2	514	85	7691	2.4645	0.643963	0.0247996	0.0204012
UP_KEYWORDS	Sushi	9	0.702576	0.00389352	SELP, VCAN, C1RA, CFH, SUSD2, PAPPA, HP, CFB, C2	1254	47	22680	3.4633	0.785821	0.0404721	0.0343244
GOTERM_BP_DIRECT	GO:0043032~positive regulation of macrophage activation	6	0.468384	0.00389666	IFI204, TNIP2, IL4RA, LBP, LGALS9, HAVCR2	1119	18	18082	5.38636	1	0.140486	0.137724
GOTERM_BP_DIRECT	GO:0001774~microglial cell activation	6	0.468384	0.00389666	CX3CR1, JUN, TLR9, TLR7, TLR4, TLR2	1119	18	18082	5.38636	1	0.140486	0.137724
KEGG_PATHWAY	mmu05144:Malaria	10	0.78064	0.0039305	SELP, IL6, CSF3, TLR9, CCL2, TNF, TLR4, MYD88, ICAM1, TLR2	514	48	7691	3.1173	0.647828	0.0247996	0.0204012
GOTERM_BP_DIRECT	GO:0019221~cytokine-mediated signaling pathway	19	1.48322	0.00395142	CX3CR1, IL1RN, IL1R1, STAT3, IL6RA, RTN4RL2, CSF2RB, IL17RE, PODN, IIGP1, IL6, KLF6, KIT, IL3RA, CCL2, PTPN6, SOCS4, MYD88, CD44	1119	146	18082	2.10289	1	0.140486	0.137724
GOTERM_MF_DIRECT	GO:0042056~chemoattractant activity	7	0.546448	0.00403155	LGALS3, CCL5, SAA3, ALKBH1, SAA1, HMGB2, CCL3	1109	25	17446	4.40476	0.990665	0.212023	0.208908
GOTERM_BP_DIRECT	GO:0032868~response to insulin	12	0.936768	0.00403197	CYP27B1, IL6, VGF, AKT2, UCP3, LEP, SESN2, CRY2, ADM, PIK3R1, PPARA, TLR2	1119	71	18082	2.73111	1	0.140486	0.137724
GOTERM_BP_DIRECT	GO:0001649~osteoblast differentiation	16	1.24902	0.00407151	SEMA7A, H3F3B, IGFBP3, BMP8A, ADAR, CYR61, TGFBR3, SYNCRIP, VCAN, BMP2, GPNMB, SPP1, CCL3, TMEM119, JUNB, EPHA2	1119	113	18082	2.28801	1	0.140486	0.137724
GOTERM_BP_DIRECT	GO:0015807~L-amino acid transport	4	0.312256	0.0040928	SLC7A5, SLC7A8, SLC43A2, SLC43A1	1119	6	18082	10.7727	1	0.140486	0.137724
GOTERM_BP_DIRECT	GO:0034162~toll-like receptor 9 signaling pathway	4	0.312256	0.0040928	TNIP2, TLR9, PIK3AP1, HAVCR2	1119	6	18082	10.7727	1	0.140486	0.137724
GOTERM_BP_DIRECT	GO:2001054~negative regulation of mesenchymal cell apoptotic process	4	0.312256	0.0040928	TBX1, SOX9, GDF5, HIF1A	1119	6	18082	10.7727	1	0.140486	0.137724
GOTERM_BP_DIRECT	GO:0050900~leukocyte migration	8	0.624512	0.00418099	SELP, B4GALT1, PDE4D, FPR1, FPR2, AMICA1, TNF, ICAM1	1119	34	18082	3.80213	1	0.142356	0.139557
GOTERM_BP_DIRECT	GO:0031532~actin cytoskeleton reorganization	10	0.78064	0.00423294	EPS8, PTPN1, ANXA1, PARVG, CTTN, PLEK, KIT, PIP5K1A, LPIN1, S100A9	1119	52	18082	3.10751	1	0.142972	0.140161
GOTERM_BP_DIRECT	GO:0032720~negative regulation of tumor necrosis factor production	9	0.702576	0.00435172	GPNMB, AXL, ZC3H12A, CIDEA, ACP5, TNFAIP3, LBP, TLR4, HAVCR2	1119	43	18082	3.38213	1	0.143581	0.140758
GOTERM_BP_DIRECT	GO:0010765~positive regulation of sodium ion transport	7	0.546448	0.00435299	AKT2, CNKSR3, NEDD4L, SGK3, CXCL1, SCN3B, SGK1	1119	26	18082	4.35052	1	0.143581	0.140758
GOTERM_BP_DIRECT	GO:0032735~positive regulation of interleukin-12 production	7	0.546448	0.00435299	TLR9, IRF8, CCL19, TLR4, AGER, TLR2, IDO1	1119	26	18082	4.35052	1	0.143581	0.140758
UP_KEYWORDS	Differentiation	53	4.13739	0.00438543	FHL1, FGF1, SHB, GLDN, RBM4, LGALS3, CSRP3, SPATA24, ZC3H12A, SEMA6B, MYOG, BATF2, TNFRSF12A, MUSK, ZFP932, TCF12, IFRD1, SIAH1A, PGF, RHOB, EDAR, SLC7A5, IFT81, ZSCAN21, SIK1, DBN1, EPHA2, SEMA7A, CEBPB, CATSPER4, NEDD4L, FOXK1, SEMA3E, NR2C2, FOXO1, SBNO2, RACGAP1, ATOH8, LRRC8A, MCL1, NTRK2, ANGPT2, FZD5, SEMA4C, BMP8A, HSPA2, SMAD5, PSMB8, NFATC4, BMP2, AXL, TMEM119, TAF8	1254	646	22680	1.48385	0.823786	0.0444165	0.0376697
GOTERM_MF_DIRECT	GO:0031625~ubiquitin protein ligase binding	31	2.41998	0.00440412	CDKN1A, PIK3R1, HIF1A, FOXO1, EGFR, ACTG1, UCHL1, MAP1LC3B, CASP8, MYC, DBT, UBXN7, BID, IKBKE, RNF20, GABARAPL1, FZD5, FZD4, DIO2, UBE2G2, MID1, SMAD5, SMAD7, CUL4A, NFKBIA, PER1, TOLLIP, TXNIP, TRIB3, RAD18, HSPA1A	1109	284	17446	1.71715	0.993945	0.220709	0.217466
GOTERM_BP_DIRECT	GO:0051216~cartilage development	13	1.01483	0.00440708	SMAD1, ZBTB16, BMP8A, GDF5, SMAD5, HIF1A, BMP2, COL2A1, TIMP1, SOX9, SOX6, FGFR3, CD44	1119	82	18082	2.5618	1	0.144238	0.141402
GOTERM_MF_DIRECT	GO:0000978~RNA polymerase II core promoter proximal region sequence-specific DNA binding	37	2.88837	0.00457823	NFAT5, CEBPB, CEBPD, CHD4, ETS2, MYC, PITX2, JUNB, PITX3, MYOG, TGIF1, SMAD1, BATF2, JUN, SKOR1, TBP, IFI204, IFI205, SNAI3, TCF12, STAT3, GRHL1, SOX10, GATAD2B, FOSL2, NFATC4, FOSL1, PER1, KLF5, NR4A3, SP1, IRF4, IRF1, ZSCAN21, PPARA, ATF3, ATF4	1109	359	17446	1.62133	0.995054	0.220709	0.217466
UP_SEQ_FEATURE	repeat:LRR 8	18	1.40515	0.0047193	LRRC58, LRRC49, RTN4RL2, PODN, LRRC2, TSKU, FBXL20, LRCH1, TLR9, LRIG1, LRRC8A, TLR7, LRRC8B, CD14, TLR5, TLR4, TLR13, TLR2	1141	134	18012	2.12053	0.999999	1	0.999297
UP_KEYWORDS	Tumor suppressor	16	1.24902	0.00473354	ERRFI1, SUSD2, PRKCD, BUB1B, HIF3A, RHOB, MN1, RASSF1, GPRC5A, RASSF4, NGP, TXNIP, SIK1, NF2, XAF1, TRP53INP1	1254	128	22680	2.26077	0.84652	0.0467437	0.0396434
UP_SEQ_FEATURE	short sequence motif:WSXWS motif	8	0.624512	0.004754	CSF3R, IL3RA, IL4RA, IL6RA, CSF2RB, GM13305, IL2RG, IL13RA1	1141	34	18012	3.71439	0.999999	1	0.999297
GOTERM_BP_DIRECT	GO:0031669~cellular response to nutrient levels	5	0.39032	0.00481857	IL6, PRKAA2, LCN2, ULK1, ICAM1	1119	12	18082	6.73295	1	0.151821	0.148836
GOTERM_BP_DIRECT	GO:0035457~cellular response to interferon-alpha	5	0.39032	0.00481857	IFI204, AXL, MYC, IFIT1, IFIT3	1119	12	18082	6.73295	1	0.151821	0.148836
GOTERM_BP_DIRECT	GO:0045088~regulation of innate immune response	5	0.39032	0.00481857	FGR, IRF1, DHX58, IRF7, TNFAIP3	1119	12	18082	6.73295	1	0.151821	0.148836
GOTERM_BP_DIRECT	GO:0007252~I-kappaB phosphorylation	5	0.39032	0.00481857	SAA3, TLR9, TLR7, TLR4, TLR2	1119	12	18082	6.73295	1	0.151821	0.148836
GOTERM_BP_DIRECT	GO:0045722~positive regulation of gluconeogenesis	5	0.39032	0.00481857	DGAT2, SMEK2, PPARA, HIF1A, FOXO1	1119	12	18082	6.73295	1	0.151821	0.148836
GOTERM_CC_DIRECT	GO:0005776~autophagosome	11	0.858704	0.00482458	MAP1LC3B, GABARAPL1, PEG3, TBC1D5, ULK1, NRBF2, HAP1, TICAM1, TRIM21, ZFYVE1, TRP53INP1	1190	64	19662	2.83984	0.947666	0.140143	0.136237
GOTERM_BP_DIRECT	GO:0009617~response to bacterium	8	0.624512	0.00495259	FCGR1, NCF1, IRF8, CD14, FCGR2B, BAIAP2, TLR4, TLR2	1119	35	18082	3.6935	1	0.154592	0.151552
GOTERM_BP_DIRECT	GO:0034599~cellular response to oxidative stress	11	0.858704	0.00501635	SRXN1, PRKCD, ZC3H12A, SESN2, ATP2A2, ADNP2, FANCC, FOXO3, FOXO1, BACH2, NFE2L2	1119	63	18082	2.82143	1	0.154592	0.151552
GOTERM_BP_DIRECT	GO:0009612~response to mechanical stimulus	11	0.858704	0.00501635	FOSL1, BTG2, MMP14, JUN, ANGPT2, TXNIP, CCL2, ASNS, BDKRB1, INHBB, JUNB	1119	63	18082	2.82143	1	0.154592	0.151552
GOTERM_MF_DIRECT	GO:0016301~kinase activity	61	4.7619	0.00515285	PI4K2B, SMG1, CERK, PANK1, MAST2, BUB1B, AKAP12, TBK1, AKT2, PDK4, PIM3, MAP3K8, MAP3K6, IKBKE, MUSK, RIPK3, SPHK1, PRKCD, PLAUR, CSNK1E, GAK, ERN1, FGR, ITPKC, CNKSR1, HCK, ZAP70, CCNE1, KIT, CMPK2, SGK3, SIK1, ULK1, SGK1, PI4K2A, EPHA2, PFKFB4, PRKAA2, PIK3R1, SGMS2, PKMYT1, ACVR1B, EGFR, PIK3R5, NUAK2, MKNK2, CCL3, PIP5K1A, IP6K3, CDK17, NTRK2, PLK3, NEK7, GCK, SBK2, CLK1, AXL, PI4KB, CDK12, F…	1109	674	17446	1.42375	0.997464	0.233289	0.229861
UP_SEQ_FEATURE	disulfide bond	190	14.8322	0.00515802	SPON1, IL1RN, CSF3, CSF3R, CSF1, ITGA2B, HP, LDLRAD3, FZD10, CXCL13, TNF, ICAM1, C4B, LGALS3, IL18RAP, EDNRB, LIPG, PGLYRP1, HABP2, PTGDR, IL13RA1, CAR4, SEMA6B, MUSK, SCARA5, IL1R1, IGFBP3, F2R, NPY1R, MAT1A, PGC, PGF, EDAR, FCGR1, FCGR3, CLEC4D, 4930486L24RIK, PAPPA, SERPING1, ROR1, LY6A, CLEC4E, PLA2R1, CFB, CD101, EPHA2, PLA1A, CFD, IGSF8, CD274, SEMA7A, CHRNA2, IGSF6, HAMP2, CFH, NPR3, IL4RA…	1141	2510	18012	1.19497	1	1	0.999297
GOTERM_MF_DIRECT	GO:0005524~ATP binding	121	9.44575	0.00524244	PI4K2B, EIF4A1, CERK, PANK1, BUB1B, SMC5, ACTG1, TBK1, AKT2, DHX58, PDK4, PIM3, MAP3K8, MAP3K6, GLUL, DYNC2H1, TOR3A, MUSK, PRKCD, TAP1, ATP11A, MAT1A, CSNK1E, CLPX, RUNX1, ERN1, CMPK2, SIK1, TRIB3, TTLL11, ROR1, ULK1, PI4K2A, EPHA2, SLC22A4, BLM, PFKFB4, DHX8, TWF2, PKMYT1, ACACB, NUAK2, IRAK2, PIP5K1A, IP6K3, CDK17, PLK3, MLKL, ABCA4, NEK7, ASNS, MYO5A, INO80, HSPA2, CLK1, GCLC, EHD4, CDK12, PI…	1109	1507	17446	1.2631	0.997715	0.233289	0.229861
GOTERM_BP_DIRECT	GO:0010468~regulation of gene expression	32	2.49805	0.00529056	DDX3Y, EIF4A1, PRKAA2, TOB2, IL2RG, HIF1A, TSKU, MECP2, RBM4, NPAT, MYC, ALKBH1, ZC3H12A, DMD, PHGDH, SOX6, PITX3, TRIM63, IRX5, SCARA5, PEG3, RC3H1, KLF15, NFKBIA, COL2A1, NOV, TBL1XR1, IRF1, FAS, ULK1, PPARA, MYD88	1119	308	18082	1.67886	1	0.1601	0.156953
GOTERM_BP_DIRECT	GO:0032689~negative regulation of interferon-gamma production	7	0.546448	0.00530887	CD274, AXL, LGALS9, PDCD1LG2, PGLYRP1, TLR4, HAVCR2	1119	27	18082	4.18939	1	0.1601	0.156953
GOTERM_BP_DIRECT	GO:0019915~lipid storage	7	0.546448	0.00530887	DGAT2, CRY2, CIDEA, PLIN2, B4GALNT1, PNPLA2, PLIN5	1119	27	18082	4.18939	1	0.1601	0.156953
INTERPRO	IPR004826:Basic leucine zipper domain, Maf-type	5	0.39032	0.00534927	MAFF, MAFK, BACH1, BACH2, NFE2L2	1200	13	20594	6.60064	0.999932	0.469038	0.46694
GOTERM_BP_DIRECT	GO:0008360~regulation of cell shape	18	1.40515	0.00543282	ANXA1, SHROOM3, SEMA3E, CSNK1E, BAIAP2, ICAM1, EPS8, FGR, HCK, IL6, CCL7, BAMBI, CDC42EP4, RHOJ, KIT, CCL3, CCL2, PLXNB2	1119	139	18082	2.09254	1	0.162676	0.159478
UP_KEYWORDS	Heparin-binding	11	0.858704	0.00546669	CCL8, CCL7, MSTN, LIPG, SAA1, LAMC2, FGF1, FSTL1, PTPRF, CYR61, HBEGF	1254	71	22680	2.80208	0.885281	0.0516551	0.0438088
UP_KEYWORDS	Repressor	45	3.51288	0.00549244	LIN54, ZFP703, FOXK1, HIF3A, NR2C2, BACH1, BACH2, ELK4, MECP2, MNT, SBNO2, BCLAF1, NFIL3, 2410016O06RIK, ZKSCAN17, E4F1, ZBED6, LMCD1, SAMD4, TLE4, TGIF1, KLF11, TCF7L1, SKOR1, IFI204, SNAI3, ZFP932, ARID5A, CIRBP, RC3H1, HOPX, GATAD2B, RUNX1, SAP30, ASXL1, REST, SP1, TBL1XR1, IRF1, CRY2, IRF2, MAFF, FIZ1, MAFK, ATF3	1254	534	22680	1.52411	0.886448	0.0516551	0.0438088
GOTERM_CC_DIRECT	GO:0005913~cell-cell adherens junction	32	2.49805	0.00554555	CTNND1, HDLBP, TWF2, ASAP1, ZC3HAV1, NDRG1, EGFR, PPME1, BAG3, EFHD2, XIRP1, EIF4H, TRIM25, PDLIM5, WASF2, PTPN1, CADM3, ANXA1, SORBS1, BAIAP2, SMAD7, ANLN, GPRC5A, FMNL2, EHD4, CTTN, DLG5, ZYX, DBN1, PFKP, EPHA2, HSPA1A	1190	316	19662	1.67318	0.966365	0.153763	0.149478
UP_SEQ_FEATURE	domain:PAS 1	6	0.468384	0.00554771	PER2, PER1, ARNT, HIF3A, HIF1A, NPAS2	1141	19	18012	4.9851	1	1	0.999297
UP_SEQ_FEATURE	domain:PAS 2	6	0.468384	0.00554771	PER2, PER1, ARNT, HIF3A, HIF1A, NPAS2	1141	19	18012	4.9851	1	1	0.999297
GOTERM_BP_DIRECT	GO:0014068~positive regulation of phosphatidylinositol 3-kinase signaling	11	0.858704	0.00562393	SELP, FGR, NTRK2, CSF3, CCL5, LEP, F2R, HCLS1, PTPN6, SOX9, PIK3AP1	1119	64	18082	2.77734	1	0.167213	0.163926
INTERPRO	IPR014716:Fibrinogen, alpha/beta/gamma chain, C-terminal globular, subdomain 1	7	0.546448	0.00574968	FGB, FGA, ANGPT2, ANGPTL7, FGG, FGL2, ANGPTL4	1200	29	20594	4.14247	0.999967	0.469038	0.46694
INTERPRO	IPR019471:Interferon regulatory factor-3	4	0.312256	0.00577117	IRF4, IRF7, IRF8, IRF9	1200	7	20594	9.80667	0.999968	0.469038	0.46694
GOTERM_BP_DIRECT	GO:0006879~cellular iron ion homeostasis	9	0.702576	0.00580084	HPX, HAMP2, SCARA5, MYC, FAM132B, LCN2, HMOX1, HIF1A, CP	1119	45	18082	3.23181	1	0.171267	0.1679
GOTERM_BP_DIRECT	GO:0035690~cellular response to drug	12	0.936768	0.00616485	EFTUD2, ACER2, RAP1B, REST, BLM, PRKAA2, MYC, SERPINE1, ANKRD1, CCL2, EGFR, NFE2L2	1119	75	18082	2.58545	1	0.18075	0.177197
GOTERM_BP_DIRECT	GO:0006468~protein phosphorylation	52	4.05933	0.00622703	MAST2, BUB1B, TBK1, AKT2, PDK4, PIM3, MAP3K8, MAP3K6, IKBKE, MUSK, RIPK3, IGFBP3, PRKCD, CSNK1E, GAK, ERN1, FGR, HCK, ZAP70, CCNE1, KIT, SGK3, SIK1, TRIB3, ROR1, ULK1, SGK1, EPHA2, PRKAA2, PIK3R1, PKMYT1, ACVR1B, EGFR, NUAK2, IRAK2, MKNK2, CCL3, FNIP2, IP6K3, CDK17, NTRK2, SMAD1, PLK3, MLKL, NEK7, SMAD5, SBK2, CLK1, BMP2, AXL, CDK12, FGFR3	1119	576	18082	1.4588	1	0.181314	0.177749
GOTERM_BP_DIRECT	GO:0046597~negative regulation of viral entry into host cell	6	0.468384	0.00636101	IFITM3, IFITM1, IFITM2, TRIM25, PTX3, TRIM56	1119	20	18082	4.84772	1	0.183946	0.18033
GOTERM_BP_DIRECT	GO:0055010~ventricular cardiac muscle tissue morphogenesis	7	0.546448	0.00640974	TGFBR3, MYL2, TNNC1, MYL3, TNNI1, SMAD7, MYH7	1119	28	18082	4.03977	1	0.184095	0.180476
GOTERM_BP_DIRECT	GO:0030097~hemopoiesis	13	1.01483	0.00649238	KLF11, ANGPT2, TIPARP, ZBTB16, SHB, RUNX1, CUL4A, ASXL1, MYO1E, MKNK2, KIT, TACC3, SOX6	1119	86	18082	2.44265	1	0.184964	0.181328
GOTERM_BP_DIRECT	GO:0010761~fibroblast migration	5	0.39032	0.00662308	NOV, ZFAND5, PIP5K1A, ARID5B, TNS1	1119	13	18082	6.21503	1	0.184964	0.181328
GOTERM_BP_DIRECT	GO:0019432~triglyceride biosynthetic process	5	0.39032	0.00662308	DGAT2, AGPAT9, LPIN1, LPIN2, LPIN3	1119	13	18082	6.21503	1	0.184964	0.181328
GOTERM_BP_DIRECT	GO:0002062~chondrocyte differentiation	9	0.702576	0.00665021	BMP2, COL2A1, NOV, MUSTN1, OSR1, ARID5A, SOX9, GDF5, RUNX1	1119	46	18082	3.16156	1	0.184964	0.181328
GOTERM_BP_DIRECT	GO:0006914~autophagy	18	1.40515	0.00672175	ACBD5, GABARAPL1, PRKAA2, IRGM1, FOXO1, FAM134B, MAP1LC3B, DRAM1, NPC1, TBC1D5, TOLLIP, SESN2, ULK1, HAP1, NRBF2, S100A9, S100A8, TRP53INP1	1119	142	18082	2.04833	1	0.184964	0.181328
GOTERM_BP_DIRECT	GO:0050679~positive regulation of epithelial cell proliferation	12	0.936768	0.00681615	TBX1, IL6, NR4A3, CCL5, MYC, OSR1, HTRA1, SOX9, CYP7B1, FGF1, GLUL, EGFR	1119	76	18082	2.55143	1	0.184964	0.181328
GOTERM_BP_DIRECT	GO:0034340~response to type I interferon	4	0.312256	0.0068343	MX2, ISG15, IKBKE, TRIM56	1119	7	18082	9.23375	1	0.184964	0.181328
GOTERM_BP_DIRECT	GO:0051782~negative regulation of cell division	4	0.312256	0.0068343	BLM, SUSD2, MYC, TXNIP	1119	7	18082	9.23375	1	0.184964	0.181328
GOTERM_BP_DIRECT	GO:0043619~regulation of transcription from RNA polymerase II promoter in response to oxidative stress	4	0.312256	0.0068343	ARNT, HMOX1, ANKRD2, HIF1A	1119	7	18082	9.23375	1	0.184964	0.181328
GOTERM_MF_DIRECT	GO:0015179~L-amino acid transmembrane transporter activity	5	0.39032	0.00728171	SLC7A5, SLC7A6, SLC7A8, SLC43A2, SLC43A1	1109	13	17446	6.0505	0.999787	0.304467	0.299994
UP_SEQ_FEATURE	domain:WWE	4	0.312256	0.00729765	RNF146, TIPARP, ZC3HAV1, PARP14	1141	7	18012	9.02066	1	1	0.999297
GOTERM_MF_DIRECT	GO:0019864~IgG binding	4	0.312256	0.00736827	FCGR1, FCGR3, FCER1G, FCGR2B	1109	7	17446	8.98931	0.999808	0.304467	0.299994
GOTERM_BP_DIRECT	GO:0060395~SMAD protein signal transduction	12	0.936768	0.00752003	SMAD1, RBM14, JUN, BMP2, MSTN, ATOH8, BMP8A, INHBB, LNPEP, INHA, GDF5, SMAD5	1119	77	18082	2.5183	1	0.202226	0.198251
UP_SEQ_FEATURE	mutagenesis site	67	5.23029	0.00765142	MAST2, CTNND1, LAMC2, SAT1, LITAF, PSTPIP1, UCHL1, CASP4, ZC3H12A, NFKBIZ, MAP3K6, DYNC2H1, RIPK3, CIRBP, RC3H1, GAB2, PDCD1LG2, CSNK1E, CLPX, DISP1, RUNX1, TGFBR3, TIAM2, CH25H, PTP4A3, PPP1R3C, RAB34, CRY2, TLR9, IRF7, ACOT1, SGK3, SIK1, PPARA, EPHA2, TLR2, PPP1R15A, CD274, BLM, SLC20A1, ODC1, NEDD4L, ASAP1, FOXO1, PARD6B, 2410016O06RIK, BID, TCF7L1, ARPP21, STAT3, WWP1, IRGM1, PRG4, MPP5, ASPR…	1141	772	18012	1.37004	1	1	0.999297
GOTERM_BP_DIRECT	GO:0030316~osteoclast differentiation	7	0.546448	0.00766739	SBNO2, CSF1, GAB2, CD300LF, TNF, JUNB, EPHA2	1119	29	18082	3.90047	1	0.204884	0.200856
UP_SEQ_FEATURE	compositionally biased region:Pro-rich	64	4.9961	0.00768908	OTUD5, PPP1R13B, PDCD7, ODF3L2, SRA1, CBLB, CHD4, ZC3H6, GLDN, LMOD2, EPS8, MECP2, FHAD1, UBE2Q2, SNAPC4, ZC3H12A, BAHCC1, RIPK3, GAB1, FNDC3B, SHISA5, SHROOM3, RC3H1, TICAM1, RSBN1, APBB1IP, SETBP1, E130012A19RIK, RBM20, ROR1, FJX1, CEBPB, NUFIP1, MAPK1IP1, ASAP1, FOXK1, PKMYT1, ENOX2, SBNO2, ATOH8, OTOG, WHAMM, DCAF10, RBM12, BCL9L, TBX1, TCF7L1, SEC24A, NUP155, SEMA4C, PLEKHA4, SYNJ2, PHC3, NF…	1141	731	18012	1.3821	1	1	0.999297
KEGG_PATHWAY	mmu04520:Adherens junction	12	0.936768	0.00769631	PTPN1, TCF7L1, CTNND1, RAC2, PTPN6, PTPRJ, SORBS1, BAIAP2, WASF2, EGFR, PTPRF, ACTG1	514	72	7691	2.49384	0.870932	0.0474308	0.0390185
UP_KEYWORDS	Antioxidant	5	0.39032	0.0077491	SRXN1, HP, S100A9, S100A8, TRP53INP1	1254	15	22680	6.02871	0.953709	0.0711836	0.0603709
GOTERM_CC_DIRECT	GO:0032587~ruffle membrane	12	0.936768	0.00777068	EPS8, EEF1A1, FGR, KANK1, DDX58, AKT2, PLEK, PIP5K1A, PTPRJ, ITGA5, SYNJ2, EPHA2	1190	79	19662	2.50978	0.991423	0.206092	0.200348
GOTERM_BP_DIRECT	GO:0006919~activation of cysteine-type endopeptidase activity involved in apoptotic process	11	0.858704	0.00779569	ACER2, EGLN3, CASP8, APAF1, MYC, F2R, BID, XDH, TNF, S100A9, S100A8	1119	67	18082	2.65298	1	0.207003	0.202933
GOTERM_BP_DIRECT	GO:0070527~platelet aggregation	8	0.624512	0.00791293	FGB, FGA, PLEK, FGG, ITGA2B, HSPB1, PTPN6, ACTG1	1119	38	18082	3.40191	1	0.207976	0.203887
GOTERM_BP_DIRECT	GO:0006970~response to osmotic stress	6	0.468384	0.00793087	PLK3, NFAT5, TSC22D3, SLC2A1, LRRC8A, EGFR	1119	21	18082	4.61688	1	0.207976	0.203887
GOTERM_CC_DIRECT	GO:0005791~rough endoplasmic reticulum	11	0.858704	0.00825679	FGA, NTRK2, ACHE, NCF1, ZC3H12A, CYBB, CCL2, CDKAL1, GLUL, TRAM2, CAR4	1190	69	19662	2.63405	0.993639	0.20986	0.204012
INTERPRO	IPR017096:Kelch-like protein, gigaxonin	8	0.624512	0.00879276	IVNS1ABP, KLHL15, KLHL38, ENC1, KBTBD2, KLHL34, KLHL24, KLHL30	1200	41	20594	3.34862	1	0.582128	0.579523
GOTERM_BP_DIRECT	GO:0001558~regulation of cell growth	10	0.78064	0.00880753	NOV, IGFBP3, HTRA4, IL3RA, HTRA1, SGK3, CSF2RB, SGK1, CYR61, CD44	1119	58	18082	2.78605	1	0.224435	0.220023
GOTERM_BP_DIRECT	GO:0030330~DNA damage response, signal transduction by p53 class mediator	5	0.39032	0.00882432	PAXIP1, SESN2, BCL3, FOXO3, NDRG1	1119	14	18082	5.7711	1	0.224435	0.220023
GOTERM_BP_DIRECT	GO:0032693~negative regulation of interleukin-10 production	5	0.39032	0.00882432	CD274, PDCD1LG2, FCGR2B, AGER, IDO1	1119	14	18082	5.7711	1	0.224435	0.220023
GOTERM_BP_DIRECT	GO:0048246~macrophage chemotaxis	5	0.39032	0.00882432	CX3CR1, LGALS3, EDNRB, CCL3, CCL2	1119	14	18082	5.7711	1	0.224435	0.220023
GOTERM_BP_DIRECT	GO:0098586~cellular response to virus	5	0.39032	0.00882432	ZC3H12A, ADAR, LGALS9, CCL19, IKBKE	1119	14	18082	5.7711	1	0.224435	0.220023
INTERPRO	IPR006117:2-5-oligoadenylate synthetase, conserved site	4	0.312256	0.00883651	OAS3, OAS1A, OASL1, OASL2	1200	8	20594	8.58083	1	0.582128	0.579523
GOTERM_BP_DIRECT	GO:0044344~cellular response to fibroblast growth factor stimulus	7	0.546448	0.00909344	TBX1, GCLC, ZFP36, CCL5, MYC, CCL2, CD44	1119	30	18082	3.77045	1	0.228575	0.224082
GOTERM_BP_DIRECT	GO:2001235~positive regulation of apoptotic signaling pathway	8	0.624512	0.00914131	APAF1, PDCD7, MYC, PRKCD, INHBB, BID, TRP53INP1, NFATC4	1119	39	18082	3.31468	1	0.228575	0.224082
GOTERM_BP_DIRECT	GO:0051726~regulation of cell cycle	15	1.17096	0.00914952	JUN, CDKN1A, GADD45A, ZFP703, STAT3, LEMD3, PER2, MNT, CCNE1, LEP, TACC3, INHA, SGK1, JUNB, BIRC2	1119	112	18082	2.16416	1	0.228575	0.224082
GOTERM_MF_DIRECT	GO:0000979~RNA polymerase II core promoter sequence-specific DNA binding	11	0.858704	0.00933096	SMAD1, CEBPB, TBP, H3F3B, NFIL3, SP1, HSF2, MYC, NLRC5, IRF7, SMAD5	1109	67	17446	2.58275	0.999981	0.372273	0.366803
INTERPRO	IPR002181:Fibrinogen, alpha/beta/gamma chain, C-terminal globular domain	7	0.546448	0.00945587	FGB, FGA, ANGPT2, ANGPTL7, FGG, FGL2, ANGPTL4	1200	32	20594	3.75411	1	0.582128	0.579523
KEGG_PATHWAY	mmu05166:HTLV-I infection	30	2.34192	0.00956553	H2-T23, CDKN1A, H2-Q7, SLC2A1, BUB1B, FZD10, PIK3R1, IL2RG, TNF, ETS2, PIK3R5, ICAM1, ELK4, ZFP36, AKT2, MYC, POLE, TRP53INP1, JUN, TBP, FZD5, FZD4, IL1R1, NFATC4, FOSL1, NFKBIA, IL6, ATF3, ATF4, BCL2L1	514	276	7691	1.62642	0.921689	0.0576106	0.0473929
GOTERM_BP_DIRECT	GO:0043525~positive regulation of neuron apoptotic process	11	0.858704	0.00956827	JUN, MUSK, CCL3, PAWR, FOXO3, TNF, FGFR3, AGER, PTPRF, PITX3, ATF4	1119	69	18082	2.57608	1	0.237631	0.232959
UP_SEQ_FEATURE	repeat:LRR 6	22	1.71741	0.00962693	LRRC14, LRRC58, TBCEL, STK11IP, LRTM2, LRRC49, RTN4RL2, PODN, LRRC2, TSKU, FBXL20, LRCH1, TLR9, LRIG1, LRRC8A, TLR7, LRRC8B, CD14, TLR5, TLR4, TLR13, TLR2	1141	191	18012	1.8183	1	1	0.999297
SMART	SM01243:SM01243	4	0.312256	0.00963082	IRF4, IRF7, IRF8, IRF9	730	7	10425	8.16047	0.973968	0.605137	0.601926
GOTERM_MF_DIRECT	GO:0015175~neutral amino acid transmembrane transporter activity	5	0.39032	0.00968877	SLC7A5, SLC7A8, SLC43A2, SLC43A1, SLC1A5	1109	14	17446	5.61832	0.999987	0.373663	0.368173
UP_KEYWORDS	Zinc-finger	109	8.50898	0.00969987	ZFP326, ZFAND6, ZFAND5, ZBTB20, CBLB, HR, ZFYVE1, ZC3H12D, ZC3H12C, RNF115, ZFP36, RASSF1, ZFYVE27, RNF19A, ZC3H12A, ZXDC, ADNP2, TRIM25, TRIM21, AGFG2, ZFP697, OSR1, USP3, PRKCD, SIAH1A, RC3H1, ZFYVE21, MID1, CLPX, SAP30, CLIP1, RNF125, ZSCAN21, FIZ1, ZFP869, SP140, UBR2, ZFP507, ZC3HAV1, MTMR4, ADAP2, RACGAP1, ZFP52, E4F1, HIVEP2, ZBED6, ZFP189, ZKSCAN1, TIPARP, FUS, SNAI3, PHC3, PARP12, FBXO30…	1254	1565	22680	1.25967	0.978723	0.0870783	0.0738513
GOTERM_BP_DIRECT	GO:1902895~positive regulation of pri-miRNA transcription from RNA polymerase II promoter	6	0.468384	0.00975061	SMAD1, JUN, BMP2, STAT3, HIF1A, GNL3	1119	22	18082	4.40702	1	0.240743	0.23601
INTERPRO	IPR013209:LNS2, Lipin/Ned1/Smp2	3	0.234192	0.00976724	LPIN1, LPIN2, LPIN3	1200	3	20594	17.1617	1	0.582128	0.579523
INTERPRO	IPR001500:Alpha-1-acid glycoprotein	3	0.234192	0.00976724	ORM1, ORM3, ORM2	1200	3	20594	17.1617	1	0.582128	0.579523
INTERPRO	IPR021673:C-terminal domain of RIG-I	3	0.234192	0.00976724	IFIH1, DDX58, DHX58	1200	3	20594	17.1617	1	0.582128	0.579523
INTERPRO	IPR007651:Lipin, N-terminal	3	0.234192	0.00976724	LPIN1, LPIN2, LPIN3	1200	3	20594	17.1617	1	0.582128	0.579523
INTERPRO	IPR012290:Fibrinogen, alpha/beta/gamma chain, coiled coil domain	3	0.234192	0.00976724	FGB, FGA, FGG	1200	3	20594	17.1617	1	0.582128	0.579523
UP_KEYWORDS	Leucine-rich repeat	26	2.02966	0.0102545	LRRC14, LRRC58, TBCEL, LRTM2, NLRC5, LRRC2, TSKU, FBXL20, LRIG1, LRRC8A, LRRC8B, CD14, LRRC25, NTRK2, STK11IP, LRRC49, RTN4RL2, PODN, LRG1, LRCH1, TLR9, TLR7, TLR5, TLR4, TLR13, TLR2	1254	275	22680	1.70996	0.982947	0.0900121	0.0763394
GOTERM_MF_DIRECT	GO:0016597~amino acid binding	7	0.546448	0.010311	HDC, TAT, MTR, MAT1A, PRODH, ASS1, IDO1	1109	30	17446	3.67063	0.999994	0.379829	0.374248
GOTERM_BP_DIRECT	GO:0014894~response to denervation involved in regulation of muscle adaptation	4	0.312256	0.0104356	MYOG, TRIM63, FBXO32, MTMR4	1119	8	18082	8.07954	1	0.248923	0.244029
GOTERM_BP_DIRECT	GO:0043615~astrocyte cell migration	4	0.312256	0.0104356	MMP14, CCL3, CCL2, APCDD1	1119	8	18082	8.07954	1	0.248923	0.244029
GOTERM_BP_DIRECT	GO:0001798~positive regulation of type IIa hypersensitivity	4	0.312256	0.0104356	FCGR1, C3, FCGR3, FCER1G	1119	8	18082	8.07954	1	0.248923	0.244029
GOTERM_BP_DIRECT	GO:0032287~peripheral nervous system myelin maintenance	4	0.312256	0.0104356	AKT2, PRX, MPP5, NDRG1	1119	8	18082	8.07954	1	0.248923	0.244029
GOTERM_BP_DIRECT	GO:0060613~fat pad development	4	0.312256	0.0104356	DGAT2, TBL1XR1, ARRDC3, ARID5B	1119	8	18082	8.07954	1	0.248923	0.244029
GOTERM_BP_DIRECT	GO:0015833~peptide transport	4	0.312256	0.0104356	TAP1, SLC15A3, SLC15A4, DISP1	1119	8	18082	8.07954	1	0.248923	0.244029
GOTERM_BP_DIRECT	GO:0043507~positive regulation of JUN kinase activity	8	0.624512	0.0105036	IL1RN, FZD5, FZD4, TLR9, FZD10, TNF, AGER, ARHGEF5	1119	40	18082	3.23181	1	0.249137	0.244239
GOTERM_MF_DIRECT	GO:0003713~transcription coactivator activity	21	1.63934	0.0105052	RNF20, RBM39, JUN, SETD3, FUS, SRA1, ARID5B, ARNT, HIF3A, PER2, ASXL1, NPAT, SERTAD2, TAF7, NRBF2, LPIN1, VGLL2, LPIN2, JUNB, LPIN3, BIRC2	1109	180	17446	1.83532	0.999995	0.379829	0.374248
UP_KEYWORDS	Growth factor	15	1.17096	0.0105159	CSF3, MSTN, CSF1, BMP8A, INHBB, CXCL1, FGF1, GDF5, PGF, IL6, BMP2, NOV, TIMP1, INHA, HBEGF	1254	127	22680	2.13616	0.984637	0.0902994	0.076583
GOTERM_BP_DIRECT	GO:0042771~intrinsic apoptotic signaling pathway in response to DNA damage by p53 class mediator	7	0.546448	0.0106993	CDKN1A, IFI204, BCL3, DDIT4, SHISA5, NUPR1, USP28	1119	31	18082	3.64882	1	0.251656	0.246708
GOTERM_BP_DIRECT	GO:0007568~aging	20	1.56128	0.010729	JUN, APAF1, PDE4D, STAT3, ADM, FOXO3, LITAF, CYP27B1, IL6, GCLC, EDNRB, UCP3, UCP2, SERPING1, CCL2, APOD, DMD, TIMP1, IFI27L2A, NFE2L2	1119	173	18082	1.8681	1	0.251656	0.246708
UP_KEYWORDS	Amino-acid biosynthesis	6	0.468384	0.0107502	PSAT1, CTH, ASNS, PHGDH, MTR, ASS1	1254	25	22680	4.34067	0.986009	0.0903475	0.0766239
GOTERM_MF_DIRECT	GO:0043325~phosphatidylinositol-3,4-bisphosphate binding	6	0.468384	0.0108818	ADAP2, NCF1, PLEK, DAPP1, GAB2, ZFYVE1	1109	22	17446	4.29035	0.999997	0.381521	0.375916
UP_SEQ_FEATURE	repeat:LRR 9	16	1.24902	0.0108967	LRRC58, PODN, LRRC2, TSKU, FBXL20, LRCH1, TLR9, LRIG1, LRRC8A, TLR7, LRRC8B, CD14, TLR5, TLR4, TLR13, TLR2	1141	123	18012	2.05348	1	1	0.999297
GOTERM_BP_DIRECT	GO:0038094~Fc-gamma receptor signaling pathway	3	0.234192	0.0109875	CLEC4D, FCER1G, CLEC4E	1119	3	18082	16.1591	1	0.254885	0.249874
GOTERM_BP_DIRECT	GO:0032741~positive regulation of interleukin-18 production	3	0.234192	0.0109875	TLR9, TNF, TLR2	1119	3	18082	16.1591	1	0.254885	0.249874
INTERPRO	IPR000014:PAS domain	7	0.546448	0.0110009	PER2, PER1, ARNT, HIF3A, HIF1A, NPAS2, KCNH1	1200	33	20594	3.64035	1	0.634504	0.631665
KEGG_PATHWAY	mmu05221:Acute myeloid leukemia	10	0.78064	0.0110675	TCF7L1, AKT2, ZBTB16, MYC, STAT3, KIT, EIF4EBP1, PIK3R1, RUNX1, PIK3R5	514	56	7691	2.67197	0.947621	0.0651754	0.053616
GOTERM_BP_DIRECT	GO:0006956~complement activation	5	0.39032	0.0114532	C3, C4B, C1RA, CFB, C2	1119	15	18082	5.38636	1	0.264236	0.259042
UP_KEYWORDS	SH3 domain	21	1.63934	0.0114729	PPP1R13B, ARHGEF37, NCF1, ASAP1, PIK3R1, SORBS1, BAIAP2, ARHGAP26, MPP5, SORBS3, SAMSN1, EPS8, FGR, MYO1E, HCK, PSTPIP1, CTTN, RUSC2, DLG5, HCLS1, ARHGEF5	1254	208	22680	1.826	0.989517	0.0944127	0.0800715
UP_SEQ_FEATURE	region of interest:C-LIP	3	0.234192	0.0115016	LPIN1, LPIN2, LPIN3	1141	3	18012	15.7862	1	1	0.999297
UP_SEQ_FEATURE	short sequence motif:DXDXT motif	3	0.234192	0.0115016	LPIN1, LPIN2, LPIN3	1141	3	18012	15.7862	1	1	0.999297
UP_SEQ_FEATURE	region of interest:N-LIP	3	0.234192	0.0115016	LPIN1, LPIN2, LPIN3	1141	3	18012	15.7862	1	1	0.999297
GOTERM_MF_DIRECT	GO:0061629~RNA polymerase II sequence-specific DNA binding transcription factor binding	3	0.234192	0.0115794	CSRP3, IFRD1, ANKRD2	1109	3	17446	15.7313	0.999999	0.39404	0.38825
GOTERM_CC_DIRECT	GO:0005783~endoplasmic reticulum	101	7.88447	0.0116589	IFITM3, PGAP3, HP, ZFYVE1, FAM134B, ZFYVE27, SLN, ZC3H12A, CYP1B1, TGM2, SEC63, TOR3A, GABARAPL1, DGAT2, NUP210, RSAD2, PRKCD, FNDC3B, SHISA5, CYBB, TAP1, CDKAL1, ATP11A, TPST2, ERN1, CH25H, CYP2E1, PKMYT1, SLC9A1, STC2, RRS1, HMOX1, APOD, KDSR, PROM1, MPDU1, FDFT1, POU2F1, SLC37A1, ICMT, TMEM50A, OSBPL3, EDEM1, IRGM1, MYO5A, IFI47, IIGP1, EHD4, ALB, TMEM119, DEGS1, PI4KB, FGFR3, FAM69B, ATP2A2, …	1190	1323	19662	1.26137	0.999218	0.277526	0.269791
GOTERM_CC_DIRECT	GO:0031012~extracellular matrix	29	2.26386	0.011829	LGALS3BP, EIF4A1, SPON1, TINAGL1, SERPINE1, HTRA1, HSPB1, CYR61, ACTG1, EFTUD2, ADAMTS4, LGALS3, ADAMTS15, ADAMTS2, RPS19, ADAMTSL2, TIMP1, LMCD1, TGM2, MMP3, MMP8, VCAN, PLSCR1, MMP14, COL2A1, NOV, COL8A2, S100A9, PFKP	1190	294	19662	1.62979	0.999296	0.277526	0.269791
GOTERM_BP_DIRECT	GO:0051591~response to cAMP	9	0.702576	0.0123739	FOSL1, PER1, CYP27B1, JUN, VGF, PIK3R1, CDO1, JUNB, BIRC2	1119	51	18082	2.8516	1	0.283928	0.278346
GOTERM_BP_DIRECT	GO:0007249~I-kappaB kinase/NF-kappaB signaling	7	0.546448	0.012496	RIPK3, IRAK2, TNIP2, IRF1, BCL3, TIFA, REL	1119	32	18082	3.5348	1	0.285179	0.279573
INTERPRO	IPR000837:Fos transforming protein	4	0.312256	0.0126862	FOSL1, BATF2, ATF3, FOSL2	1200	9	20594	7.62741	1	0.698482	0.695356
INTERPRO	IPR008967:p53-like transcription factor, DNA-binding	8	0.624512	0.0128914	TBX1, NFAT5, STAT2, STAT3, REL, TBX4, RUNX1, NFATC4	1200	44	20594	3.1203	1	0.698482	0.695356
GOTERM_BP_DIRECT	GO:0042060~wound healing	13	1.01483	0.0129416	B4GALT1, SDC4, SERPINE1, CXCL2, EGFR, DCBLD2, IL6, LOX, FCGR4, MUSTN1, TIMP1, PPARA, S100A8	1119	94	18082	2.23477	1	0.293759	0.287984
UP_SEQ_FEATURE	domain:Ig-like C2-type	14	1.0929	0.0130393	CD274, SEMA7A, IGSF6, CSF3R, SEMA4C, IL6RA, ICOSL, SEMA3E, PDCD1LG2, SEMA3F, ROR1, GM13305, SCN3B, CD33	1141	103	18012	2.14569	1	1	0.999297
UP_KEYWORDS	Osteogenesis	7	0.546448	0.0131672	SBNO2, IFITM1, BMP2, TMEM119, BMP8A, GPM6B, FSTL3	1254	36	22680	3.51675	0.994676	0.105017	0.0890647
UP_KEYWORDS	Coiled coil	198	15.4567	0.0132932	CHIC1, HSF2BP, SMC5, IFIT1, BACH1, D430042O09RIK, NUB1, TBK1, MYC, SPATA24, DHX58, TRIM25, SOX6, JUNB, TRIM21, SEC63, DYNC2H1, GBP5, LIMCH1, BC005561, DNTTIP2, RC3H1, TIAM2, ARC, IFT81, CEP57L1, ATF3, ATF4, TBCEL, PTTG1IP, PIK3R1, MTMR4, GVIN1, RACGAP1, FAM43A, KCNN3, NRBF2, PROM1, ATRIP, GPM6B, JUN, ARPP21, MYO5A, INO80, PARP14, ZWINT, BST2, FOSL1, ACER2, ANLN, BC005537, GOLGB1, PAF1, PTPRF, MYO…	1254	3076	22680	1.16419	0.994938	0.105017	0.0890647
GOTERM_MF_DIRECT	GO:0001077~transcriptional activator activity, RNA polymerase II core promoter proximal region sequence-specific binding	28	2.18579	0.0133673	NFAT5, CEBPB, CEBPD, HIF1A, MYC, SOX9, PITX2, JUNB, SOX4, PITX3, MYOG, SMAD1, JUN, TCF12, STAT3, HMGA1, GRHL1, FOSL1, HMGA1-RS1, PLSCR1, KLF5, NR4A3, SP1, IRF4, IRF1, ZSCAN21, PPARA, ATF4	1109	270	17446	1.63139	1	0.423484	0.417262
GOTERM_MF_DIRECT	GO:0019900~kinase binding	13	1.01483	0.013384	ERRFI1, CEBPB, PRKCD, SLC2A1, TNFAIP3, SLC2A3, PER2, PER1, TOLLIP, CRY2, TAX1BP1, PIP5K1A, FAS	1109	92	17446	2.2229	1	0.423484	0.417262
GOTERM_BP_DIRECT	GO:0010629~negative regulation of gene expression	27	2.10773	0.0134757	UCN, CDKN1A, SERPINE1, HMGB2, ZBTB20, ACVR1B, ACACB, TNF, TBK1, MYC, STC2, ZC3H12A, CCL3, SOX9, LGALS9, XDH, HAVCR2, TRP53INP1, TGIF1, MUSK, TIPARP, PAWR, TGFBR3, REST, BMP2, REL, FGFR3	1119	265	18082	1.6464	1	0.304248	0.298267
UP_SEQ_FEATURE	repeat:LRR 16	8	0.624512	0.0135338	TLR9, LRRC8A, TLR7, PODN, TLR5, TLR4, TLR13, TLR2	1141	41	18012	3.08022	1	1	0.999297
GOTERM_MF_DIRECT	GO:0000977~RNA polymerase II regulatory region sequence-specific DNA binding	24	1.87354	0.0135427	MYOG, CEBPB, SNAI3, ARID5B, FOXK1, ETS2, GATAD2B, RUNX1, FOSL2, FOSL1, MNT, NFIL3, SP1, HSF2, BCL6B, IRF2, PAX9, KLF9, REL, IRF8, E4F1, ZBED6, JUNB, ATF3	1109	221	17446	1.70838	1	0.423484	0.417262
INTERPRO	IPR003591:Leucine-rich repeat, typical subtype	19	1.48322	0.0136548	LRRC58, LRTM2, LRRC49, NLRC5, RTN4RL2, PODN, LRRC2, TSKU, LRG1, LRCH1, TLR9, LRIG1, LRRC8A, TLR7, LRRC8B, TLR5, TLR4, TLR13, TLR2	1200	175	20594	1.86327	1	0.718081	0.714868
GOTERM_BP_DIRECT	GO:0030336~negative regulation of cell migration	14	1.0929	0.0136646	RNF20, CX3CR1, KANK1, IFITM1, CLIC4, IL1RN, SERPINE1, PTPRJ, PODN, AGER, RHOB, BST2, CYP1B1, TRP53INP1	1119	106	18082	2.13422	1	0.306873	0.30084
GOTERM_BP_DIRECT	GO:0032729~positive regulation of interferon-gamma production	9	0.702576	0.0138541	FZD5, PDE4D, BCL3, IRF8, CD14, TNF, TLR4, HAVCR2, RUNX1	1119	52	18082	2.79676	1	0.309482	0.303398
SMART	SM01212:SM01212	3	0.234192	0.0139698	FGB, FGA, FGG	730	3	10425	14.2808	0.995027	0.752374	0.748383
GOTERM_BP_DIRECT	GO:0007159~leukocyte cell-cell adhesion	6	0.468384	0.0142084	SELP, ITGAM, TNIP1, CCL5, ITGA5, ICAM1	1119	24	18082	4.03977	1	0.314073	0.307898
GOTERM_BP_DIRECT	GO:0030574~collagen catabolic process	6	0.468384	0.0142084	ADAMTS2, MMP14, MMP3, COL23A1, MMP8, CTSS	1119	24	18082	4.03977	1	0.314073	0.307898
GOTERM_MF_DIRECT	GO:0001228~transcriptional activator activity, RNA polymerase II transcription regulatory region sequence-specific binding	14	1.0929	0.0144333	TBX1, MYOG, STAT3, FOXO3, HIF1A, RUNX1, REST, HSF2, IRF2, MAFF, PAX9, KLF9, MAFK, SOX9	1109	104	17446	2.11767	1	0.439456	0.432999
GOTERM_BP_DIRECT	GO:0033280~response to vitamin D	5	0.39032	0.0145366	CXCL10, CYP27B1, STC2, SPP1, TRIM25	1119	16	18082	5.04971	1	0.316358	0.310139
GOTERM_BP_DIRECT	GO:0042059~negative regulation of epidermal growth factor receptor signaling pathway	5	0.39032	0.0145366	ERRFI1, RNF115, PTPRJ, SOCS4, PTPRF	1119	16	18082	5.04971	1	0.316358	0.310139
GOTERM_BP_DIRECT	GO:0043306~positive regulation of mast cell degranulation	5	0.39032	0.0145366	FGR, ZAP70, FCER1G, IL4RA, GAB2	1119	16	18082	5.04971	1	0.316358	0.310139
GOTERM_BP_DIRECT	GO:0071223~cellular response to lipoteichoic acid	4	0.312256	0.0149412	LBP, CD14, TLR4, TLR2	1119	9	18082	7.18181	1	0.320212	0.313917
GOTERM_BP_DIRECT	GO:0034138~toll-like receptor 3 signaling pathway	4	0.312256	0.0149412	TNIP2, LGALS9, TNF, HAVCR2	1119	9	18082	7.18181	1	0.320212	0.313917
GOTERM_BP_DIRECT	GO:0070102~interleukin-6-mediated signaling pathway	4	0.312256	0.0149412	IL6, STAT3, GAB1, IL6RA	1119	9	18082	7.18181	1	0.320212	0.313917
KEGG_PATHWAY	mmu04710:Circadian rhythm	7	0.546448	0.0150567	PER2, PER1, PRKAA2, FBXW11, CRY2, CSNK1E, NPAS2	514	31	7691	3.37875	0.982054	0.0867397	0.0713557
UP_KEYWORDS	Complement alternate pathway	4	0.312256	0.0150628	CFD, C3, CFH, CFB	1254	10	22680	7.23445	0.997509	0.116663	0.0989417
INTERPRO	IPR000436:Sushi/SCR/CCP	9	0.702576	0.0152208	SELP, VCAN, C1RA, CFH, SUSD2, PAPPA, HP, CFB, C2	1200	56	20594	2.75813	1	0.735661	0.732369
INTERPRO	IPR000215:Serpin family	10	0.78064	0.0152234	SERPINA3C, SERPINA3F, SERPINE1, SERPINA3K, SERPING1, SERPINA3M, SERPINA3N, SERPINA1E, SERPINA3H, SERPINA3I	1200	67	20594	2.56144	1	0.735661	0.732369
INTERPRO	IPR023796:Serpin domain	10	0.78064	0.0152234	SERPINA3C, SERPINA3F, SERPINE1, SERPINA3K, SERPING1, SERPINA3M, SERPINA3N, SERPINA1E, SERPINA3H, SERPINA3I	1200	67	20594	2.56144	1	0.735661	0.732369
KEGG_PATHWAY	mmu05321:Inflammatory bowel disease (IBD)	10	0.78064	0.015389	IL6, JUN, IL18RAP, STAT3, IL4RA, IL2RG, TLR5, TNF, TLR4, TLR2	514	59	7691	2.53611	0.983589	0.0867677	0.0713787
UP_SEQ_FEATURE	domain:PAC	6	0.468384	0.0155992	PER2, PER1, ARNT, HIF1A, NPAS2, KCNH1	1141	24	18012	3.94654	1	1	0.999297
UP_KEYWORDS	Ubl conjugation pathway	49	3.82514	0.0157333	OTUD5, ZFAND5, TNFAIP3, CBLB, UBE3B, RNF115, UCHL1, MAP1LC3B, UBE2Q2, RNF19A, TRIM25, TRIM21, HERC6, TRIM63, FBXW11, USP3, SIAH1A, UBE4A, MID1, RNF144B, RNF169, RNF125, TBL1XR1, BIRC2, TRIM56, NEDD4L, UBR2, USP18, FBXL20, HECTD1, UBD, E4F1, DCAF10, SOCS4, RNF20, WWP1, ISG15, UBE2G2, FBXO32, USP28, FBXO30, FBXO31, CUL4A, ASXL1, RNF146, SPSB1, LNX1, OTUD1, RAD18	1254	631	22680	1.40447	0.998096	0.119512	0.101359
GOTERM_MF_DIRECT	GO:0071889~14-3-3 protein binding	6	0.468384	0.0158131	ZFP36, DDIT4, IRS2, SIK1, PI4KB, KCNH1	1109	24	17446	3.93282	1	0.464752	0.457923
GOTERM_MF_DIRECT	GO:0031432~titin binding	4	0.312256	0.0160675	TRIM63, ANKRD1, TCAP, ANKRD2	1109	9	17446	6.99168	1	0.464752	0.457923
KEGG_PATHWAY	mmu05231:Choline metabolism in cancer	14	1.0929	0.0162919	SLC22A4, SLC22A3, PCYT1B, JUN, PIK3R1, HIF1A, EGFR, PIK3R5, SP1, AKT2, EIF4EBP1, RAC2, PIP5K1A, WASF2	514	101	7691	2.07408	0.987131	0.089945	0.0739925
GOTERM_BP_DIRECT	GO:0098779~mitophagy in response to mitochondrial depolarization	16	1.24902	0.0164094	SLC22A3, MSTN, STAT2, HSF2BP, FANCC, NR2C2, SLC6A1, GDF5, ITPKC, TBC1D5, ULK1, TMEM39A, ZFP189, LMCD1, PFKP, PI4K2A	1119	132	18082	1.95868	1	0.349902	0.343023
GOTERM_BP_DIRECT	GO:0050873~brown fat cell differentiation	7	0.546448	0.0167042	PLAC8, SELENBP1, CEBPB, RGS2, ALDH6A1, LRG1, BNIP3	1119	34	18082	3.32687	1	0.354399	0.347431
GOTERM_BP_DIRECT	GO:0008652~cellular amino acid biosynthetic process	6	0.468384	0.0168779	PSAT1, CTH, ASNS, PHGDH, MTR, ASS1	1119	25	18082	3.87818	1	0.356268	0.349264
UP_KEYWORDS	Pyridoxal phosphate	9	0.702576	0.0168985	PROSC, PSAT1, GLDC, HDC, TAT, GPT2, CTH, ODC1, MOCOS	1254	60	22680	2.71292	0.998808	0.120631	0.102308
UP_KEYWORDS	Endoplasmic reticulum	72	5.62061	0.016948	PGAP3, FAM69B, ATP2A2, ZFYVE1, HERPUD1, SYNCRIP, FAM134B, UCHL1, ZFYVE27, SLN, CASP4, ZC3H12A, CYP1B1, SEC63, RHBDF1, TOR3A, TGTP2, GABARAPL1, PCYT1B, DGAT2, NUP210, RSAD2, RHBDF2, ELOVL3, SHISA5, TAP1, CDKAL1, ATP11A, CYP7B1, ERN1, CH25H, PIGA, TLR9, TLR7, PIGL, HAP1, CYP2E1, SGK1, PPP1R15A, CANT1, AGPAT9, KCNA1, ATP10D, OAS1A, ATP10A, PKMYT1, AGPAT3, EGFR, SLC9A1, HMOX1, DNAJB9, LRRC8B, KDSR, P…	1254	997	22680	1.30612	0.998831	0.120631	0.102308
GOTERM_BP_DIRECT	GO:0051092~positive regulation of NF-kappaB transcription factor activity	14	1.0929	0.0169611	RIPK3, SPHK1, TICAM1, TNF, AGER, ICAM1, TGFBR3, IRAK2, CTH, TLR9, TRIM25, TLR4, MYD88, TLR2	1119	109	18082	2.07548	1	0.356268	0.349264
GOTERM_MF_DIRECT	GO:0008013~beta-catenin binding	12	0.936768	0.0169699	KANK1, TCF7L1, TBL1XR1, DLG5, ASH2L, PTPRJ, NF2, SOX9, FOXO3, FOXO1, BCL9L, SMAD7	1109	84	17446	2.24733	1	0.478883	0.471847
UP_KEYWORDS	IgG-binding protein	3	0.234192	0.0169814	FCGR1, FCGR3, FCGR2B	1254	4	22680	13.5646	0.998847	0.120631	0.102308
GOTERM_BP_DIRECT	GO:0030512~negative regulation of transforming growth factor beta receptor signaling pathway	9	0.702576	0.0171948	TGFBR3, SKOR1, BAMBI, ADAMTSL2, HTRA1, CIDEA, LEMD3, BCL9L, SMAD7	1119	54	18082	2.69318	1	0.359388	0.352323
PIR_SUPERFAMILY	PIRSF036899:alpha(1)-acid glycoprotein	3	0.234192	0.0172149	ORM1, ORM3, ORM2	142	3	1807	12.7254	0.879788	1	1
UP_KEYWORDS	Angiogenesis	14	1.0929	0.0173704	ANGPT2, TNFRSF12A, FZD5, SEMA3E, HIF3A, SHB, FGF1, SMAD5, RASIP1, PGF, RHOB, ZC3H12A, COL8A2, EPHA2	1254	122	22680	2.07546	0.999014	0.120631	0.102308
UP_KEYWORDS	Immunoglobulin domain	39	3.0445	0.0174076	IGSF8, CD274, SEMA7A, IGSF6, CSF3R, IL6RA, SEMA3E, SEMA3F, AGER, PTPRF, MYOM3, ICAM1, IL18RAP, LRIG1, AMICA1, SCN3B, CD300LF, CD33, HAVCR2, NTRK2, CADM3, MUSK, IL1R1, SEMA4C, ICOSL, LSR, PDCD1LG2, FCGR1, VCAN, FCGR3, NFASC, AXL, KIT, IGDCC3, ROR1, GM13305, FCGR2B, FGFR3, CD101	1254	481	22680	1.46644	0.999028	0.120631	0.102308
GOTERM_BP_DIRECT	GO:0006979~response to oxidative stress	16	1.24902	0.0174758	UCN, PPP1R15B, BTG1, SRXN1, TAT, PRKCD, GAB1, EGFR, GCLC, MMP14, ERCC1, STC2, ALDH1A1, HMOX1, TXNIP, TLR4	1119	133	18082	1.94395	1	0.363461	0.356316
GOTERM_BP_DIRECT	GO:0032436~positive regulation of proteasomal ubiquitin-dependent protein catabolic process	10	0.78064	0.0180301	RNF144B, NUB1, GCLC, RNF125, RNF19A, ZFAND2A, TRIB3, CSNK1E, SOCS4, SMAD7	1119	65	18082	2.48601	1	0.365588	0.358401
GOTERM_BP_DIRECT	GO:0048146~positive regulation of fibroblast proliferation	10	0.78064	0.0180301	TGIF1, JUN, CDKN1A, SPHK1, MYC, SERPINE1, FNDC3B, AGER, EGFR, FOSL2	1119	65	18082	2.48601	1	0.365588	0.358401
GOTERM_BP_DIRECT	GO:0042692~muscle cell differentiation	5	0.39032	0.0180976	H3F3B, SEMA4C, IFRD1, ANKRD1, SOX6	1119	17	18082	4.75267	1	0.365588	0.358401
GOTERM_BP_DIRECT	GO:1900745~positive regulation of p38MAPK cascade	5	0.39032	0.0180976	BMP2, GADD45A, LEP, ZC3H12A, XDH	1119	17	18082	4.75267	1	0.365588	0.358401
GOTERM_BP_DIRECT	GO:0014002~astrocyte development	5	0.39032	0.0180976	ROR1, TLR4, S100A9, AGER, S100A8	1119	17	18082	4.75267	1	0.365588	0.358401
GOTERM_BP_DIRECT	GO:0002526~acute inflammatory response	5	0.39032	0.0180976	IL6, B4GALT1, CXCL1, NUPR1, S100A8	1119	17	18082	4.75267	1	0.365588	0.358401
INTERPRO	IPR013128:Peptidase C1A, papain	6	0.468384	0.0183419	CTLA2B, CTLA2A, TINAGL1, 4930486L24RIK, CTSL, CTSS	1200	27	20594	3.8137	1	0.861048	0.857196
GOTERM_MF_DIRECT	GO:0046982~protein heterodimerization activity	46	3.59094	0.0184543	CEBPB, ITGAM, CEBPD, H2-Q7, PIK3R1, NR2C2, ENO2, CXCL13, HIF1A, EGFR, CASP8, IRAK2, MYC, SOX9, KCNN3, SOX6, BID, SOX4, MCL1, KCNH1, SMAD1, JUN, FZD4, BNIP3, TCF12, CYBB, ARNT, TAP1, MYO5A, INHBB, SDCBP2, MID1, PGF, GCLC, BMP2, AXL, TAF8, TAF7, INHA, PPARA, ATF3, ATF4, BCL2L1, TLR2, NFE2L2, MYH7	1109	514	17446	1.40786	1	0.508371	0.500901
KEGG_PATHWAY	mmu05169:Epstein-Barr virus infection	17	1.32709	0.0185255	H2-T23, JUN, CDKN1A, DDX58, H2-Q7, STAT3, TNFAIP3, PIK3R1, PIK3R5, ICAM1, NFKBIA, TBK1, AKT2, MYC, NFKBIE, CD44, NFKBIB	514	136	7691	1.87038	0.992954	0.100189	0.0824194
UP_KEYWORDS	Lipid transport	11	0.858704	0.0185892	STARD5, OSBPL3, ATP10D, SPNS2, HDLBP, ATP10A, ATP11A, LBP, VLDLR, OSBPL1A, OSBPL11	1254	85	22680	2.34056	0.999396	0.126599	0.107369
GOTERM_BP_DIRECT	GO:0046777~protein autophosphorylation	20	1.56128	0.0186018	NTRK2, SMG1, RIPK3, MUSK, PRKCD, ACVR1B, EGFR, CLK1, FGR, ERN1, ZAP70, HCK, IRAK2, MKNK2, KIT, ULK1, SIK1, PIM3, CDK12, FGFR3	1119	183	18082	1.76602	1	0.373984	0.366632
INTERPRO	IPR025735:RHIM domain	3	0.234192	0.0187813	ZBP1, RIPK3, TICAM1	1200	4	20594	12.8712	1	0.861048	0.857196
GOTERM_MF_DIRECT	GO:0016740~transferase activity	114	8.8993	0.0190214	PNMT, PI4K2B, CERK, PANK1, BUB1B, UBE3B, SAT1, ALKBH8, PNP, TBK1, AKT2, PDK4, TRIM25, PIM3, MAP3K8, MAP3K6, TGM2, HERC6, DGAT2, MUSK, GPT2, OXSM, PRKCD, CDKAL1, MAT1A, CSNK1E, OXCT2A, TPST2, ERN1, CMPK2, SIK1, ULK1, PI4K2A, EPHA2, PFKFB4, NEDD4L, PKMYT1, UGCG, NUAK2, UAP1L1, PIP5K1A, B4GALNT1, IP6K3, FDFT1, CDK17, PLK3, ICMT, TIPARP, NEK7, PARP14, PARP12, CLK1, BST1, NMT1, CDK12, PI4KB, FGFR3, SM…	1109	1472	17446	1.21832	1	0.511809	0.504289
GOTERM_CC_DIRECT	GO:0043204~perikaryon	17	1.32709	0.0194136	PNMT, NTRK2, UCN, FUS, KCNA1, HSPB1, KCNAB1, KLHL24, ENO2, ASS1, DRP2, CTSL, NPY, CCL2, KCNK1, GLUL, PI4K2A	1190	150	19662	1.87257	0.999994	0.429704	0.417729
GOTERM_BP_DIRECT	GO:0006869~lipid transport	14	1.0929	0.0194721	APOL9A, STARD5, OSBPL3, SPNS2, HDLBP, ATP10A, ATP11A, VLDLR, OSBPL11, APOLD1, APOL7C, RFT1, LBP, OSBPL1A	1119	111	18082	2.03808	1	0.389627	0.381967
GOTERM_BP_DIRECT	GO:0001934~positive regulation of protein phosphorylation	20	1.56128	0.0195862	TBX1, UCN, SEMA7A, MUSK, SPHK1, PLAUR, PIK3R1, HSPA2, FGF1, TNF, AGER, CYR61, EGFR, C3, BMP2, EDNRB, GPNMB, AKT2, FIZ1, SOX9	1119	184	18082	1.75642	1	0.39006	0.382392
GOTERM_CC_DIRECT	GO:0005911~cell-cell junction	21	1.63934	0.0197241	CD53, CLIC4, CADM3, FZD4, PRKCD, CTNND1, SLC2A1, PTPRJ, PIK3R1, RAP1B, CLDN5, ZAP70, MYO1E, CDC42EP4, KIT, PTPN6, LCP2, STX3, ITGA5, WASF2, DBN1	1190	201	19662	1.72625	0.999995	0.429704	0.417729
GOTERM_BP_DIRECT	GO:0032088~negative regulation of NF-kappaB transcription factor activity	10	0.78064	0.0197701	NFKBIA, IRAK2, ZC3H12A, NLRC5, TAX1BP1, TLR9, CYP1B1, TNFAIP3, TRIM21, HAVCR2	1119	66	18082	2.44834	1	0.391819	0.384116
GOTERM_BP_DIRECT	GO:0046427~positive regulation of JAK-STAT cascade	6	0.468384	0.0198601	IL6, LEP, KIT, F2R, CYP1B1, IL6RA	1119	26	18082	3.72902	1	0.391819	0.384116
GOTERM_MF_DIRECT	GO:0042802~identical protein binding	54	4.21546	0.0198935	MSTN, ITGA2B, SLC2A1, HSPB1, TNF, IFIT3, PPCDC, ACTG1, CASP8, GLUL, TRIM21, KCNH1, GBP5, APAF1, RIPK3, DDX58, SIAH1A, SERPINA1E, SDCBP2, MID1, SOX10, ERN1, CLDN5, CEP57L1, ALDH1A1, ANGPTL4, MCM6, ATF3, PLIN5, NUFIP1, MAPK1IP1, DHX8, AGER, EGFR, SMAD1, JUN, BNIP3, ZBTB16, STAT2, STAT3, UBE2G2, BAIAP2, GDF5, IIGP1, ASS1, NFKBIA, ALB, 2310057M21RIK, FAS, AMOTL2, PTX3, RAD18, MYD88, BCL2L1	1109	625	17446	1.35918	1	0.51222	0.504694
GOTERM_MF_DIRECT	GO:0005160~transforming growth factor beta receptor binding	8	0.624512	0.0199221	TGFBR3, BMP2, LRG1, MSTN, BMP8A, INHBB, INHA, GDF5	1109	44	17446	2.86023	1	0.51222	0.504694
UP_KEYWORDS	Sterol metabolism	9	0.702576	0.0202869	CH25H, PRKAA2, NPC1, HDLBP, MVD, HMGCS2, VLDLR, CYP7B1, FDFT1	1254	62	22680	2.62541	0.999695	0.135819	0.115188
GOTERM_BP_DIRECT	GO:0006957~complement activation, alternative pathway	4	0.312256	0.0203767	CFD, C3, CFH, CFB	1119	10	18082	6.46363	1	0.392034	0.384327
GOTERM_BP_DIRECT	GO:0009062~fatty acid catabolic process	4	0.312256	0.0203767	LEP, LPIN1, LPIN2, LPIN3	1119	10	18082	6.46363	1	0.392034	0.384327
GOTERM_BP_DIRECT	GO:0042347~negative regulation of NF-kappaB import into nucleus	4	0.312256	0.0203767	NOV, FBXW11, ZC3H12A, LITAF	1119	10	18082	6.46363	1	0.392034	0.384327
GOTERM_BP_DIRECT	GO:0046007~negative regulation of activated T cell proliferation	4	0.312256	0.0203767	CD274, RC3H1, PDCD1LG2, IDO1	1119	10	18082	6.46363	1	0.392034	0.384327
INTERPRO	IPR011705:BTB/Kelch-associated	9	0.702576	0.0204098	IVNS1ABP, LGALS3BP, KLHL15, KLHL38, ENC1, KBTBD2, KLHL34, KLHL24, KLHL30	1200	59	20594	2.61788	1	0.912316	0.908234
GOTERM_MF_DIRECT	GO:0031490~chromatin DNA binding	10	0.78064	0.0210742	MYOG, MECP2, PER1, STAT3, HR, FOXO3, PITX2, GRHL1, LEMD3, HIST1H1C	1109	65	17446	2.4202	1	0.530061	0.522273
GOTERM_BP_DIRECT	GO:0071621~granulocyte chemotaxis	3	0.234192	0.0210755	ANXA1, CCL3, IL17RA	1119	4	18082	12.1193	1	0.392034	0.384327
GOTERM_BP_DIRECT	GO:2000427~positive regulation of apoptotic cell clearance	3	0.234192	0.0210755	C3, CCL2, C2	1119	4	18082	12.1193	1	0.392034	0.384327
GOTERM_BP_DIRECT	GO:0001805~positive regulation of type III hypersensitivity	3	0.234192	0.0210755	FCGR1, FCGR3, FCER1G	1119	4	18082	12.1193	1	0.392034	0.384327
GOTERM_BP_DIRECT	GO:0034154~toll-like receptor 7 signaling pathway	3	0.234192	0.0210755	TLR7, PIK3AP1, HAVCR2	1119	4	18082	12.1193	1	0.392034	0.384327
GOTERM_BP_DIRECT	GO:0002292~T cell differentiation involved in immune response	3	0.234192	0.0210755	CLEC4D, FCER1G, CLEC4E	1119	4	18082	12.1193	1	0.392034	0.384327
GOTERM_BP_DIRECT	GO:0045837~negative regulation of membrane potential	3	0.234192	0.0210755	IL6, IL1RN, BNIP3	1119	4	18082	12.1193	1	0.392034	0.384327
GOTERM_BP_DIRECT	GO:0045785~positive regulation of cell adhesion	9	0.702576	0.0210781	APBB1IP, SELP, CCL5, CCL2, PTPRJ, STX3, DUSP26, TNF, TGM2	1119	56	18082	2.59699	1	0.392034	0.384327
GOTERM_BP_DIRECT	GO:0031100~organ regeneration	9	0.702576	0.0210781	TGFBR3, CDKN1A, ANGPT2, NR4A3, AXL, CCL2, ADM, LPIN1, PGF	1119	56	18082	2.59699	1	0.392034	0.384327
GOTERM_BP_DIRECT	GO:1901215~negative regulation of neuron death	9	0.702576	0.0210781	UCN, IL6, CSF3, GPNMB, CCL5, STAT3, NOS1AP, REL, PPARA	1119	56	18082	2.59699	1	0.392034	0.384327
UP_SEQ_FEATURE	repeat:LRR 14	9	0.702576	0.0216174	TLR9, LRIG1, LRRC8A, TLR7, PODN, TLR5, TLR4, TLR13, TLR2	1141	55	18012	2.58319	1	1	0.999297
GOTERM_CC_DIRECT	GO:0031410~cytoplasmic vesicle	53	4.13739	0.021683	IFITM3, CLIC4, CHIC1, MAP1LC3B, RUSC2, CTSL, PHLDA1, TRIM21, TRP53INP1, GBP5, GABARAPL1, ANXA1, ARRDC2, ZFYVE21, TICAM1, HCK, ARC, MMP14, CLIP1, GBP10, VGF, TBC1D5, NGP, RAB34, TLR9, SGK3, TLR7, HAP1, ITGA5, PI4K2A, TLR2, KCNA1, RAB20, MARVELD2, RACGAP1, GPNMB, WHAMM, NRBF2, GBP2, PTPN1, SEMA4C, IRGM1, CLCN7, MYO1E, SEC23IP, ARHGAP30, SYT12, DMXL2, AMOTL2, KCNK1, CYB561, FGFR3, BCL2L1	1190	646	19662	1.35558	0.999998	0.45609	0.443379
UP_SEQ_FEATURE	short sequence motif:Box 1 motif	6	0.468384	0.0217522	CSF3R, IL3RA, IL4RA, CSF2RB, IL2RG, IL13RA1	1141	26	18012	3.64296	1	1	0.999297
GOTERM_BP_DIRECT	GO:0048008~platelet-derived growth factor receptor signaling pathway	7	0.546448	0.0217974	MYO1E, TIPARP, ZFAND5, GAB1, TXNIP, ARID5B, PTPRJ	1119	36	18082	3.14204	1	0.401452	0.39356
GOTERM_BP_DIRECT	GO:0071364~cellular response to epidermal growth factor stimulus	7	0.546448	0.0217974	EEF1A1, ERRFI1, ZFP36, MYC, PTPN12, SOX9, EGFR	1119	36	18082	3.14204	1	0.401452	0.39356
GOTERM_BP_DIRECT	GO:0045597~positive regulation of cell differentiation	8	0.624512	0.021913	SMAD1, JUN, BMP2, CCNE1, NF2, FGFR3, JUNB, CYR61	1119	46	18082	2.81027	1	0.401452	0.39356
INTERPRO	IPR013201:Proteinase inhibitor I29, cathepsin propeptide	5	0.39032	0.0219562	CTLA2B, CTLA2A, 4930486L24RIK, CTSL, CTSS	1200	19	20594	4.51623	1	0.934705	0.930523
INTERPRO	IPR018486:Hemopexin, conserved site	5	0.39032	0.0219562	HPX, MMP14, MMP3, PRG4, MMP8	1200	19	20594	4.51623	1	0.934705	0.930523
UP_KEYWORDS	Biological rhythms	14	1.0929	0.0221093	PRKAA2, FBXW11, CSNK1E, NPAS2, PER2, ENOX2, PER1, NFIL3, SP1, KLF9, CRY2, SIK1, PPARA, ATF4	1254	126	22680	2.00957	0.999854	0.145553	0.123443
GOTERM_BP_DIRECT	GO:0050860~negative regulation of T cell receptor signaling pathway	5	0.39032	0.022155	LGALS3, PAWR, PTPN6, PTPRJ, CBLB	1119	18	18082	4.48863	1	0.401452	0.39356
GOTERM_BP_DIRECT	GO:0045579~positive regulation of B cell differentiation	5	0.39032	0.022155	ZAP70, MMP14, PNP, CD27, IL2RG	1119	18	18082	4.48863	1	0.401452	0.39356
GOTERM_BP_DIRECT	GO:0043623~cellular protein complex assembly	5	0.39032	0.022155	FGB, FGA, CCL5, FGG, DMD	1119	18	18082	4.48863	1	0.401452	0.39356
GOTERM_MF_DIRECT	GO:0004430~1-phosphatidylinositol 4-kinase activity	3	0.234192	0.0221852	PI4K2B, PI4KB, PI4K2A	1109	4	17446	11.7985	1	0.538494	0.530582
GOTERM_MF_DIRECT	GO:0001046~core promoter sequence-specific DNA binding	8	0.624512	0.0223403	REST, NR4A3, SP1, USP3, ZFP932, SOX9, SOX4, ATF4	1109	45	17446	2.79667	1	0.538494	0.530582
UP_SEQ_FEATURE	repeat:LRR 7	18	1.40515	0.022428	LRRC58, LRRC49, RTN4RL2, PODN, LRRC2, TSKU, FBXL20, LRCH1, TLR9, LRIG1, LRRC8A, TLR7, LRRC8B, CD14, TLR5, TLR4, TLR13, TLR2	1141	158	18012	1.79842	1	1	0.999297
UP_SEQ_FEATURE	sequence variant	39	3.0445	0.0224527	CSF1, KCNA1, NPR3, ATP10D, IL4RA, ADAR, TNF, CTSS, PNP, UBE2Q2, CCL2, APOD, TOR3A, CD72, TBP, PAX3, SYNJ2, PARP14, GDF5, SOX10, PSMB8, EDAR, ZAP70, COL2A1, MS4A8A, LEP, KIT, PMP22, FAS, PTPN6, LY6A, ALDH8A1, TLR5, LPIN1, FCGR2B, TLR4, CD101, CD44, PFKP	1141	429	18012	1.4351	1	1	0.999297
UP_KEYWORDS	Transport	126	9.83607	0.0225514	IPO13, STEAP4, ZFAND6, HDLBP, ABRA, ZFP36, ATCAY, AKT2, KCNH1, SEC63, STARD5, NUP210, SCARA5, SLC30A5, SPNS2, CYBB, TAP1, ATP11A, CLIP1, RAB34, SLC9A8, UNC50, SRSF3, SLC22A4, SLC22A3, CHRNA2, SLC45A3, KCNE4, SLC41A2, SLC1A1, CLCNKB, PIK3R1, SLC1A5, SLC9A1, HPX, CACNA1I, KCNV2, RACGAP1, CLCA1, ATP6V1H, APOD, KCNN3, SCN3B, SLC15A3, SLC15A4, GPM6B, MPDU1, ACBD5, SLC10A6, SLC37A1, NUP155, FAM26D, OSB…	1254	1901	22680	1.19876	0.999878	0.14603	0.123848
UP_SEQ_FEATURE	domain:Ig-like C2-type 3	12	0.936768	0.0227762	FCGR1, IGSF8, NFASC, IL1R1, IGDCC3, KIT, LRIG1, FGFR3, PTPRF, CD101, ICAM1, MYOM3	1141	88	18012	2.15266	1	1	0.999297
UP_SEQ_FEATURE	repeat:LRR 11	12	0.936768	0.0227762	FBXL20, TLR9, LRIG1, LRRC8A, TLR7, LRRC8B, CD14, PODN, TLR5, TLR4, TLR13, TLR2	1141	88	18012	2.15266	1	1	0.999297
UP_KEYWORDS	Polymorphism	20	1.56128	0.022981	TOR3A, CD72, ATP10D, IL4RA, SYNJ2, PARP14, GDF5, TNF, PSMB8, ZAP70, PNP, UBE2Q2, LEP, CCL2, FSCN2, LY6A, FCGR2B, TLR5, TLR4, CD101	1254	209	22680	1.73073	0.999897	0.146411	0.124172
KEGG_PATHWAY	mmu04390:Hippo signaling pathway	18	1.40515	0.022989	SMAD1, TCF7L1, FZD5, FZD4, FBXW11, SERPINE1, BMP8A, FZD10, CSNK1E, FGF1, MPP5, GDF5, ACTG1, RASSF1, PARD6B, BMP2, MYC, NF2	514	151	7691	1.78367	0.997895	0.121842	0.100232
INTERPRO	IPR001452:Src homology-3 domain	21	1.63934	0.0230053	PPP1R13B, ARHGEF37, NCF1, ASAP1, PIK3R1, SORBS1, BAIAP2, ARHGAP26, MPP5, SORBS3, SAMSN1, EPS8, FGR, MYO1E, HCK, PSTPIP1, CTTN, RUSC2, DLG5, HCLS1, ARHGEF5	1200	212	20594	1.69998	1	0.941864	0.937649
SMART	SM00091:PAS	6	0.468384	0.0230247	PER2, PER1, ARNT, HIF3A, HIF1A, NPAS2	730	24	10425	3.57021	0.999846	1	0.99734
INTERPRO	IPR020846:Major facilitator superfamily domain	16	1.24902	0.0231778	SLC22A4, SLC22A3, SLC37A1, SLC45A3, SLC43A2, SLC43A3, SLC43A1, SPNS2, SLC2A1, SLC2A3, SLC2A6, SLC22A12, SLC17A9, SLC15A3, SLC15A4, SLC19A2	1200	146	20594	1.88073	1	0.941864	0.937649
GOTERM_BP_DIRECT	GO:0045727~positive regulation of translation	9	0.702576	0.0232361	RBM3, UCN, RBM4, IL6, BCL3, CIRBP, CYP1B1, SOX4, SAMD4	1119	57	18082	2.55143	1	0.417458	0.409251
GOTERM_BP_DIRECT	GO:0001541~ovarian follicle development	9	0.702576	0.0232361	CEBPB, PCYT1B, MMP14, VGF, MYC, KIT, INHA, BCL2L1, ICAM1	1119	57	18082	2.55143	1	0.417458	0.409251
GOTERM_CC_DIRECT	GO:0043025~neuronal cell body	45	3.51288	0.0234278	PNMT, UCN, ACHE, NCF1, HDC, KCNA1, ENO2, AGER, PTPRF, BEGAIN, C4B, UCHL1, MAP1LC3B, CASP4, ENC1, CCL2, APOD, KCNN3, ERC2, PITX3, KCNH1, NTRK2, PLK3, SKOR1, KCNJ12, FUS, CYBB, PAWR, MYO5A, KCNAB1, GFRA1, CSNK1E, HTR3B, BAIAP2, TRHR2, PTBP2, ASS1, FBXO31, NOV, VGF, FAS, ULK1, INHA, DBN1, PI4K2A	1190	534	19662	1.39236	0.999999	0.476366	0.46309
GOTERM_BP_DIRECT	GO:0006006~glucose metabolic process	10	0.78064	0.0236083	AKT2, MYC, LEP, NPY1R, PDK4, APOD, PIK3R1, PPARA, TNF, GCK	1119	68	18082	2.37633	1	0.422348	0.414046
GOTERM_MF_DIRECT	GO:0016874~ligase activity	34	2.65418	0.0237594	NEDD4L, TNFAIP3, CBLB, UBR2, UBE3B, ACACB, RNF115, UCHL1, HECTD1, MTHFD1L, RNF19A, TRIM25, E4F1, ACSS1, TRIM21, GLUL, RNF20, TRIM63, SIAH1A, UBE4A, ASNS, WWP1, MID1, ASS1, RNF146, RNF144B, GCLC, RNF169, RNF125, LNX1, TTLL11, RAD18, BIRC2, TRIM56	1109	362	17446	1.47752	1	0.544802	0.536797
GOTERM_MF_DIRECT	GO:0001784~phosphotyrosine binding	5	0.39032	0.0241963	FGR, ZAP70, PTPN6, CBLB, SAMSN1	1109	18	17446	4.3698	1	0.544802	0.536797
GOTERM_MF_DIRECT	GO:0035259~glucocorticoid receptor binding	5	0.39032	0.0241963	IPO13, CEBPB, NR4A3, STAT3, ETS2	1109	18	17446	4.3698	1	0.544802	0.536797
GOTERM_BP_DIRECT	GO:0032870~cellular response to hormone stimulus	8	0.624512	0.0244194	JUN, UCP3, STAT3, ASNS, SIK1, JUNB, PGF, HCRTR1	1119	47	18082	2.75048	1	0.435016	0.426464
GOTERM_MF_DIRECT	GO:0005178~integrin binding	13	1.01483	0.0244855	SEMA7A, GFRA1, FGF1, CYR61, EGFR, ICAM1, MMP14, NOV, GPNMB, TSPAN4, NF2, ITGA5, AMICA1	1109	100	17446	2.04507	1	0.544802	0.536797
UP_KEYWORDS	Signal	280	21.8579	0.0245155	SPON1, IL1RN, PGAP3, SERPINE1, LDLRAD3, FZD10, TSKU, ICAM1, C4B, LGALS3, EDNRB, LIPG, PGLYRP1, AGFG2, HABP2, NHLRC3, MUSK, NUP210, IL1R1, PAPPA, COL8A2, SERPING1, CFB, CD101, EPHA2, PLA1A, CFD, IGSF8, IGSF6, CFH, SDC4, EBI3, PCDH15, PTTG1IP, APCDD1, C2, C3, HPX, ADAMTS15, STC2, OTOG, APOD, CD14, PROM1, SCN3B, ATRIP, CADM3, FZD5, FZD4, PRG4, CP, GDF5, BST1, SSPO, CD27, IFI27L2A, ACHE, ORM1, TINAGL…	1254	4543	22680	1.11471	0.999945	0.153708	0.13036
GOTERM_BP_DIRECT	GO:0031175~neuron projection development	16	1.24902	0.0250233	UCN, BTG2, SEMA7A, GFRA1, FRY, AGER, MECP2, IL6, ATCAY, ZFYVE27, NPY, ALKBH1, ULK1, PHGDH, STX3, CD44	1119	139	18082	1.86004	1	0.442994	0.434286
GOTERM_BP_DIRECT	GO:0071456~cellular response to hypoxia	13	1.01483	0.0250771	BNIP3, VLDLR, FOXO3, NDRG1, HIF1A, SLC9A1, ICAM1, STC2, ANKRD1, EIF4EBP1, CLCA1, HMOX1, NFE2L2	1119	103	18082	2.03949	1	0.442994	0.434286
GOTERM_CC_DIRECT	GO:0034705~potassium channel complex	4	0.312256	0.0252395	KCNA1, KCNAB1, KCNK1, KCNH1	1190	11	19662	6.00825	1	0.496649	0.482808
UP_SEQ_FEATURE	repeat:LRR 5	22	1.71741	0.0254833	LRRC14, LRRC58, TBCEL, STK11IP, LRTM2, LRRC49, RTN4RL2, PODN, LRRC2, TSKU, FBXL20, LRCH1, TLR9, LRIG1, LRRC8A, TLR7, LRRC8B, CD14, TLR5, TLR4, TLR13, TLR2	1141	210	18012	1.65379	1	1	0.999297
UP_KEYWORDS	Lipid droplet	6	0.468384	0.0261906	DGAT2, RSAD2, PLIN4, CIDEA, PNPLA2, PLIN5	1254	31	22680	3.50054	0.999972	0.161645	0.137091
INTERPRO	IPR000867:Insulin-like growth factor-binding protein, IGFBP	5	0.39032	0.0262118	NOV, IGFBP3, HTRA4, HTRA1, CYR61	1200	20	20594	4.29042	1	0.947295	0.943057
INTERPRO	IPR027231:Semaphorin	5	0.39032	0.0262118	SEMA6B, SEMA7A, SEMA4C, SEMA3E, SEMA3F	1200	20	20594	4.29042	1	0.947295	0.943057
INTERPRO	IPR000719:Protein kinase, catalytic domain	42	3.27869	0.0263881	PRKAA2, MAST2, BUB1B, PKMYT1, ACVR1B, EGFR, NUAK2, TBK1, IRAK2, AKT2, MKNK2, PIM3, MAP3K8, MAP3K6, IKBKE, CDK17, NTRK2, PLK3, MLKL, RIPK3, MUSK, PRKCD, NEK7, CSNK1E, SBK2, CLK1, ERN1, GAK, FGR, ZAP70, HCK, AXL, KIT, SGK3, ROR1, SIK1, ULK1, TRIB3, CDK12, SGK1, FGFR3, EPHA2	1200	515	20594	1.39959	1	0.947295	0.943057
KEGG_PATHWAY	mmu05143:African trypanosomiasis	7	0.546448	0.0265223	IL6, TLR9, FAS, TNF, MYD88, ICAM1, IDO1	514	35	7691	2.99261	0.999194	0.137812	0.11337
GOTERM_BP_DIRECT	GO:1901741~positive regulation of myoblast fusion	5	0.39032	0.0267236	MYOG, CD53, CXCL9, CCL8, IL4RA	1119	19	18082	4.25239	1	0.454295	0.445364
GOTERM_BP_DIRECT	GO:2001022~positive regulation of response to DNA damage stimulus	4	0.312256	0.0267519	BCLAF1, PAXIP1, MYC, PRKCD	1119	11	18082	5.87603	1	0.454295	0.445364
GOTERM_BP_DIRECT	GO:0019953~sexual reproduction	4	0.312256	0.0267519	VGF, LEP, STAT3, EIF4H	1119	11	18082	5.87603	1	0.454295	0.445364
GOTERM_BP_DIRECT	GO:0007175~negative regulation of epidermal growth factor-activated receptor activity	4	0.312256	0.0267519	ERRFI1, GPRC5A, CBLB, SOCS4	1119	11	18082	5.87603	1	0.454295	0.445364
GOTERM_BP_DIRECT	GO:0070233~negative regulation of T cell apoptotic process	4	0.312256	0.0267519	PNP, CCL5, CD27, IDO1	1119	11	18082	5.87603	1	0.454295	0.445364
GOTERM_BP_DIRECT	GO:0034142~toll-like receptor 4 signaling pathway	4	0.312256	0.0267519	NFKBIA, CD14, PIK3AP1, TLR4	1119	11	18082	5.87603	1	0.454295	0.445364
GOTERM_BP_DIRECT	GO:0050707~regulation of cytokine secretion	4	0.312256	0.0267519	TLR9, TLR5, TLR4, TLR2	1119	11	18082	5.87603	1	0.454295	0.445364
GOTERM_BP_DIRECT	GO:0001892~embryonic placenta development	6	0.468384	0.0268101	CEBPB, HECTD1, SP1, ARNT, HIF1A, EGFR	1119	28	18082	3.46266	1	0.454295	0.445364
GOTERM_BP_DIRECT	GO:0045765~regulation of angiogenesis	6	0.468384	0.0268101	ANGPT2, TNFRSF12A, LEP, SERPINE1, ITGA5, EPHA2	1119	28	18082	3.46266	1	0.454295	0.445364
GOTERM_BP_DIRECT	GO:0043410~positive regulation of MAPK cascade	13	1.01483	0.0268146	TBX1, NTRK2, IGFBP3, PRKCD, F2R, GAB1, SORBS3, IL6, BMP2, LEP, KIT, FAS, FGFR3	1119	104	18082	2.01988	1	0.454295	0.445364
UP_SEQ_FEATURE	repeat:LRR 12	11	0.858704	0.0269271	FBXL20, TLR9, LRIG1, LRRC8A, TLR7, LRRC8B, PODN, TLR5, TLR4, TLR13, TLR2	1141	79	18012	2.19807	1	1	0.999297
UP_KEYWORDS	Lipoprotein	57	4.44965	0.0270296	IFITM3, ACHE, CPM, IFITM1, CHIC1, IFITM2, HDLBP, LDLRAD3, TNF, AKAP12, UCHL1, MAP1LC3B, EDNRB, RAC2, CD177, CAR4, GBP5, CD52, GABARAPL1, ANXA13, PLAUR, NPY1R, RTN4RL2, GFRA1, RHOB, TIAM2, FGR, HCK, ARL4D, PLSCR1, PTP4A3, RNF125, RAB34, RHOJ, LY6A, PI4K2A, IGSF8, SEMA7A, RGS16, KCNA1, ZDHHC24, SGMS2, APOL7C, RAP1B, GNG3, RAB20, RASD1, CD14, GBP2, MARCKSL1, IIGP1, BST2, SELP, BST1, GNAL, FMNL2, DEG…	1254	780	22680	1.32168	0.99998	0.164257	0.139307
GOTERM_BP_DIRECT	GO:0030968~endoplasmic reticulum unfolded protein response	8	0.624512	0.0271157	PPP1R15A, ERN1, PTPN1, EDEM1, STC2, ATF3, HERPUD1, NFE2L2	1119	48	18082	2.69318	1	0.454295	0.445364
GOTERM_BP_DIRECT	GO:0010862~positive regulation of pathway-restricted SMAD protein phosphorylation	8	0.624512	0.0271157	BMP2, MSTN, BMP8A, INHBB, LGALS9, INHA, ACVR1B, GDF5	1119	48	18082	2.69318	1	0.454295	0.445364
GOTERM_BP_DIRECT	GO:0010942~positive regulation of cell death	8	0.624512	0.0271157	ACER2, EEF1A1, CDKN1A, IRF1, ZC3H12A, UCP2, HP, FAS	1119	48	18082	2.69318	1	0.454295	0.445364
UP_KEYWORDS	Iron	31	2.41998	0.0274887	STEAP4, HR, NPAS2, ALKBH8, HPX, CYP27B1, SLC25A28, ALKBH1, 2410016O06RIK, PHYHD1, HMOX1, CYP1B1, ACP5, POLE, XDH, ALOXE3, EGLN3, RRM2, RSAD2, SCARA5, CYBB, CDKAL1, CYP7B1, CH25H, CYP4F39, LCN2, CYP2E1, CDO1, CYB561, MOCS1, IDO1	1254	375	22680	1.49512	0.999983	0.164516	0.139526
GOTERM_BP_DIRECT	GO:0042742~defense response to bacterium	20	1.56128	0.0276441	CEBPB, HAMP2, FCER1G, NCF1, PRKCD, HP, IRGM2, ISG15, CXCL13, TNF, PLAC8, FCGR1, ADAMTS4, CLEC4D, BCL3, IRF8, LBP, CLEC4E, PGLYRP1, TLR5	1119	191	18082	1.69205	1	0.461031	0.451968
GOTERM_BP_DIRECT	GO:0072593~reactive oxygen species metabolic process	7	0.546448	0.0278453	BNIP3, SESN1, SESN2, DDIT4, PDK4, PLA2R1, CYR61	1119	38	18082	2.97667	1	0.461031	0.451968
GOTERM_BP_DIRECT	GO:0042594~response to starvation	7	0.546448	0.0278453	UCN, ZFP36, TBC1D5, PDK4, ULK1, ADM, FSTL1	1119	38	18082	2.97667	1	0.461031	0.451968
UP_KEYWORDS	Ligase	28	2.18579	0.0279204	TNFAIP3, CBLB, UBR2, UBE3B, ACACB, RNF115, UCHL1, MTHFD1L, TRIM25, E4F1, ACSS1, TRIM21, GLUL, TRIM63, SIAH1A, UBE4A, ASNS, WWP1, MID1, ASS1, RNF146, GCLC, RNF169, RNF125, LNX1, TTLL11, RAD18, TRIM56	1254	330	22680	1.53458	0.999986	0.164606	0.139602
GOTERM_BP_DIRECT	GO:0043408~regulation of MAPK cascade	9	0.702576	0.0280084	NTRK2, BMP2, MSTN, BMP8A, INHBB, INHA, PIK3AP1, GDF5, TLR13	1119	59	18082	2.46494	1	0.461919	0.452838
INTERPRO	IPR005829:Sugar transporter, conserved site	6	0.468384	0.0280616	SLC22A4, SLC22A3, SLC17A9, SLC2A1, SLC2A3, SLC2A6	1200	30	20594	3.43233	1	0.947295	0.943057
INTERPRO	IPR015615:Transforming growth factor-beta-related	6	0.468384	0.0280616	BMP2, MSTN, BMP8A, INHBB, INHA, GDF5	1200	30	20594	3.43233	1	0.947295	0.943057
UP_SEQ_FEATURE	DNA-binding region:A.T hook 2	4	0.312256	0.0284396	MECP2, HMGA1-RS1, SETBP1, HMGA1	1141	11	18012	5.74042	1	1	0.999297
UP_SEQ_FEATURE	domain:PARP catalytic	4	0.312256	0.0284396	TIPARP, ZC3HAV1, PARP14, PARP12	1141	11	18012	5.74042	1	1	0.999297
UP_SEQ_FEATURE	DNA-binding region:A.T hook 1	4	0.312256	0.0284396	MECP2, HMGA1-RS1, SETBP1, HMGA1	1141	11	18012	5.74042	1	1	0.999297
UP_KEYWORDS	Alternative initiation	9	0.702576	0.0284593	C3, HCK, CEBPB, B4GALT1, IFT81, MLYCD, ZBED6, PITX2, PLIN5	1254	66	22680	2.46629	0.999989	0.165315	0.140204
KEGG_PATHWAY	mmu01230:Biosynthesis of amino acids	11	0.858704	0.0286745	PSAT1, TAT, GPT2, CTH, PHGDH, MTR, MAT1A, ENO2, GLUL, PFKP, ASS1	514	76	7691	2.1657	0.999552	0.14582	0.119957
GOTERM_MF_DIRECT	GO:0001730~2'-5'-oligoadenylate synthetase activity	4	0.312256	0.0286961	OAS3, OAS1A, OASL1, OASL2	1109	11	17446	5.72047	1	0.591646	0.582953
GOTERM_MF_DIRECT	GO:0035326~enhancer binding	4	0.312256	0.0286961	TIPARP, SP1, ARNT, SOX9	1109	11	17446	5.72047	1	0.591646	0.582953
GOTERM_MF_DIRECT	GO:0048185~activin binding	4	0.312256	0.0286961	TGFBR3, ACVR1B, FSTL3, SMAD7	1109	11	17446	5.72047	1	0.591646	0.582953
GOTERM_MF_DIRECT	GO:0045236~CXCR chemokine receptor binding	4	0.312256	0.0286961	CXCL10, CXCL9, CXCL1, CXCL2	1109	11	17446	5.72047	1	0.591646	0.582953
INTERPRO	IPR003595:Protein-tyrosine phosphatase, catalytic	9	0.702576	0.0291288	PTPN1, PTP4A3, PTPN6, PTPRJ, PTPN12, MTMR4, TNS3, PTPRF, TNS1	1200	63	20594	2.45167	1	0.947295	0.943057
GOTERM_MF_DIRECT	GO:0042975~peroxisome proliferator activated receptor binding	5	0.39032	0.0291476	ASXL1, HMGA1-RS1, HMGA1, LPIN1, NFATC4	1109	19	17446	4.13981	1	0.591646	0.582953
INTERPRO	IPR026774:2'-5'-oligoadenylate synthase	4	0.312256	0.029156	OAS3, OAS1A, OASL1, OASL2	1200	12	20594	5.72056	1	0.947295	0.943057
INTERPRO	IPR013655:PAS fold-3	4	0.312256	0.029156	PER2, PER1, HIF3A, HIF1A	1200	12	20594	5.72056	1	0.947295	0.943057
INTERPRO	IPR018952:2'-5'-oligoadenylate synthetase 1, domain 2/C-terminal	4	0.312256	0.029156	OAS3, OAS1A, OASL1, OASL2	1200	12	20594	5.72056	1	0.947295	0.943057
KEGG_PATHWAY	mmu04915:Estrogen signaling pathway	13	1.01483	0.0291639	JUN, PRKCD, PIK3R1, HSPA2, EGFR, PIK3R5, SP1, AKT2, HSPA1B, HBEGF, ATF4, HSPA1A, FKBP5	514	98	7691	1.98489	0.999608	0.14582	0.119957
BIOCARTA	M_il1rPathway:Signal transduction through IL1R	9	0.702576	0.0293244	NFKBIA, IL6, IL1RN, JUN, IRAK2, IL1R1, TOLLIP, TNF, MYD88	150	33	1289	2.34364	0.997072	1	1
INTERPRO	IPR001611:Leucine-rich repeat	24	1.87354	0.0294441	LRRC14, LRRC58, LRRC25, NTRK2, LRTM2, LRRC49, NLRC5, RTN4RL2, PODN, LRRC2, TSKU, FBXL20, LRG1, LRCH1, TLR9, LRIG1, LRRC8A, TLR7, LRRC8B, CD14, TLR5, TLR4, TLR13, TLR2	1200	259	20594	1.59027	1	0.947295	0.943057
BIOCARTA	m_fibrinolysisPathway:Fibrinolysis Pathway	5	0.39032	0.0295352	FGB, FGA, FGG, SERPINE1, F2R	150	11	1289	3.90606	0.997194	1	1
GOTERM_MF_DIRECT	GO:0048020~CCR chemokine receptor binding	6	0.468384	0.0296766	CCL9, CCL8, CCL22, CCL3, CCL19, CCL17	1109	28	17446	3.37099	1	0.591998	0.583299
INTERPRO	IPR004279:Perilipin	3	0.234192	0.0301012	PLIN4, PLIN2, PLIN5	1200	5	20594	10.297	1	0.947295	0.943057
UP_KEYWORDS	Cell cycle	47	3.66901	0.0301457	LIN54, CDKN1A, CTDP1, BUB1B, SMC5, PKMYT1, MRPL41, NPAT, RGS2, RASSF1, PARD6B, RACGAP1, RASSF4, PIM3, MAP3K8, E4F1, TRIM21, FANCI, MYOG, CDT1, PLK3, GADD45A, FBXW11, USP3, PRKCD, SIAH1A, ANXA11, INO80, ZWINT, FBXO31, GAK, ANLN, ASPM, TFDP2, NASP, PAPD7, CCNE1, TACC3, PMP22, MCM3, TXNIP, PHF13, FAM32A, SIK1, MCM6, CCNO, ARL8A	1254	626	22680	1.3579	0.999994	0.172573	0.146359
INTERPRO	IPR006020:Phosphotyrosine interaction domain	7	0.546448	0.0301765	EPS8, NOS1AP, FAM43A, TNS3, SH2D5, APBB3, TNS1	1200	41	20594	2.93004	1	0.947295	0.943057
INTERPRO	IPR023795:Protease inhibitor I4, serpin, conserved site	8	0.624512	0.030199	SERPINA3F, SERPINE1, SERPINA3K, SERPING1, SERPINA3M, SERPINA3N, SERPINA1E, SERPINA3H	1200	52	20594	2.64026	1	0.947295	0.943057
UP_SEQ_FEATURE	repeat:LRR 15	8	0.624512	0.0303003	TLR9, LRRC8A, TLR7, PODN, TLR5, TLR4, TLR13, TLR2	1141	48	18012	2.63103	1	1	0.999297
GOTERM_MF_DIRECT	GO:0004672~protein kinase activity	46	3.59094	0.0303027	PRKAA2, MAST2, BUB1B, PKMYT1, ACVR1B, EGFR, NUAK2, TBK1, IRAK2, AKT2, CCL5, MKNK2, PDK4, CCL3, PIM3, MAP3K8, SOX9, MAP3K6, IKBKE, CDK17, NTRK2, PLK3, MLKL, RIPK3, MUSK, PRKCD, NEK7, CSNK1E, SBK2, CLK1, ERN1, GAK, FGR, ZAP70, HCK, AXL, KIT, SGK3, ROR1, SIK1, ULK1, TRIB3, CDK12, SGK1, FGFR3, EPHA2	1109	531	17446	1.36279	1	0.594241	0.585509
GOTERM_BP_DIRECT	GO:0045732~positive regulation of protein catabolic process	9	0.702576	0.0306316	CUL4A, TIPARP, NEDD4L, TNFAIP3, TRIB3, CBLB, SOX9, FOXO1, IER3	1119	60	18082	2.42386	1	0.503216	0.493324
GOTERM_BP_DIRECT	GO:0097421~liver regeneration	6	0.468384	0.0307981	NFKBIA, CEBPB, MYC, UCP2, HMOX1, EGFR	1119	29	18082	3.34326	1	0.503991	0.494083
UP_KEYWORDS	Cholesterol metabolism	8	0.624512	0.0309831	PRKAA2, NPC1, HDLBP, MVD, HMGCS2, VLDLR, CYP7B1, FDFT1	1254	55	22680	2.63071	0.999996	0.174255	0.147786
GOTERM_BP_DIRECT	GO:0034605~cellular response to heat	7	0.546448	0.0312461	CXCL10, CDKN1A, ARPP21, RASA3, SCARA5, HMOX1, FGF1	1119	39	18082	2.90035	1	0.509347	0.499334
KEGG_PATHWAY	mmu04014:Ras signaling pathway	24	1.87354	0.0313743	ANGPT2, CSF1, GAB1, PIK3R1, GAB2, FGF1, ETS2, EGFR, PGF, PIK3R5, RAP1B, ZAP70, RASSF1, GNG3, TBK1, RASA3, AKT2, KIT, REL, RAC2, FGFR3, PLA1A, EPHA2, BCL2L1	514	229	7691	1.56818	0.999786	0.153966	0.126659
UP_KEYWORDS	Calcium/phospholipid-binding	4	0.312256	0.0317249	ANXA1, ANXA13, ANXA11, DOC2B	1254	13	22680	5.56496	0.999997	0.174255	0.147786
UP_KEYWORDS	Lipid biosynthesis	16	1.24902	0.031763	PCYT1B, PRKAA2, DGAT2, AGPAT9, OXSM, ELOVL3, HSD17B7, ACACB, AGPAT3, CH25H, UGCG, DEGS1, MVD, HMGCS2, MLYCD, FDFT1	1254	160	22680	1.80861	0.999997	0.174255	0.147786
GOTERM_BP_DIRECT	GO:0030318~melanocyte differentiation	5	0.39032	0.0318142	EDNRB, MLPH, KIT, MYO5A, SOX10	1119	20	18082	4.03977	1	0.511793	0.501732
GOTERM_BP_DIRECT	GO:0044130~negative regulation of growth of symbiont in host	5	0.39032	0.0318142	IRF8, LBP, TNF, MYD88, TLR2	1119	20	18082	4.03977	1	0.511793	0.501732
INTERPRO	IPR001627:Semaphorin/CD100 antigen	6	0.468384	0.0319058	SEMA6B, SEMA7A, SEMA4C, PLXNB2, SEMA3E, SEMA3F	1200	31	20594	3.32161	1	0.983578	0.979177
GOTERM_CC_DIRECT	GO:0016363~nuclear matrix	12	0.936768	0.0322189	ZFP326, CEBPB, BLM, CLIC4, SCAF8, NUFIP1, PAXIP1, ZFP703, PRKCD, ENC1, MAT1A, SORBS1	1190	97	19662	2.04404	1	0.580588	0.564408
GOTERM_CC_DIRECT	GO:1990316~ATG1/ULK1 kinase complex	3	0.234192	0.0323239	TBC1D5, SESN2, ULK1	1190	5	19662	9.91361	1	0.580588	0.564408
GOTERM_CC_DIRECT	GO:0005719~nuclear euchromatin	6	0.468384	0.0323606	JUN, TBP, ALKBH1, MYC, ASH2L, HIST1H1C	1190	30	19662	3.30454	1	0.580588	0.564408
GOTERM_BP_DIRECT	GO:0051091~positive regulation of sequence-specific DNA binding transcription factor activity	13	1.01483	0.0325511	FZD4, IFRD1, ARID5B, TNF, ABRA, FOSL1, IL6, CSRP3, KIT, TRIM25, TLR4, TRIM21, ARHGEF5	1119	107	18082	1.96325	1	0.511793	0.501732
GOTERM_MF_DIRECT	GO:0042803~protein homodimerization activity	65	5.07416	0.0325894	ACHE, MSTN, CSF1, GLDC, PLEK, HP, ENO2, MYOM3, RPS19, SPATA24, AMICA1, SBF2, ANXA1, DGAT2, TNNC1, TCF12, COL23A1, FGG, SIAH1A, TAP1, MAT1A, HOGA1, SDCBP2, MID1, PGF, ERN1, ALDH1A3, KIT, MVD, ATF3, TLR13, MYH7, CEBPB, CANT1, CEBPD, ODC1, NPR3, IL6RA, SRM, MTHFD1L, IRAK2, HSF2, CCL5, STC2, FAM132B, HMOX1, XDH, MCL1, TBX1, NTRK2, SMAD1, JUN, CADM3, FZD4, BNIP3, ZBTB16, CIDEA, ASNS, INHBB, BMP2, NR4A…	1109	798	17446	1.28137	1	0.628431	0.619198
INTERPRO	IPR001849:Pleckstrin homology domain	24	1.87354	0.0328628	FARP1, OSBPL3, PLEK, GAB1, DAPP1, IRS2, ASAP1, PLEKHA4, GAB2, ARHGAP26, OSBPL11, TIAM2, APBB1IP, NET1, ANLN, CNKSR1, ADAP2, RASA3, AKT2, PLEKHM2, OSBPL1A, PHLDA1, SBF2, ARHGEF5	1200	262	20594	1.57206	1	0.991401	0.986965
GOTERM_BP_DIRECT	GO:0032956~regulation of actin cytoskeleton organization	8	0.624512	0.0330993	FGR, BST2, PRKCD, TWF2, FZD10, BAIAP2, ARHGEF5, GPM6B	1119	50	18082	2.58545	1	0.511793	0.501732
UP_KEYWORDS	Cytoplasmic vesicle	38	2.96643	0.0332413	CLIC4, CHIC1, KCNA1, MAP1LC3B, RAB20, RACGAP1, GPNMB, WHAMM, NRBF2, TRIM21, PHLDA1, TRP53INP1, GABARAPL1, ANXA1, SEMA4C, IRGM1, ZFYVE21, TICAM1, MYO1E, HCK, CLIP1, SEC23IP, ARC, ARHGAP30, SYT12, TBC1D5, RAB34, DMXL2, TLR9, SGK3, TLR7, HAP1, KCNK1, CYB561, FGFR3, PI4K2A, BCL2L1, TLR2	1254	489	22680	1.40547	0.999998	0.179867	0.152546
GOTERM_BP_DIRECT	GO:0071560~cellular response to transforming growth factor beta stimulus	9	0.702576	0.0334184	CX3CR1, APAF1, SERPINE1, ANKRD1, SOX9, SOX6, DBN1, RUNX1, SMAD7	1119	61	18082	2.38413	1	0.511793	0.501732
KEGG_PATHWAY	mmu05100:Bacterial invasion of epithelial cells	11	0.858704	0.0336067	CTTN, ARPC1B, GAB1, HCLS1, CBLB, ITGA5, PIK3R1, ARPC5, WASF2, ACTG1, PIK3R5	514	78	7691	2.11017	0.999884	0.161923	0.133205
UP_SEQ_FEATURE	domain:Fibrinogen C-terminal	6	0.468384	0.0336136	FGB, ANGPT2, ANGPTL7, FGG, FGL2, ANGPTL4	1141	29	18012	3.2661	1	1	0.999297
GOTERM_BP_DIRECT	GO:0014878~response to electrical stimulus involved in regulation of muscle adaptation	3	0.234192	0.0336958	MYOG, TRIM63, FBXO32	1119	5	18082	9.69544	1	0.511793	0.501732
GOTERM_BP_DIRECT	GO:0002408~myeloid dendritic cell chemotaxis	3	0.234192	0.0336958	RETNLG, CCL19, ARHGEF5	1119	5	18082	9.69544	1	0.511793	0.501732
GOTERM_BP_DIRECT	GO:0045351~type I interferon biosynthetic process	3	0.234192	0.0336958	IRF7, MYD88, IRF9	1119	5	18082	9.69544	1	0.511793	0.501732
GOTERM_BP_DIRECT	GO:0034134~toll-like receptor 2 signaling pathway	3	0.234192	0.0336958	TNIP2, PIK3AP1, TLR2	1119	5	18082	9.69544	1	0.511793	0.501732
GOTERM_BP_DIRECT	GO:0042590~antigen processing and presentation of exogenous peptide antigen via MHC class I	3	0.234192	0.0336958	FCGR1, FCGR3, FCER1G	1119	5	18082	9.69544	1	0.511793	0.501732
GOTERM_BP_DIRECT	GO:0033629~negative regulation of cell adhesion mediated by integrin	3	0.234192	0.0336958	ACER2, SERPINE1, CYP1B1	1119	5	18082	9.69544	1	0.511793	0.501732
GOTERM_BP_DIRECT	GO:0072378~blood coagulation, fibrin clot formation	3	0.234192	0.0336958	FGB, FGA, FGG	1119	5	18082	9.69544	1	0.511793	0.501732
GOTERM_BP_DIRECT	GO:0032732~positive regulation of interleukin-1 production	3	0.234192	0.0336958	LGALS9, TLR4, HAVCR2	1119	5	18082	9.69544	1	0.511793	0.501732
GOTERM_BP_DIRECT	GO:0036091~positive regulation of transcription from RNA polymerase II promoter in response to oxidative stress	3	0.234192	0.0336958	SESN2, ATF4, NFE2L2	1119	5	18082	9.69544	1	0.511793	0.501732
GOTERM_BP_DIRECT	GO:0032354~response to follicle-stimulating hormone	3	0.234192	0.0336958	TGFBR3, PAPPA, ASNS	1119	5	18082	9.69544	1	0.511793	0.501732
GOTERM_BP_DIRECT	GO:0035754~B cell chemotaxis	3	0.234192	0.0336958	CH25H, CXCL13, CYP7B1	1119	5	18082	9.69544	1	0.511793	0.501732
GOTERM_BP_DIRECT	GO:0002730~regulation of dendritic cell cytokine production	3	0.234192	0.0336958	TLR9, TLR4, TLR2	1119	5	18082	9.69544	1	0.511793	0.501732
GOTERM_BP_DIRECT	GO:1900426~positive regulation of defense response to bacterium	3	0.234192	0.0336958	RAB34, LGALS9, HAVCR2	1119	5	18082	9.69544	1	0.511793	0.501732
INTERPRO	IPR011029:Death-like domain	11	0.858704	0.0339025	IFIH1, EDAR, CASP8, APAF1, IRAK2, DDX58, DLG5, CASP4, FAS, MYD88, BIRC2	1200	89	20594	2.1211	1	0.991401	0.986965
GOTERM_BP_DIRECT	GO:0008202~steroid metabolic process	11	0.858704	0.0340581	CH25H, PRKAA2, NPC1, HDLBP, CYP1B1, MVD, HMGCS2, CYP2E1, VLDLR, CYP7B1, FDFT1	1119	84	18082	2.11607	1	0.511793	0.501732
GOTERM_BP_DIRECT	GO:0045820~negative regulation of glycolytic process	4	0.312256	0.034063	MYOG, STAT3, DDIT4, IER3	1119	12	18082	5.38636	1	0.511793	0.501732
GOTERM_BP_DIRECT	GO:0043922~negative regulation by host of viral transcription	4	0.312256	0.034063	REST, JUN, CCL5, CCL3	1119	12	18082	5.38636	1	0.511793	0.501732
GOTERM_BP_DIRECT	GO:0010038~response to metal ion	4	0.312256	0.034063	TNNC1, NEDD4L, MT2, MT1	1119	12	18082	5.38636	1	0.511793	0.501732
GOTERM_BP_DIRECT	GO:0050714~positive regulation of protein secretion	7	0.546448	0.0349065	FGB, FGA, SEC24A, RAB34, FGG, ANKRD1, EXPH5	1119	40	18082	2.82784	1	0.520551	0.510318
GOTERM_BP_DIRECT	GO:0007281~germ cell development	7	0.546448	0.0349065	ANGPT2, ERCC1, KIT, BMP8A, FANCC, SMAD5, BCL2L1	1119	40	18082	2.82784	1	0.520551	0.510318
GOTERM_BP_DIRECT	GO:0032715~negative regulation of interleukin-6 production	6	0.468384	0.0351391	ZC3H12A, TLR9, TNFAIP3, TNF, TLR4, HAVCR2	1119	30	18082	3.23181	1	0.520551	0.510318
GOTERM_BP_DIRECT	GO:0042517~positive regulation of tyrosine phosphorylation of Stat3 protein	6	0.468384	0.0351391	IL6, LEP, STAT3, KIT, IL6RA, FGFR3	1119	30	18082	3.23181	1	0.520551	0.510318
UP_SEQ_FEATURE	short sequence motif:LXXIL motif	3	0.234192	0.0352021	LPIN1, LPIN2, LPIN3	1141	5	18012	9.47169	1	1	0.999297
INTERPRO	IPR011009:Protein kinase-like domain	44	3.43482	0.0354207	SMG1, PRKAA2, MAST2, BUB1B, PKMYT1, ACVR1B, EGFR, NUAK2, TBK1, IRAK2, AKT2, MKNK2, PIM3, MAP3K8, MAP3K6, IKBKE, CDK17, NTRK2, PLK3, MLKL, RIPK3, MUSK, PRKCD, NEK7, CSNK1E, SBK2, CLK1, ERN1, GAK, FGR, ZAP70, HCK, AXL, KIT, SGK3, ROR1, SIK1, ULK1, TRIB3, PI4KB, CDK12, SGK1, FGFR3, EPHA2	1200	556	20594	1.35812	1	0.991401	0.986965
GOTERM_MF_DIRECT	GO:0070728~leucine binding	3	0.234192	0.0354297	SESN1, SESN2, UBR2	1109	5	17446	9.43877	1	0.630188	0.620929
GOTERM_MF_DIRECT	GO:0035662~Toll-like receptor 4 binding	3	0.234192	0.0354297	SAA3, S100A9, S100A8	1109	5	17446	9.43877	1	0.630188	0.620929
GOTERM_MF_DIRECT	GO:0048403~brain-derived neurotrophic factor binding	3	0.234192	0.0354297	NTRK2, PZP, HAP1	1109	5	17446	9.43877	1	0.630188	0.620929
GOTERM_MF_DIRECT	GO:0048248~CXCR3 chemokine receptor binding	3	0.234192	0.0354297	CXCL10, CXCL9, CXCL13	1109	5	17446	9.43877	1	0.630188	0.620929
KEGG_PATHWAY	mmu05211:Renal cell carcinoma	10	0.78064	0.0356703	RAP1B, EGLN3, JUN, AKT2, GAB1, SLC2A1, ARNT, PIK3R1, HIF1A, PIK3R5	514	68	7691	2.20045	0.999934	0.168685	0.138767
GOTERM_CC_DIRECT	GO:0005789~endoplasmic reticulum membrane	56	4.37158	0.0357199	FAM69B, ATP2A2, HERPUD1, UCHL1, CASP4, CYP1B1, SEC63, RHBDF1, TGTP2, NUP210, RSAD2, RHBDF2, ELOVL3, SHISA5, CDKAL1, CYP7B1, ERN1, CH25H, PIGA, RFT1, IGTP, TLR9, GM4951, TLR7, PIGL, SGK1, FKBP5, PPP1R15A, CANT1, AGPAT9, ATP10D, ATP10A, PKMYT1, AGPAT3, EGFR, SLC9A1, HMOX1, LRRC8B, KDSR, FDFT1, PEX16, SEC24A, ICMT, PNPLA7, OSBPL3, IRGM2, IRGM1, FMO2, IFI47, IIGP1, TM6SF2, TTC9, TMEM119, DEGS1, LPIN1…	1190	710	19662	1.3032	1	0.622546	0.605196
PIR_SUPERFAMILY	PIRSF037037:kelch-like protein, gigaxonin type	8	0.624512	0.0359791	IVNS1ABP, KLHL15, KLHL38, ENC1, KBTBD2, KLHL34, KLHL24, KLHL30	142	41	1807	2.483	0.988557	1	1
INTERPRO	IPR017948:Transforming growth factor beta, conserved site	6	0.468384	0.0360631	BMP2, MSTN, BMP8A, INHBB, INHA, GDF5	1200	32	20594	3.21781	1	0.991401	0.986965
INTERPRO	IPR017441:Protein kinase, ATP binding site	33	2.57611	0.036252	PRKAA2, PKMYT1, ACVR1B, EGFR, NUAK2, TBK1, AKT2, MKNK2, PIM3, MAP3K6, IKBKE, CDK17, NTRK2, PLK3, RIPK3, MUSK, PRKCD, NEK7, CSNK1E, SBK2, CLK1, FGR, ZAP70, HCK, AXL, KIT, SGK3, SIK1, ULK1, CDK12, SGK1, FGFR3, EPHA2	1200	394	20594	1.4374	1	0.991401	0.986965
KEGG_PATHWAY	mmu05410:Hypertrophic cardiomyopathy (HCM)	11	0.858704	0.0362832	IL6, PRKAA2, TPM3, MYL2, TNNC1, MYL3, ITGA2B, DMD, ITGA5, TNF, ACTG1	514	79	7691	2.08346	0.999944	0.168685	0.138767
UP_KEYWORDS	Proteoglycan	7	0.546448	0.0362882	TGFBR3, VCAN, CSF1, SDC4, SPOCK2, PRG4, CD44	1254	45	22680	2.8134	1	0.193701	0.164278
GOTERM_BP_DIRECT	GO:0097190~apoptotic signaling pathway	8	0.624512	0.0363966	DIDO1, CASP8, APAF1, FAS, PAWR, TICAM1, TNF, AY074887	1119	51	18082	2.53476	1	0.537295	0.526732
UP_SEQ_FEATURE	topological domain:Extracellular	164	12.8025	0.0364648	CSF3R, CSF1, ITGA2B, LDLRAD3, FZD10, TMEM140, TNF, GLDN, ICAM1, IL18RAP, EDNRB, ZFYVE27, PTGDR, IL13RA1, IER3, SEMA6B, MUSK, SCARA5, IL1R1, COL23A1, F2R, SHISA5, NPY1R, CYBB, ATP11A, MPEG1, EDAR, FCGR1, CLDN5, FCGR3, CLEC4D, NINJ1, RELL1, ROR1, CLEC4E, PLA2R1, CD101, EPHA2, SLC22A4, IGSF8, CD274, CHRNA2, IGSF6, SDC4, SLC41A2, SLC1A1, NPR3, IL4RA, FPR1, PCDH15, CSF2RB, SLC1A5, PTTG1IP, FPR2, APCDD…	1141	2256	18012	1.14757	1	1	0.999297
GOTERM_MF_DIRECT	GO:0030371~translation repressor activity	4	0.312256	0.0364932	EIF4EBP1, CIRBP, EIF4EBP2, SAMD4	1109	12	17446	5.24376	1	0.630188	0.620929
GOTERM_MF_DIRECT	GO:0036002~pre-mRNA binding	4	0.312256	0.0364932	PER2, RBM4, RBM14, PTBP2	1109	12	17446	5.24376	1	0.630188	0.620929
GOTERM_MF_DIRECT	GO:0044548~S100 protein binding	4	0.312256	0.0364932	ANXA11, ATP2A2, FGF1, AGER	1109	12	17446	5.24376	1	0.630188	0.620929
INTERPRO	IPR011993:Pleckstrin homology-like domain	34	2.65418	0.0366676	PLEK, SMEK2, DAPP1, IRS2, ASAP1, OSBPL11, MTMR4, EPS8, ADAP2, AKT2, FAM43A, TNS3, SH2D5, APBB3, PHLDA1, SBF2, TNS1, FARP1, OSBPL3, GAB1, PLEKHA4, GAB2, ARHGAP26, TIAM2, NET1, APBB1IP, ANLN, CNKSR1, RASA3, NOS1AP, PLEKHM2, NF2, OSBPL1A, ARHGEF5	1200	409	20594	1.42664	1	0.991401	0.986965
GOTERM_BP_DIRECT	GO:0051897~positive regulation of protein kinase B signaling	12	0.936768	0.0369379	IL6, CSF3, AXL, LEP, GCNT2, HCLS1, PTPRJ, CCL19, TNF, EGFR, HBEGF, PIK3R5	1119	97	18082	1.99906	1	0.543386	0.532703
GOTERM_CC_DIRECT	GO:0030018~Z disc	14	1.0929	0.0371002	TRIM63, HSPB1, FBXO32, CSRP3, BAG3, NOS1AP, MYO18B, TCAP, DMD, FLNC, SCN3B, PDLIM5, MYOZ2, MYH7	1190	124	19662	1.86546	1	0.628642	0.611123
INTERPRO	IPR015424:Pyridoxal phosphate-dependent transferase	7	0.546448	0.0371231	PSAT1, GLDC, HDC, TAT, GPT2, CTH, MOCOS	1200	43	20594	2.79376	1	0.991401	0.986965
INTERPRO	IPR015421:Pyridoxal phosphate-dependent transferase, major region, subdomain 1	7	0.546448	0.0371231	PSAT1, GLDC, HDC, TAT, GPT2, CTH, MOCOS	1200	43	20594	2.79376	1	0.991401	0.986965
INTERPRO	IPR000884:Thrombospondin, type 1 repeat	9	0.702576	0.0371498	ADAMTS4, ADAMTS15, SPON1, ADAMTS2, NOV, ADAMTSL2, SSPO, ADAMTS9, CYR61	1200	66	20594	2.34023	1	0.991401	0.986965
UP_KEYWORDS	Ion transport	46	3.59094	0.0371913	KCNK5, SLC22A4, SLC22A3, CLIC4, STEAP4, CHRNA2, KCNE4, CATSPER4, KCNA1, SLC41A2, CLCNKB, ATP2A2, SLC9A1, SLC22A12, CACNA1I, KCNV2, SLC25A28, RACGAP1, CLCA1, SCN7A, ATP6V1H, LRRC8A, LRRC8B, KCNN3, SCN3B, CNNM3, KCNH1, SLC13A3, SLC10A6, SCARA5, FAM26D, KCNJ12, SLC30A5, CYBB, PKDREJ, KCNAB1, HTR3B, CP, MCOLN2, SLC39A14, CLCN7, TMEM37, SLC9A8, LCN2, FAM26F, KCNK1	1254	619	22680	1.34404	1	0.195874	0.166121
GOTERM_BP_DIRECT	GO:0043153~entrainment of circadian clock by photoperiod	5	0.39032	0.0374338	PER1, RBM4, RBM14, CRY2, SIK1	1119	21	18082	3.8474	1	0.546871	0.53612
GOTERM_BP_DIRECT	GO:0045648~positive regulation of erythrocyte differentiation	5	0.39032	0.0374338	HMGB2, ISG15, FOXO3, ACVR1B, HIF1A	1119	21	18082	3.8474	1	0.546871	0.53612
INTERPRO	IPR027417:P-loop containing nucleoside triphosphate hydrolase	67	5.23029	0.0378171	DDX3Y, EIF4A1, CHD4, SMC5, ZFYVE1, EFTUD2, IFIH1, MYO18B, DHX58, DHX15, RAC2, DYNC2H1, GBP5, TOR3A, TGTP2, APAF1, DDX58, DDX56, TAP1, CLPX, GNL3, RHOB, TPST2, EEF1A1, ASPM, ARL4D, MYH1, GBP10, NAV3, RAB34, RHOJ, IGTP, MCM3, CMPK2, GM4951, MCM6, ARL8A, MYH7, SLFN8, BLM, PFKFB4, DHX8, NLRC5, GTPBP10, GVIN1, RAP1B, SBNO2, RAB20, RASD1, MTHFD1L, GBP2, GBP4, MX2, ABCA4, IRGM2, IRGM1, MYO5A, IFI47, INO…	1200	909	20594	1.26494	1	0.994368	0.989919
UP_KEYWORDS	Voltage-gated channel	14	1.0929	0.0380812	CLIC4, KCNJ12, CATSPER4, KCNE4, KCNA1, CLCNKB, CYBB, KCNAB1, CACNA1I, TMEM37, KCNV2, SCN7A, SCN3B, KCNH1	1254	136	22680	1.86181	1	0.197922	0.167858
GOTERM_BP_DIRECT	GO:0033138~positive regulation of peptidyl-serine phosphorylation	10	0.78064	0.0382552	PPP1R15A, UCN, NTRK2, IL6, CSF3, AKT2, HCLS1, TNF, FNIP2, CD44	1119	74	18082	2.18366	1	0.556943	0.545994
GOTERM_MF_DIRECT	GO:0030674~protein binding, bridging	9	0.702576	0.0382617	FGB, FGA, CNKSR1, ANXA1, NUFIP1, PRKAA2, FGG, TCAP, FSCN2	1109	61	17446	2.32101	1	0.651012	0.641446
GOTERM_BP_DIRECT	GO:0051930~regulation of sensory perception of pain	7	0.546448	0.038832	EDNRB, FCGR4, F2R, CCL3, TLR4, CTSS, SLC9A1	1119	41	18082	2.75887	1	0.559552	0.548552
GOTERM_BP_DIRECT	GO:0097191~extrinsic apoptotic signaling pathway	7	0.546448	0.038832	CASP8, TNFRSF12A, CD27, FAS, ACVR1B, BID, TNF	1119	41	18082	2.75887	1	0.559552	0.548552
GOTERM_BP_DIRECT	GO:0031397~negative regulation of protein ubiquitination	7	0.546448	0.038832	PER2, GCLC, TNFAIP3, ISG15, GBP4, SOX4, SMAD7	1119	41	18082	2.75887	1	0.559552	0.548552
GOTERM_BP_DIRECT	GO:0009636~response to toxic substance	11	0.858704	0.0391626	CDKN1A, CCL5, DHX15, CCL3, CYP1B1, FAS, ARNT, ASNS, NUPR1, SLC6A1, TLR2	1119	86	18082	2.06686	1	0.560598	0.549578
GOTERM_BP_DIRECT	GO:0043524~negative regulation of neuron apoptotic process	17	1.32709	0.0391702	NTRK2, CEBPB, BTG2, JUN, F2R, MT1, GDF5, HIF1A, MECP2, FAM134B, GCLC, NR4A3, AXL, ALKBH1, HMOX1, CCL2, BCL2L1	1119	160	18082	1.7169	1	0.560598	0.549578
INTERPRO	IPR003961:Fibronectin, type III	20	1.56128	0.039486	MYBPC1, CSF3R, IL10RA, EBI3, FNDC3B, IL4RA, IL6RA, PTPRJ, CSF2RB, IL2RG, MID1, PTPRF, MYOM3, NFASC, AXL, IGDCC3, IL3RA, GM13305, IL13RA1, EPHA2	1200	211	20594	1.6267	1	1	0.996083
SMART	SM00121:IB	5	0.39032	0.0395697	NOV, IGFBP3, HTRA4, HTRA1, CYR61	730	19	10425	3.75811	1	1	0.99734
SMART	SM00848:SM00848	5	0.39032	0.0395697	CTLA2B, CTLA2A, 4930486L24RIK, CTSL, CTSS	730	19	10425	3.75811	1	1	0.99734
GOTERM_BP_DIRECT	GO:0071479~cellular response to ionizing radiation	6	0.468384	0.039839	NET1, BLM, CDKN1A, GADD45A, INO80, RHOB	1119	31	18082	3.12756	1	0.567243	0.556092
GOTERM_BP_DIRECT	GO:0042752~regulation of circadian rhythm	8	0.624512	0.0399032	PER2, PER1, PRKAA2, FBXW11, CRY2, CSNK1E, PPARA, NPAS2	1119	52	18082	2.48601	1	0.567243	0.556092
BIOCARTA	m_il10Pathway:IL-10 Anti-inflammatory Signaling Pathway	5	0.39032	0.0404099	IL6, IL10RA, STAT3, HMOX1, TNF	150	12	1289	3.58056	0.999692	1	1
GOTERM_MF_DIRECT	GO:0001530~lipopolysaccharide binding	5	0.39032	0.0407235	SELP, LBP, CD14, TLR4, TLR2	1109	21	17446	3.74555	1	0.670757	0.660901
GOTERM_MF_DIRECT	GO:0000980~RNA polymerase II distal enhancer sequence-specific DNA binding	10	0.78064	0.0409887	JUN, H3F3B, ZBTB16, REL, CHD4, SOX10, BACH1, GATAD2B, BACH2, NFE2L2	1109	73	17446	2.15497	1	0.670757	0.660901
GOTERM_BP_DIRECT	GO:0006629~lipid metabolic process	39	3.0445	0.04104	IL1RN, PRKAA2, AGPAT9, HDLBP, SGMS2, VLDLR, HSD17B7, ACACB, AGPAT3, C3, UGCG, LIPG, APOD, HMGCS2, KDSR, MLYCD, ALOXE3, FDFT1, PCYT1B, DGAT2, PNPLA7, OXSM, ELOVL3, CIDEA, CYP7B1, ACER2, CH25H, NPC1, LEP, ASPG, MVD, DEGS1, PPARA, LPIN1, LPIN2, LPIN3, PLIN5, PNPLA2, PLA1A	1119	459	18082	1.37299	1	0.581445	0.570015
GOTERM_MF_DIRECT	GO:0030971~receptor tyrosine kinase binding	8	0.624512	0.0411614	NTRK2, PTPN1, ANGPT2, FIZ1, CBLB, PIK3R1, FAM150B, PTPRF	1109	51	17446	2.46765	1	0.670757	0.660901
GOTERM_CC_DIRECT	GO:0002102~podosome	6	0.468384	0.0414401	SVIL, CTTN, TPM3, ASAP1, PTPN12, ARHGEF5	1190	32	19662	3.098	1	0.683202	0.664162
GOTERM_BP_DIRECT	GO:0016567~protein ubiquitination	32	2.49805	0.0417212	KLHL15, KLHL38, NEDD4L, TNFAIP3, CBLB, KLHL34, BACH1, KLHL30, BACH2, NUB1, HECTD1, RNF19A, UBD, ENC1, TRIM25, E4F1, DCAF10, TRIM21, SOCS4, HERC6, FBXW11, SIAH1A, UBE4A, WWP1, KLHL24, FBXO32, FBXO30, RNF144B, RNF169, RNF125, KBTBD2, NFE2L2	1119	362	18082	1.42843	1	0.589121	0.577539
INTERPRO	IPR001111:Transforming growth factor-beta, N-terminal	5	0.39032	0.0417619	BMP2, MSTN, BMP8A, INHBB, GDF5	1200	23	20594	3.7308	1	1	0.996083
UP_KEYWORDS	Serine protease inhibitor	10	0.78064	0.0419819	SERPINA3C, ITIH4, SERPINA3F, SERPINE1, PZP, SERPINA3K, SERPING1, SERPINA3M, SERPINA3N, SERPINA1E	1254	84	22680	2.15311	1	0.215362	0.182648
GOTERM_BP_DIRECT	GO:0002523~leukocyte migration involved in inflammatory response	4	0.312256	0.0422949	ITGAM, CCL2, S100A9, S100A8	1119	13	18082	4.97202	1	0.591288	0.579664
GOTERM_BP_DIRECT	GO:0061158~3'-UTR-mediated mRNA destabilization	4	0.312256	0.0422949	ZC3H12D, ZFP36, ZC3H12A, RC3H1	1119	13	18082	4.97202	1	0.591288	0.579664
GOTERM_BP_DIRECT	GO:2000177~regulation of neural precursor cell proliferation	4	0.312256	0.0422949	NF2, FOXO3, PTBP2, FOXO1	1119	13	18082	4.97202	1	0.591288	0.579664
GOTERM_MF_DIRECT	GO:0008083~growth factor activity	16	1.24902	0.0423648	CSF3, MSTN, CSF1, BMP8A, INHBB, CXCL1, FGF1, GDF5, PGF, IL6, BMP2, NOV, LEP, TIMP1, INHA, HBEGF	1109	145	17446	1.73587	1	0.680778	0.670775
SMART	SM00093:SERPIN	10	0.78064	0.0426406	SERPINA3C, SERPINA3F, SERPINE1, SERPINA3K, SERPING1, SERPINA3M, SERPINA3N, SERPINA1E, SERPINA3H, SERPINA3I	730	67	10425	2.13147	1	1	0.99734
GOTERM_BP_DIRECT	GO:0042102~positive regulation of T cell proliferation	9	0.702576	0.0427966	CD274, IL6, PNP, ANXA1, CCL5, LEP, PDCD1LG2, CCL19, HAVCR2	1119	64	18082	2.27237	1	0.59553	0.583822
GOTERM_CC_DIRECT	GO:0016324~apical plasma membrane	29	2.26386	0.0429123	SLC22A4, PRKAA2, KCNE4, KCNA1, SLC1A1, SLC2A1, SLC6A20A, IL6RA, EGFR, SLC9A1, SLC22A12, PARD6B, MARVELD2, OTOG, STX3, PROM1, CAR4, ANXA1, PDE4D, SLC30A5, SHROOM3, BST2, SLC7A5, TLR9, FAS, AMOTL2, KCNK1, CD44, HSPA1A	1190	328	19662	1.46085	1	0.688855	0.669658
GOTERM_BP_DIRECT	GO:0097192~extrinsic apoptotic signaling pathway in absence of ligand	7	0.546448	0.0430272	BAG3, MKNK2, LCN2, FAS, FOXO3, BCL2L1, MCL1	1119	42	18082	2.69318	1	0.59553	0.583822
GOTERM_BP_DIRECT	GO:0002687~positive regulation of leukocyte migration	5	0.39032	0.0435857	SELP, ITGA2B, CCL2, BDKRB1, TLR2	1119	22	18082	3.67252	1	0.59553	0.583822
GOTERM_BP_DIRECT	GO:0006807~nitrogen compound metabolic process	5	0.39032	0.0435857	MYO1E, TIPARP, ARID5B, GLUL, SEC63	1119	22	18082	3.67252	1	0.59553	0.583822
GOTERM_BP_DIRECT	GO:0001964~startle response	5	0.39032	0.0435857	MECP2, UCN, KCNA1, PCDH15, KCNH1	1119	22	18082	3.67252	1	0.59553	0.583822
GOTERM_BP_DIRECT	GO:0032332~positive regulation of chondrocyte differentiation	5	0.39032	0.0435857	MUSTN1, ZBTB16, SOX9, SOX6, GDF5	1119	22	18082	3.67252	1	0.59553	0.583822
GOTERM_BP_DIRECT	GO:0045089~positive regulation of innate immune response	5	0.39032	0.0435857	GBP5, PLSCR1, HMGB2, LGALS9, HAVCR2	1119	22	18082	3.67252	1	0.59553	0.583822
UP_KEYWORDS	Calmodulin-binding	14	1.0929	0.0441602	MARCKSL1, ARPP21, SPHK1, MYO5A, SLC9A1, ITPKC, MYO1E, MYH1, ASPM, CTH, KCNN3, PCNT, MYH7, KCNH1	1254	139	22680	1.82162	1	0.223632	0.189662
INTERPRO	IPR002934:Nucleotidyl transferase domain	4	0.312256	0.044248	PAPD7, OAS3, OAS1A, OASL2	1200	14	20594	4.90333	1	1	0.996083
INTERPRO	IPR003191:Guanylate-binding protein, C-terminal	4	0.312256	0.044248	GBP5, GBP10, GBP2, GBP4	1200	14	20594	4.90333	1	1	0.996083
INTERPRO	IPR006116:2-5-oligoadenylate synthetase, N-terminal	4	0.312256	0.044248	OAS3, OAS1A, OASL1, OASL2	1200	14	20594	4.90333	1	1	0.996083
GOTERM_BP_DIRECT	GO:0007169~transmembrane receptor protein tyrosine kinase signaling pathway	12	0.936768	0.0446044	FGR, NTRK2, HCK, ZAP70, ANGPT2, CSF1, KIT, ROR1, LCP2, GFRA1, EGFR, EPHA2	1119	100	18082	1.93909	1	0.605682	0.593775
GOTERM_BP_DIRECT	GO:0070555~response to interleukin-1	6	0.468384	0.0449025	GCLC, TRIM63, ANXA1, IRAK2, IL1R1, MYD88	1119	32	18082	3.02983	1	0.605682	0.593775
GOTERM_BP_DIRECT	GO:0043388~positive regulation of DNA binding	6	0.468384	0.0449025	IRF4, MYC, PLAUR, HMGB2, PITX2, TLR4	1119	32	18082	3.02983	1	0.605682	0.593775
GOTERM_BP_DIRECT	GO:2000134~negative regulation of G1/S transition of mitotic cell cycle	6	0.468384	0.0449025	ZC3H12D, SLFN8, CDKN1A, GPNMB, SLFN1, FHL1	1119	32	18082	3.02983	1	0.605682	0.593775
INTERPRO	IPR016201:Plexin-like fold	7	0.546448	0.0450151	SEMA6B, SEMA7A, SEMA4C, PLXNB2, SEMA3E, PTTG1IP, SEMA3F	1200	45	20594	2.66959	1	1	0.996083
INTERPRO	IPR020635:Tyrosine-protein kinase, catalytic domain	10	0.78064	0.0454909	FGR, NTRK2, HCK, ZAP70, MUSK, AXL, KIT, FGFR3, EGFR, EPHA2	1200	81	20594	2.11872	1	1	0.996083
KEGG_PATHWAY	mmu04910:Insulin signaling pathway	16	1.24902	0.0457931	PTPN1, PRKAA2, CBLB, IRS2, PIK3R1, SORBS1, ACACB, PTPRF, FOXO1, GCK, PIK3R5, PPP1R3C, AKT2, MKNK2, EIF4EBP1, SOCS4	514	140	7691	1.71006	0.999996	0.207193	0.170446
KEGG_PATHWAY	mmu04010:MAPK signaling pathway	25	1.9516	0.0461298	HSPB1, FGF1, TNF, EGFR, ELK4, RAP1B, CACNA1I, AKT2, MYC, MKNK2, RAC2, MAP3K8, CD14, FLNC, MAP3K6, NTRK2, JUN, GADD45A, IL1R1, HSPA2, FAS, FGFR3, HSPA1B, ATF4, HSPA1A	514	251	7691	1.49034	0.999996	0.207193	0.170446
GOTERM_BP_DIRECT	GO:0071300~cellular response to retinoic acid	9	0.702576	0.0462726	TBX1, MYOG, MYC, LEP, OSR1, TWF2, CCL2, ADNP2, SOX9	1119	65	18082	2.23741	1	0.620119	0.607928
GOTERM_BP_DIRECT	GO:0006366~transcription from RNA polymerase II promoter	15	1.17096	0.0464134	NFAT5, JUN, TBP, ELL, STAT3, HSF2BP, HIF3A, HIF1A, FOSL2, SCAF8, NFIL3, MYC, TAF7, HIVEP2, JUNB	1119	138	18082	1.75642	1	0.620119	0.607928
GOTERM_BP_DIRECT	GO:0010976~positive regulation of neuron projection development	15	1.17096	0.0464134	NTRK2, SPHK1, DDX56, TWF2, HSPB1, EEF1A1, IL6, ENC1, ANKRD1, PLXNB2, DMD, HAP1, FAM150B, DBN1, NFE2L2	1119	138	18082	1.75642	1	0.620119	0.607928
GOTERM_CC_DIRECT	GO:0097342~ripoptosome	3	0.234192	0.0465649	CASP8, RIPK3, TICAM1	1190	6	19662	8.26134	1	0.723977	0.7038
UP_SEQ_FEATURE	domain:Hemopexin-like 2	5	0.39032	0.0468562	HPX, MMP14, MMP3, PRG4, MMP8	1141	22	18012	3.58776	1	1	0.999297
UP_SEQ_FEATURE	repeat:LRR 19	5	0.39032	0.0468562	TLR9, TLR7, PODN, TLR4, TLR13	1141	22	18012	3.58776	1	1	0.999297
UP_SEQ_FEATURE	domain:Hemopexin-like 1	5	0.39032	0.0468562	HPX, MMP14, MMP3, PRG4, MMP8	1141	22	18012	3.58776	1	1	0.999297
UP_SEQ_FEATURE	zinc finger region:C3H1-type	5	0.39032	0.0468562	ZC3H12D, ZC3H12C, TIPARP, ZC3H12A, RC3H1	1141	22	18012	3.58776	1	1	0.999297
COG_ONTOLOGY	Amino acid transport and metabolism	8	0.624512	0.0470897	SLC7A5, SLC7A6, PDPR, HDC, ODC1, LNPEP, SLC15A3, ASS1	122	59	2126	2.36288	0.714666	1	1
UP_KEYWORDS	Cell projection	49	3.82514	0.0472524	B4GALT1, C2CD3, PTPRJ, D430042O09RIK, EPS8, RBM3, C4B, PSTPIP1, ATCAY, ZFYVE27, TCTN1, DYNC2H1, ANXA1, DDX58, TIAM2, FGR, APBB1IP, HCK, ARC, CLIP1, CTTN, IFT81, TTLL11, HAP1, FSCN2, DBN1, ARHGEF5, PI4K2A, EPHA2, CATSPER4, KCNA1, TWF2, SAMSN1, DRP2, PIP5K1A, PROM1, SAMD4, FARP1, SVIL, OSBPL3, IRGM1, KLHL24, PTPN12, ARPC5, SYNJ2, BAIAP2, MKS1, NF2, KCNK1	1254	678	22680	1.30711	1	0.235208	0.19948
GOTERM_MF_DIRECT	GO:0030332~cyclin binding	5	0.39032	0.047355	GAK, CDKN1A, CDK12, HERC6, FBXO31	1109	22	17446	3.57529	1	0.706502	0.696121
GOTERM_BP_DIRECT	GO:0050731~positive regulation of peptidyl-tyrosine phosphorylation	12	0.936768	0.0473853	IL6, CSF3, EHD4, MUSK, HCLS1, IL6RA, ITGA5, FGFR3, TLR4, CD44, HBEGF, ICAM1	1119	101	18082	1.91989	1	0.628658	0.6163
GOTERM_BP_DIRECT	GO:0032355~response to estradiol	12	0.936768	0.0473853	FCGR1, UCN, CASP8, ANXA1, MYC, LEP, STAT3, TXNIP, BID, SLC6A1, CXCL2, FOSL2	1119	101	18082	1.91989	1	0.628658	0.6163
GOTERM_MF_DIRECT	GO:0001047~core promoter binding	10	0.78064	0.047466	PER2, MYOG, REST, IFI204, IFI205, GADD45A, FOXO3, IRF9, NPAS2, RUNX1	1109	75	17446	2.09751	1	0.706502	0.696121
GOTERM_BP_DIRECT	GO:0019233~sensory perception of pain	10	0.78064	0.0474993	MECP2, FAM134B, IL1RN, UCHL1, EDNRB, PRX, NPY1R, BDKRB1, SCN3B, ALOXE3	1119	77	18082	2.09858	1	0.628658	0.6163
KEGG_PATHWAY	mmu04015:Rap1 signaling pathway	22	1.71741	0.047561	ANGPT2, ITGAM, CSF1, CTNND1, F2R, ITGA2B, FPR1, PIK3R1, FGF1, EGFR, PGF, ACTG1, PIK3R5, APBB1IP, RAP1B, PARD6B, AKT2, KIT, RAC2, LCP2, FGFR3, EPHA2	514	214	7691	1.53826	0.999998	0.210061	0.172805
UP_KEYWORDS	Myosin	7	0.546448	0.0476371	MYO1E, MYH1, MYL2, MYO18B, MYL3, MYO5A, MYH7	1254	48	22680	2.63756	1	0.235208	0.19948
GOTERM_MF_DIRECT	GO:0008270~zinc ion binding	83	6.47931	0.047672	ZFP326, CPM, DIDO1, TRIM30D, GDA, ZFAND2A, ZFAND6, ZFAND5, FHL1, TNFAIP3, CBLB, CHD4, MTR, ALKBH8, ADAMTS4, IFIH1, RBM4, RNF115, ADAMTS2, CSRP3, RNF19A, DHX58, ADAMTSL2, CAR13, TRIM25, PGLYRP1, ADAMTS9, POLE, TRIM21, LMCD1, CAR4, TRIM63, LIMCH1, DDX58, USP3, ZFR, MMP3, SIAH1A, RC3H1, BAZ1A, MMP8, MID1, RNF144B, MMP14, CLIP1, RNF169, RNF125, RBM20, PPARA, S100A9, BIRC2, S100A8, TRIM56, SP140, ZDHH…	1109	1075	17446	1.2146	1	0.706502	0.696121
GOTERM_BP_DIRECT	GO:0008203~cholesterol metabolic process	11	0.858704	0.047768	CH25H, PRKAA2, NPC1, LEP, SAA1, HDLBP, MVD, HMGCS2, VLDLR, CYP7B1, FDFT1	1119	89	18082	1.99719	1	0.630239	0.617849
INTERPRO	IPR020067:Frizzled domain	5	0.39032	0.0478841	MUSK, FZD5, FZD4, ROR1, FZD10	1200	24	20594	3.57535	1	1	0.996083
INTERPRO	IPR000585:Hemopexin-like domain	5	0.39032	0.0478841	HPX, MMP14, MMP3, PRG4, MMP8	1200	24	20594	3.57535	1	1	0.996083
INTERPRO	IPR013273:Peptidase M12B, ADAM-TS	5	0.39032	0.0478841	ADAMTS4, ADAMTS15, ADAMTS2, ADAMTSL2, ADAMTS9	1200	24	20594	3.57535	1	1	0.996083
INTERPRO	IPR010294:ADAM-TS Spacer 1	5	0.39032	0.0478841	ADAMTS4, ADAMTS15, ADAMTS2, ADAMTSL2, ADAMTS9	1200	24	20594	3.57535	1	1	0.996083
INTERPRO	IPR018487:Hemopexin-like repeats	5	0.39032	0.0478841	HPX, MMP14, MMP3, PRG4, MMP8	1200	24	20594	3.57535	1	1	0.996083
GOTERM_MF_DIRECT	GO:0005525~GTP binding	34	2.65418	0.0479726	GTPBP10, GVIN1, EFTUD2, RAP1B, TUBA1C, TUBB6, RAB20, RASD1, RAC2, GBP2, GBP4, TGM2, GBP5, TGTP2, MX2, IRGM2, IRGM1, IFI47, IIGP1, RHOB, GM12250, GNL3, EEF1A1, ARL4D, GNAL, GBP10, EHD4, RAB34, RHOJ, IGTP, TSR1, GM4951, MOCS1, ARL8A	1109	383	17446	1.39651	1	0.706502	0.696121
GOTERM_MF_DIRECT	GO:0043565~sequence-specific DNA binding	52	4.05933	0.0481357	BACH1, ETS2, BACH2, ELK4, MYC, SNAPC4, SOX9, PITX2, SOX6, JUNB, PITX3, MYOG, BATF2, PAX3, ARNT, IRF4, IRF1, ZSCAN21, PPARA, ATF3, ATF4, CEBPB, CEBPD, FOXK1, NR2C2, FOXO3, HIF1A, FOXO1, NFIL3, HSF2, HIVEP2, ZKSCAN1, SPDEF, TBX1, IRX2, TCF7L1, JUN, POU2F1, IRX5, FOXJ3, STAT3, GRHL1, GATAD2B, FOSL2, FOSL1, KLF5, NR4A3, SP1, MAFF, REL, MAFK, NFE2L2	1109	633	17446	1.2923	1	0.706502	0.696121
GOTERM_CC_DIRECT	GO:0031463~Cul3-RING ubiquitin ligase complex	9	0.702576	0.0483318	KLHL15, KLHL38, ENC1, KBTBD2, KLHL34, KLHL24, BACH1, KLHL30, BACH2	1190	67	19662	2.21947	1	0.723977	0.7038
UP_SEQ_FEATURE	site:Reactive bond	8	0.624512	0.0484543	SERPINA3C, SERPINA3F, SERPINE1, SERPINA3K, SERPING1, SERPINA3M, SERPINA3N, SERPINA1E	1141	53	18012	2.38282	1	1	0.999297
GOTERM_BP_DIRECT	GO:0070234~positive regulation of T cell apoptotic process	3	0.234192	0.0484973	PDCD7, CCL5, IDO1	1119	6	18082	8.07954	1	0.631962	0.619538
GOTERM_BP_DIRECT	GO:0002682~regulation of immune system process	3	0.234192	0.0484973	ORM1, ORM3, ORM2	1119	6	18082	8.07954	1	0.631962	0.619538
GOTERM_BP_DIRECT	GO:0002819~regulation of adaptive immune response	3	0.234192	0.0484973	RIPK3, IRF1, IRF7	1119	6	18082	8.07954	1	0.631962	0.619538
GOTERM_BP_DIRECT	GO:2000503~positive regulation of natural killer cell chemotaxis	3	0.234192	0.0484973	CCL7, CCL5, CCL3	1119	6	18082	8.07954	1	0.631962	0.619538
GOTERM_CC_DIRECT	GO:0031224~intrinsic component of membrane	4	0.312256	0.0486607	KCNJ12, RGS16, CTXN3, PI4K2A	1190	14	19662	4.72077	1	0.723977	0.7038
KEGG_PATHWAY	mmu05220:Chronic myeloid leukemia	10	0.78064	0.0488458	NFKBIA, CDKN1A, AKT2, MYC, CBLB, PIK3R1, GAB2, BCL2L1, RUNX1, PIK3R5	514	72	7691	2.0782	0.999998	0.212199	0.174564
GOTERM_MF_DIRECT	GO:0070491~repressing transcription factor binding	6	0.468384	0.0494399	TLE4, SKOR1, TBP, ZFP703, MYC, RUNX1	1109	32	17446	2.94962	1	0.706502	0.696121
GOTERM_MF_DIRECT	GO:0061630~ubiquitin protein ligase activity	20	1.56128	0.0495293	TRIM63, FBXW11, SIAH1A, NEDD4L, WWP1, UBE4A, CBLB, UBR2, UBE2G2, FBXO30, CUL4A, RNF146, RNF144B, RNF115, HECTD1, RNF125, RNF19A, RAD18, HERC6, TRIM56	1109	199	17446	1.58103	1	0.706502	0.696121
GOTERM_BP_DIRECT	GO:0006937~regulation of muscle contraction	5	0.39032	0.0502695	TNNT1, TNNC1, KCNA1, TNNI1, ATP2A2	1119	23	18082	3.51284	1	0.648087	0.635346
GOTERM_BP_DIRECT	GO:0016239~positive regulation of macroautophagy	5	0.39032	0.0502695	BNIP3, SESN2, HMOX1, ULK1, HIF1A	1119	23	18082	3.51284	1	0.648087	0.635346
GOTERM_BP_DIRECT	GO:0071345~cellular response to cytokine stimulus	6	0.468384	0.0503326	NFKBIA, PLSCR1, CSF3, STAT3, HCLS1, IL17RA	1119	33	18082	2.93801	1	0.648087	0.635346
GOTERM_BP_DIRECT	GO:0030307~positive regulation of cell growth	11	0.858704	0.0508976	UCN, MMP14, H3F3B, SPHK1, ADNP2, INO80, SGK1, SLC25A33, EGFR, SLC9A1, HBEGF	1119	90	18082	1.975	1	0.648087	0.635346
GOTERM_MF_DIRECT	GO:0015101~organic cation transmembrane transporter activity	3	0.234192	0.0509354	SLC22A4, SLC22A3, SLC7A8	1109	6	17446	7.86564	1	0.706502	0.696121
GOTERM_MF_DIRECT	GO:0016936~galactoside binding	3	0.234192	0.0509354	LGALS4, SLC2A3, LGALS9	1109	6	17446	7.86564	1	0.706502	0.696121
GOTERM_MF_DIRECT	GO:0070891~lipoteichoic acid binding	3	0.234192	0.0509354	LBP, CD14, TLR2	1109	6	17446	7.86564	1	0.706502	0.696121
UP_KEYWORDS	Steroid metabolism	9	0.702576	0.0510552	CH25H, PRKAA2, NPC1, HDLBP, MVD, HMGCS2, VLDLR, CYP7B1, FDFT1	1254	74	22680	2.19966	1	0.248973	0.211154
GOTERM_BP_DIRECT	GO:2000811~negative regulation of anoikis	4	0.312256	0.0514233	NTRK2, PDK4, ITGA5, MCL1	1119	14	18082	4.61688	1	0.648087	0.635346
GOTERM_BP_DIRECT	GO:0061014~positive regulation of mRNA catabolic process	4	0.312256	0.0514233	ZFP36, ZC3H12A, RC3H1, ZC3HAV1	1119	14	18082	4.61688	1	0.648087	0.635346
GOTERM_BP_DIRECT	GO:0002021~response to dietary excess	4	0.312256	0.0514233	VGF, TBL1XR1, LEP, SLC25A25	1119	14	18082	4.61688	1	0.648087	0.635346
GOTERM_BP_DIRECT	GO:0090026~positive regulation of monocyte chemotaxis	4	0.312256	0.0514233	CXCL10, CCL5, SERPINE1, CCL2	1119	14	18082	4.61688	1	0.648087	0.635346
GOTERM_BP_DIRECT	GO:0097284~hepatocyte apoptotic process	4	0.312256	0.0514233	CASP8, FAS, BID, BCL2L1	1119	14	18082	4.61688	1	0.648087	0.635346
GOTERM_BP_DIRECT	GO:0030194~positive regulation of blood coagulation	4	0.312256	0.0514233	SERPINE1, F2R, S100A9, NFE2L2	1119	14	18082	4.61688	1	0.648087	0.635346
GOTERM_BP_DIRECT	GO:0050709~negative regulation of protein secretion	4	0.312256	0.0514233	RHBDF1, ANXA1, RSAD2, RHBDF2	1119	14	18082	4.61688	1	0.648087	0.635346
UP_KEYWORDS	Developmental protein	67	5.23029	0.0517169	FHL1, HIF3A, FZD10, FGF1, SHB, GLDN, ZFP36, CSRP3, AKT2, TCTN1, SPATA24, ZC3H12A, ENC1, PITX2, SOX6, PITX3, SEMA6B, MYOG, DYNC2H1, TNFRSF12A, MUSK, TCF12, ZFR, IFRD1, SIAH1A, SHROOM3, PAX3, PGF, DISP1, RHOB, EDAR, MN1, SLC7A5, ARC, IFT81, ZSCAN21, PAX9, SIK1, MCTP2, DBN1, SEMA7A, MAPK1IP1, CATSPER4, TWF2, FOXK1, SEMA3E, EGFR, RACGAP1, ATOH8, MCL1, TBX1, FARP1, NTRK2, ANGPT2, FZD5, IFI204, FZD4, S…	1254	976	22680	1.24157	1	0.249124	0.211283
SMART	SM00875:SM00875	9	0.702576	0.0517289	IVNS1ABP, LGALS3BP, KLHL15, KLHL38, ENC1, KBTBD2, KLHL34, KLHL24, KLHL30	730	59	10425	2.17843	1	1	0.99734
UP_SEQ_FEATURE	repeat:LRR 13	9	0.702576	0.0518282	TLR9, LRIG1, LRRC8A, TLR7, PODN, TLR5, TLR4, TLR13, TLR2	1141	65	18012	2.18577	1	1	0.999297
KEGG_PATHWAY	mmu05222:Small cell lung cancer	11	0.858704	0.05189	NFKBIA, APAF1, CCNE1, AKT2, MYC, ITGA2B, LAMC2, PIK3R1, BIRC2, BCL2L1, PIK3R5	514	84	7691	1.95945	0.999999	0.221788	0.182452
GOTERM_CC_DIRECT	GO:0090575~RNA polymerase II transcription factor complex	6	0.468384	0.0519116	HMGA1-RS1, STAT3, TCF12, HMGA1, ARNT, HIF1A	1190	34	19662	2.91577	1	0.73642	0.715897
GOTERM_CC_DIRECT	GO:0001772~immunological synapse	6	0.468384	0.0519116	CD53, LGALS3, ZAP70, PTPRJ, ICAM1, HAVCR2	1190	34	19662	2.91577	1	0.73642	0.715897
GOTERM_MF_DIRECT	GO:0019903~protein phosphatase binding	11	0.858704	0.051994	PPP1R15A, PSTPIP1, VCAN, PPP1R3C, PPME1, STAT3, CTNND1, IRS2, PIK3R1, EGFR, GCK	1109	88	17446	1.96641	1	0.706502	0.696121
GOTERM_BP_DIRECT	GO:0007166~cell surface receptor signaling pathway	21	1.63934	0.052279	CD53, CD274, FCER1G, ANXA1, FZD5, FZD4, NPY1R, CBLB, FZD10, CXCL13, ACVR1B, EGFR, FCGR1, FCGR3, TSPAN6, UNC50, TSPAN4, FCGR2B, CD101, MYD88, GPR157	1119	219	18082	1.5495	1	0.656911	0.643997
UP_KEYWORDS	Sterol biosynthesis	5	0.39032	0.0525589	CH25H, PRKAA2, MVD, HMGCS2, FDFT1	1254	26	22680	3.4781	1	0.250129	0.212135
GOTERM_MF_DIRECT	GO:0003705~transcription factor activity, RNA polymerase II distal enhancer sequence-specific binding	9	0.702576	0.0526867	TLE4, MYOG, CEBPB, JUN, ARNT, PAX3, SOX9, HIF1A, SOX10	1109	65	17446	2.17818	1	0.706502	0.696121
INTERPRO	IPR015894:Guanylate-binding protein, N-terminal	4	0.312256	0.0529841	GBP5, GBP10, GBP2, GBP4	1200	15	20594	4.57644	1	1	0.996083
GOTERM_MF_DIRECT	GO:0098641~cadherin binding involved in cell-cell adhesion	26	2.02966	0.0531384	CTNND1, HDLBP, TWF2, ASAP1, ZC3HAV1, NDRG1, EGFR, PPME1, BAG3, EFHD2, EIF4H, TRIM25, PDLIM5, WASF2, PTPN1, ANXA1, BAIAP2, ANLN, GPRC5A, FMNL2, EHD4, CTTN, DBN1, PFKP, EPHA2, HSPA1A	1109	279	17446	1.466	1	0.706502	0.696121
GOTERM_MF_DIRECT	GO:0004714~transmembrane receptor protein tyrosine kinase activity	8	0.624512	0.0535654	NTRK2, MUSK, AXL, KIT, ROR1, FGFR3, EGFR, EPHA2	1109	54	17446	2.33056	1	0.706502	0.696121
GOTERM_CC_DIRECT	GO:0031674~I band	5	0.39032	0.0537586	MYL3, ANKRD1, TCAP, HSPB1, ANKRD2	1190	24	19662	3.44223	1	0.74529	0.72452
UP_SEQ_FEATURE	repeat:LRR 4	22	1.71741	0.0541139	LRRC14, LRRC58, TBCEL, STK11IP, LRTM2, LRRC49, RTN4RL2, PODN, LRRC2, TSKU, FBXL20, LRCH1, TLR9, LRIG1, LRRC8A, TLR7, LRRC8B, CD14, TLR5, TLR4, TLR13, TLR2	1141	228	18012	1.52323	1	1	0.999297
GOTERM_MF_DIRECT	GO:0046872~metal ion binding	235	18.345	0.0541843	SPON1, CBLB, ENO2, ZFYVE1, ALKBH8, ZC3H12D, ZC3H12C, RNF115, RASSF1, ZFYVE27, ZC3H12A, ZXDC, DHX58, CYP1B1, ADNP2, TRIM25, TRIM21, TNS3, AGFG2, MUSK, RSAD2, LIMCH1, PRKCD, SIAH1A, RC3H1, ZFYVE21, CLPX, CH25H, RNF125, PAPPA, MYL2, ZSCAN21, SIK1, CYP2E1, IDO1, ZFP623, ZFP869, CLCNKB, ZFP507, ZC3HAV1, MTMR4, ZBTB2, C2, HPX, ADAMTS15, CYP27B1, NUAK2, RACGAP1, 2410016O06RIK, HMOX1, HIVEP2, ZBED6, ZFP1…	1109	3355	17446	1.10189	1	0.706502	0.696121
GOTERM_BP_DIRECT	GO:0045444~fat cell differentiation	10	0.78064	0.0544206	CEBPB, NR4A3, STEAP4, CEBPD, ARID5B, INHBB, LPIN1, OSBPL11, ALOXE3, PSMB8	1119	79	18082	2.04545	1	0.681792	0.668389
INTERPRO	IPR000571:Zinc finger, CCCH-type	8	0.624512	0.0544995	ZC3H12D, ZC3H12C, ZFP36, TIPARP, RC3H1, ZC3HAV1, ZC3H6, PARP12	1200	59	20594	2.32701	1	1	0.996083
GOTERM_MF_DIRECT	GO:0005520~insulin-like growth factor binding	5	0.39032	0.0545471	NOV, IGFBP3, HTRA4, HTRA1, CYR61	1109	23	17446	3.41985	1	0.706502	0.696121
GOTERM_MF_DIRECT	GO:0043130~ubiquitin binding	10	0.78064	0.0545879	PER2, UCHL1, WDR92, TOLLIP, CRY2, TAX1BP1, HSPB1, TNFAIP3, UBXN7, BIRC2	1109	77	17446	2.04302	1	0.706502	0.696121
GOTERM_MF_DIRECT	GO:0016790~thiolester hydrolase activity	4	0.312256	0.054957	ALDH6A1, ACOT2, ACOT1, ACOT4	1109	14	17446	4.49465	1	0.706502	0.696121
SMART	SM00252:SH2	13	1.01483	0.0552547	STAT2, DAPP1, PIK3R1, SHB, FGR, ZAP70, HCK, PTPN6, LCP2, TNS3, RIN2, SOCS4, TNS1	730	103	10425	1.80243	1	1	0.99734
UP_SEQ_FEATURE	domain:Protein kinase	42	3.27869	0.0553775	PRKAA2, MAST2, BUB1B, PKMYT1, ACVR1B, EGFR, NUAK2, TBK1, IRAK2, AKT2, MKNK2, PIM3, MAP3K8, MAP3K6, IKBKE, CDK17, NTRK2, PLK3, MLKL, RIPK3, MUSK, PRKCD, NEK7, CSNK1E, SBK2, CLK1, ERN1, GAK, FGR, ZAP70, HCK, AXL, KIT, SGK3, ROR1, SIK1, ULK1, TRIB3, CDK12, SGK1, FGFR3, EPHA2	1141	502	18012	1.32075	1	1	0.999297
GOTERM_BP_DIRECT	GO:0035556~intracellular signal transduction	34	2.65418	0.0557133	MAST2, PLEK, TWF2, HSPB1, CBLB, EGFR, RASSF1, ZFP36, NUAK2, RACGAP1, AKT2, MKNK2, HMOX1, TNS3, SOCS4, TNS1, PRKCD, GAB2, SMAD7, TIAM2, NET1, TGFBR3, ZAP70, SPSB1, RASA3, LEP, KIT, GPR182, SGK3, PTPN6, SIK1, LCP2, SGK1, ARHGEF5	1119	400	18082	1.37352	1	0.694966	0.681303
GOTERM_BP_DIRECT	GO:0050829~defense response to Gram-negative bacterium	8	0.624512	0.0560908	SERPINE1, TLR9, HMGB2, ADM, LBP, TLR5, TLR4, IIGP1	1119	56	18082	2.30844	1	0.694966	0.681303
UP_KEYWORDS	Helicase	13	1.01483	0.0561086	DDX3Y, EIF4A1, BLM, DHX8, DDX58, DDX56, CHD4, INO80, IFIH1, DHX58, DHX15, MCM3, MCM6	1254	130	22680	1.80861	1	0.256699	0.217707
GOTERM_BP_DIRECT	GO:0010718~positive regulation of epithelial to mesenchymal transition	6	0.468384	0.0561306	BMP2, BAMBI, ZFP703, GCNT2, AGER, BCL9L	1119	34	18082	2.8516	1	0.694966	0.681303
GOTERM_BP_DIRECT	GO:0010332~response to gamma radiation	6	0.468384	0.0561306	CXCL10, PNP, CCL7, MYC, CCL2, CXCL2	1119	34	18082	2.8516	1	0.694966	0.681303
UP_KEYWORDS	Oxidoreductase	46	3.59094	0.0565114	STEAP4, SRXN1, GLDC, HR, HSD17B7, ALKBH8, DHTKD1, ENOX2, CYP27B1, ACOXL, NDOR1, SESN1, ALKBH1, SESN2, 2410016O06RIK, PHYHD1, HMOX1, CYP1B1, QSOX1, PHGDH, KDSR, PRODH, XDH, ALOXE3, FDFT1, EGLN3, RRM2, ADHFE1, DIO2, CYBB, KCNAB1, FMO2, CYP7B1, CP, ALDH1A3, CH25H, ALDH6A1, CYP4F39, LOX, ALDH1A1, DEGS1, CYP2E1, ALDH8A1, CDO1, GLYR1, IDO1	1254	639	22680	1.30197	1	0.256699	0.217707
UP_KEYWORDS	Steroid biosynthesis	6	0.468384	0.0565387	CH25H, PRKAA2, MVD, HMGCS2, HSD17B7, FDFT1	1254	38	22680	2.8557	1	0.256699	0.217707
UP_KEYWORDS	Sugar transport	6	0.468384	0.0565387	SLC37A1, AKT2, RFT1, SLC2A1, SLC2A3, SLC2A6	1254	38	22680	2.8557	1	0.256699	0.217707
UP_SEQ_FEATURE	nucleotide phosphate-binding region:ATP	74	5.77674	0.0568228	DDX3Y, EIF4A1, SRXN1, MAST2, BUB1B, CHD4, SMC5, TBK1, AKT2, DHX58, PDK4, DHX15, PIM3, MAP3K8, MAP3K6, IKBKE, DYNC2H1, TOR3A, APAF1, MUSK, RIPK3, DDX58, DDX56, PRKCD, TAP1, MAT1A, CSNK1E, CLPX, GAK, ERN1, FGR, ITPKC, HCK, MYH1, ZAP70, KIT, MCM3, CMPK2, SGK3, SIK1, ROR1, ULK1, MCM6, SGK1, EPHA2, MYH7, SLC22A4, BLM, PFKFB4, PRKAA2, DHX8, ATP10D, PKMYT1, ACVR1B, EGFR, NUAK2, MTHFD1L, MKNK2, CDK17, NT…	1141	963	18012	1.21306	1	1	0.999297
GOTERM_BP_DIRECT	GO:0045907~positive regulation of vasoconstriction	7	0.546448	0.0572636	FGB, FGA, FGG, F2R, NPY1R, EGFR, ICAM1	1119	45	18082	2.51363	1	0.706921	0.693024
GOTERM_BP_DIRECT	GO:0010575~positive regulation of vascular endothelial growth factor production	5	0.39032	0.0574817	C3, CYP1B1, ARNT, HIF1A, ATF4	1119	24	18082	3.36647	1	0.70717	0.693268
SMART	SM00462:PTB	7	0.546448	0.0575533	EPS8, NOS1AP, FAM43A, TNS3, SH2D5, APBB3, TNS1	730	40	10425	2.49914	1	1	0.99734
GOTERM_BP_DIRECT	GO:0051592~response to calcium ion	9	0.702576	0.0577863	FGB, FGA, IL6, FGG, PCDH15, ANXA11, TXNIP, SLC6A1, EGFR	1119	68	18082	2.1387	1	0.70717	0.693268
GOTERM_BP_DIRECT	GO:0045669~positive regulation of osteoblast differentiation	9	0.702576	0.0577863	SMAD1, CEBPB, IFITM1, BMP2, CEBPD, IFI204, TMEM119, SMAD5, CYR61	1119	68	18082	2.1387	1	0.70717	0.693268
GOTERM_BP_DIRECT	GO:0014070~response to organic cyclic compound	10	0.78064	0.0581147	BTG2, MMP14, ANGPT2, EDNRB, CTSL, TAT, PLIN2, ACACB, SLC9A1, ICAM1	1119	80	18082	2.01988	1	0.709133	0.695193
GOTERM_MF_DIRECT	GO:0030170~pyridoxal phosphate binding	8	0.624512	0.0581667	PROSC, GLDC, HDC, TAT, GPT2, CTH, ALB, MOCOS	1109	55	17446	2.28819	1	0.735169	0.724367
GOTERM_MF_DIRECT	GO:0016829~lyase activity	15	1.17096	0.0584577	GLDC, HDC, MOCOS, ODC1, HOGA1, ENO2, PPCDC, CTH, CAR13, MVD, MLYCD, MOCS1, GLUL, ALOXE3, CAR4	1109	139	17446	1.69762	1	0.735169	0.724367
INTERPRO	IPR021869:Ribonuclease Zc3h12a-like	3	0.234192	0.0584915	ZC3H12D, ZC3H12C, ZC3H12A	1200	7	20594	7.355	1	1	0.996083
INTERPRO	IPR006638:Elongator protein 3/MiaB/NifB	3	0.234192	0.0584915	RSAD2, CDKAL1, MOCS1	1200	7	20594	7.355	1	1	0.996083
INTERPRO	IPR014020:Tensin phosphatase, C2 domain	3	0.234192	0.0584915	GAK, TNS3, TNS1	1200	7	20594	7.355	1	1	0.996083
INTERPRO	IPR020728:Apoptosis regulator, Bcl-2, BH3 motif, conserved site	3	0.234192	0.0584915	BID, BCL2L1, MCL1	1200	7	20594	7.355	1	1	0.996083
INTERPRO	IPR002653:Zinc finger, A20-type	3	0.234192	0.0584915	ZFAND6, ZFAND5, TNFAIP3	1200	7	20594	7.355	1	1	0.996083
KEGG_PATHWAY	mmu04932:Non-alcoholic fatty liver disease (NAFLD)	17	1.32709	0.058501	JUN, PRKAA2, IL6RA, IRS2, PIK3R1, TNF, PIK3R5, ERN1, IL6, CASP8, AKT2, LEP, FAS, CYP2E1, PPARA, BID, ATF4	514	157	7691	1.6202	1	0.246075	0.202432
INTERPRO	IPR014756:Immunoglobulin E-set	12	0.936768	0.0585092	NFAT5, KCNJ12, ARRDC2, ARRDC3, PZP, REL, TXNIP, PLXNB2, FLNC, SEC63, TGM2, NFATC4	1200	111	20594	1.85532	1	1	0.996083
BIOCARTA	m_arenrf2Pathway:Oxidative Stress Induced Gene Expression Via Nrf2	6	0.468384	0.0586185	JUN, MAFF, HMOX1, MAFK, ATF4, NFE2L2	150	19	1289	2.71368	0.999993	1	1
SMART	SM00326:SH3	21	1.63934	0.05889	PPP1R13B, ARHGEF37, NCF1, ASAP1, PIK3R1, SORBS1, BAIAP2, ARHGAP26, MPP5, SORBS3, SAMSN1, EPS8, FGR, MYO1E, HCK, PSTPIP1, CTTN, RUSC2, DLG5, HCLS1, ARHGEF5	730	197	10425	1.52232	1	1	0.99734
UP_KEYWORDS	Complement pathway	5	0.39032	0.0591058	C3, C4B, C1RA, SERPING1, C2	1254	27	22680	3.34928	1	0.262556	0.222674
UP_KEYWORDS	Lipid metabolism	32	2.49805	0.0591581	PRKAA2, AGPAT9, HDLBP, SGMS2, VLDLR, HSD17B7, ACACB, AGPAT3, C3, UGCG, LIPG, HMGCS2, KDSR, MLYCD, ALOXE3, FDFT1, PCYT1B, DGAT2, OXSM, ELOVL3, CYP7B1, ACER2, CH25H, NPC1, ASPG, MVD, DEGS1, LPIN2, LPIN3, PLIN5, PNPLA2, PLA1A	1254	417	22680	1.3879	1	0.262556	0.222674
INTERPRO	IPR003599:Immunoglobulin subtype	40	3.12256	0.0596973	IGSF8, CD274, IL6RA, SEMA3E, SEMA3F, AGER, PTPRF, MYOM3, ICAM1, IL18RAP, LRIG1, AMICA1, SCN3B, CD300LF, CCDC141, CD33, HAVCR2, NTRK2, MYBPC1, CADM3, MUSK, IL1R1, SEMA4C, ICOSL, LSR, PDCD1LG2, FCGR1, VCAN, FCGR3, NFASC, FCGR4, AXL, KIT, IGDCC3, ROR1, GM13305, FCGR2B, FGFR3, CD101, B430306N03RIK	1200	518	20594	1.32523	1	1	0.996083
UP_KEYWORDS	Disease mutation	10	0.78064	0.0604227	EDAR, COL2A1, NPR3, KIT, PMP22, FAS, PAX3, PTPN6, LPIN1, TLR4	1254	90	22680	2.00957	1	0.264349	0.224195
SMART	SM00775:LNS2	3	0.234192	0.0606587	LPIN1, LPIN2, LPIN3	730	6	10425	7.14041	1	1	0.99734
SMART	SM00259:ZnF_A20	3	0.234192	0.0606587	ZFAND6, ZFAND5, TNFAIP3	730	6	10425	7.14041	1	1	0.99734
UP_KEYWORDS	Lyase	14	1.0929	0.0609007	HDC, ODC1, HOGA1, ENO2, PPCDC, ALKBH1, CTH, CAR13, MVD, MLYCD, MOCS1, GLUL, ALOXE3, CAR4	1254	146	22680	1.73429	1	0.264349	0.224195
UP_SEQ_FEATURE	repeat:LRR 10	12	0.936768	0.0609924	FBXL20, TLR9, LRIG1, LRRC8A, TLR7, LRRC8B, CD14, PODN, TLR5, TLR4, TLR13, TLR2	1141	103	18012	1.83916	1	1	0.999297
GOTERM_BP_DIRECT	GO:0042730~fibrinolysis	4	0.312256	0.0614158	FGB, FGA, FGG, SERPING1	1119	15	18082	4.30909	1	0.745086	0.730438
GOTERM_BP_DIRECT	GO:0045725~positive regulation of glycogen biosynthetic process	4	0.312256	0.0614158	AKT2, IRS2, SORBS1, GCK	1119	15	18082	4.30909	1	0.745086	0.730438
GOTERM_MF_DIRECT	GO:0070888~E-box binding	6	0.468384	0.0616409	MYOG, PER1, MYC, ATOH8, TCF12, HIF1A	1109	34	17446	2.77611	1	0.758674	0.747526
UP_SEQ_FEATURE	domain:FZ	5	0.39032	0.0616578	MUSK, FZD5, FZD4, ROR1, FZD10	1141	24	18012	3.28878	1	1	0.999297
INTERPRO	IPR001839:Transforming growth factor-beta, C-terminal	6	0.468384	0.0616728	BMP2, MSTN, BMP8A, INHBB, INHA, GDF5	1200	37	20594	2.78297	1	1	0.996083
INTERPRO	IPR027370:RING-type zinc-finger, LisH dimerisation motif	6	0.468384	0.0616728	TRIM63, RNF125, RNF39, RC3H1, MID1, TRIM56	1200	37	20594	2.78297	1	1	0.996083
SMART	SM00630:Sema	6	0.468384	0.0617379	SEMA6B, SEMA7A, SEMA4C, PLXNB2, SEMA3E, SEMA3F	730	31	10425	2.76403	1	1	0.99734
GOTERM_BP_DIRECT	GO:0007050~cell cycle arrest	10	0.78064	0.0619663	ERN1, RASSF1, CDKN1A, SLFN1, GADD45A, IRF1, MYC, PMP22, AY074887, TRP53INP1	1119	81	18082	1.99495	1	0.745086	0.730438
GOTERM_MF_DIRECT	GO:0008198~ferrous iron binding	5	0.39032	0.0622939	6430573F11RIK, ALKBH1, ACP5, CDO1, ALKBH8	1109	24	17446	3.27735	1	0.758674	0.747526
GOTERM_MF_DIRECT	GO:0016209~antioxidant activity	5	0.39032	0.0622939	SRXN1, HP, S100A9, S100A8, TRP53INP1	1109	24	17446	3.27735	1	0.758674	0.747526
GOTERM_BP_DIRECT	GO:0008625~extrinsic apoptotic signaling pathway via death domain receptors	6	0.468384	0.0622964	CASP8, BAG3, CD27, FAS, PIK3R1, TNF	1119	35	18082	2.77013	1	0.745086	0.730438
GOTERM_BP_DIRECT	GO:0048514~blood vessel morphogenesis	6	0.468384	0.0622964	TBX1, ANGPT2, CYP1B1, SHB, HIF1A, EPHA2	1119	35	18082	2.77013	1	0.745086	0.730438
GOTERM_BP_DIRECT	GO:0051017~actin filament bundle assembly	6	0.468384	0.0622964	EPS8, PCDH15, PAWR, FSCN2, SHROOM1, BAIAP2	1119	35	18082	2.77013	1	0.745086	0.730438
GOTERM_BP_DIRECT	GO:0048589~developmental growth	6	0.468384	0.0622964	ASPM, ALKBH1, EIF4H, IL6RA, ADM, SOX10	1119	35	18082	2.77013	1	0.745086	0.730438
INTERPRO	IPR008266:Tyrosine-protein kinase, active site	11	0.858704	0.0623026	FGR, NTRK2, HCK, ZAP70, MUSK, AXL, KIT, ROR1, FGFR3, EGFR, EPHA2	1200	99	20594	1.90685	1	1	0.996083
KEGG_PATHWAY	mmu04722:Neurotrophin signaling pathway	14	1.0929	0.0623071	NTRK2, JUN, PRKCD, GAB1, PIK3R1, FOXO3, PIK3R5, NFKBIA, RAP1B, IRAK2, AKT2, NFKBIE, ATF4, NFKBIB	514	122	7691	1.71707	1	0.257348	0.211705
INTERPRO	IPR001610:PAC motif	4	0.312256	0.0624783	ARNT, HIF1A, NPAS2, KCNH1	1200	16	20594	4.29042	1	1	0.996083
INTERPRO	IPR012317:Poly(ADP-ribose) polymerase, catalytic domain	4	0.312256	0.0624783	TIPARP, ZC3HAV1, PARP14, PARP12	1200	16	20594	4.29042	1	1	0.996083
GOTERM_CC_DIRECT	GO:0030670~phagocytic vesicle membrane	7	0.546448	0.0625481	H2-T23, RAB20, RAB34, H2-Q7, IRGM1, TAP1, TLR2	1190	47	19662	2.46083	1	0.812756	0.790105
GOTERM_BP_DIRECT	GO:0035019~somatic stem cell population maintenance	7	0.546448	0.0625662	CUL4A, TCF7L1, KIT, SOX9, FGFR3, SOX4, BCL9L	1119	46	18082	2.45899	1	0.746181	0.731512
GOTERM_CC_DIRECT	GO:0005730~nucleolus	63	4.91803	0.0626093	CDKN1A, RPL3, HMGB2, ADAR, FGF1, WDR43, RBM3, RBM4, RGS2, NUB1, RPS19, CTSL, MYC, SPATA24, ENC1, DHX15, ANKRD1, PHLDA1, OASL1, TRP53INP1, RBM14, OSR1, SLC30A5, DDX56, CIRBP, ARID5A, DNTTIP2, GNL3, EEF1A1, ARL4D, PLSCR1, TRIB3, FAM32A, 2200002D01RIK, ATF3, BLM, NUFIP1, SP140, GTPBP10, SELENBP1, BCLAF1, UBD, 2410016O06RIK, MKNK2, RRS1, HMOX1, DNAJB9, UTP20, ZBED6, BCL9L, RNF20, PLK3, IFI204, IFI205…	1190	842	19662	1.23626	1	0.812756	0.790105
GOTERM_CC_DIRECT	GO:0005577~fibrinogen complex	3	0.234192	0.0626222	FGB, FGA, FGG	1190	7	19662	7.08115	1	0.812756	0.790105
INTERPRO	IPR012677:Nucleotide-binding, alpha-beta plait	24	1.87354	0.0630492	RBM39, RBM14, FUS, CIRBP, SYNJ2, PARP14, LEMD3, PTBP2, LARP6, SCAF4, ALKBH8, RBM3, ENOX2, RBM4, SYNCRIP, SCAF8, HNRNPF, EIF4H, RBM20, SRSF3, HNRNPH2, HNRNPA1, RBM12, PPIL4	1200	281	20594	1.46577	1	1	0.996083
KEGG_PATHWAY	mmu04012:ErbB signaling pathway	11	0.858704	0.0631231	JUN, CDKN1A, AKT2, MYC, GAB1, EIF4EBP1, CBLB, PIK3R1, EGFR, HBEGF, PIK3R5	514	87	7691	1.89188	1	0.257348	0.211705
SMART	SM00369:LRR_TYP	19	1.48322	0.0636794	LRRC58, LRTM2, LRRC49, NLRC5, RTN4RL2, PODN, LRRC2, TSKU, LRG1, LRCH1, TLR9, LRIG1, LRRC8A, TLR7, LRRC8B, TLR5, TLR4, TLR13, TLR2	730	175	10425	1.55049	1	1	0.99734
UP_KEYWORDS	Collagen degradation	4	0.312256	0.0640869	ADAMTS2, MMP14, MMP3, MMP8	1254	17	22680	4.25556	1	0.275156	0.23336
GOTERM_MF_DIRECT	GO:0008234~cysteine-type peptidase activity	15	1.17096	0.064319	CTLA2B, OTUD5, CTLA2A, TINAGL1, USP3, TNFAIP3, USP28, USP18, CTSS, UCHL1, CASP8, 4930486L24RIK, CTSL, CASP4, OTUD1	1109	141	17446	1.67354	1	0.774249	0.762873
GOTERM_BP_DIRECT	GO:0009629~response to gravity	3	0.234192	0.0651625	MYOG, FOSL1, MSTN	1119	7	18082	6.92532	1	0.746181	0.731512
GOTERM_BP_DIRECT	GO:0090277~positive regulation of peptide hormone secretion	3	0.234192	0.0651625	FGB, FGA, FGG	1119	7	18082	6.92532	1	0.746181	0.731512
GOTERM_BP_DIRECT	GO:0000083~regulation of transcription involved in G1/S transition of mitotic cell cycle	3	0.234192	0.0651625	NPAT, KLF11, BACH1	1119	7	18082	6.92532	1	0.746181	0.731512
GOTERM_BP_DIRECT	GO:2000144~positive regulation of DNA-templated transcription, initiation	3	0.234192	0.0651625	FOSL1, BCLAF1, JUN	1119	7	18082	6.92532	1	0.746181	0.731512
GOTERM_BP_DIRECT	GO:0038066~p38MAPK cascade	3	0.234192	0.0651625	ZFP36, NR2C2, FGFR3	1119	7	18082	6.92532	1	0.746181	0.731512
GOTERM_BP_DIRECT	GO:0031102~neuron projection regeneration	3	0.234192	0.0651625	ULK1, ADM, PTPRF	1119	7	18082	6.92532	1	0.746181	0.731512
GOTERM_BP_DIRECT	GO:0042904~9-cis-retinoic acid biosynthetic process	3	0.234192	0.0651625	RDH9, ALDH1A1, ALDH8A1	1119	7	18082	6.92532	1	0.746181	0.731512
GOTERM_BP_DIRECT	GO:1901522~positive regulation of transcription from RNA polymerase II promoter involved in cellular response to chemical stimulus	3	0.234192	0.0651625	SMAD1, BMP2, SMAD5	1119	7	18082	6.92532	1	0.746181	0.731512
GOTERM_BP_DIRECT	GO:0006595~polyamine metabolic process	3	0.234192	0.0651625	ODC1, SAT1, SRM	1119	7	18082	6.92532	1	0.746181	0.731512
GOTERM_BP_DIRECT	GO:0010890~positive regulation of sequestering of triglyceride	3	0.234192	0.0651625	CIDEA, OSBPL11, PLIN5	1119	7	18082	6.92532	1	0.746181	0.731512
GOTERM_BP_DIRECT	GO:0072540~T-helper 17 cell lineage commitment	3	0.234192	0.0651625	OTUD5, IL6, IRF4	1119	7	18082	6.92532	1	0.746181	0.731512
GOTERM_BP_DIRECT	GO:0050869~negative regulation of B cell activation	3	0.234192	0.0651625	FAS, TNFAIP3, SAMSN1	1119	7	18082	6.92532	1	0.746181	0.731512
GOTERM_BP_DIRECT	GO:1901016~regulation of potassium ion transmembrane transporter activity	3	0.234192	0.0651625	FHL1, NEDD4L, KCNAB1	1119	7	18082	6.92532	1	0.746181	0.731512
GOTERM_BP_DIRECT	GO:0033137~negative regulation of peptidyl-serine phosphorylation	5	0.39032	0.0652157	PDE4D, CNKSR3, DDIT4, DMD, SMAD7	1119	25	18082	3.23181	1	0.746181	0.731512
GOTERM_BP_DIRECT	GO:0097150~neuronal stem cell population maintenance	5	0.39032	0.0652157	ASPM, FANCC, WDR62, FOXO3, FOXO1	1119	25	18082	3.23181	1	0.746181	0.731512
INTERPRO	IPR001478:PDZ domain	15	1.17096	0.0654602	MAST2, HTRA4, HTRA1, SHROOM3, IL16, MPP5, SDCBP2, TIAM2, CNKSR1, PARD6B, DLG5, CNKSR3, PRX, LNX1, PDLIM5	1200	154	20594	1.67159	1	1	0.996083
GOTERM_MF_DIRECT	GO:0005161~platelet-derived growth factor receptor binding	4	0.312256	0.0655566	ERN1, IL1R1, PTPRJ, PIK3R1	1109	15	17446	4.19501	1	0.774249	0.762873
GOTERM_MF_DIRECT	GO:0001078~transcriptional repressor activity, RNA polymerase II core promoter proximal region sequence-specific binding	14	1.0929	0.0662495	TGIF1, BTG2, SKOR1, IFI204, IFI205, ZBTB20, BACH1, ETS2, FOXO1, NFATC4, REST, NFIL3, PPARA, ATF3	1109	129	17446	1.70727	1	0.774249	0.762873
GOTERM_MF_DIRECT	GO:0004386~helicase activity	14	1.0929	0.0662495	DDX3Y, EIF4A1, BLM, ANXA1, DHX8, DDX58, DDX56, CHD4, INO80, IFIH1, DHX58, DHX15, MCM3, MCM6	1109	129	17446	1.70727	1	0.774249	0.762873
GOTERM_BP_DIRECT	GO:0045892~negative regulation of transcription, DNA-templated	46	3.59094	0.0669827	CEBPB, CEBPD, ZFP869, ZFP703, HMGB2, ZBTB20, FOXK1, HR, TNF, MECP2, SBNO2, BCLAF1, RASD1, 2410016O06RIK, ATOH8, SOX9, SOX6, ZBED6, TLE4, KLF11, JUN, TCF7L1, SKOR1, POU2F1, FBXW11, ZBTB16, HMGA1, WWP1, SOX10, RUNX1, PER2, PER1, REST, HMGA1-RS1, GCLC, BMP2, TFDP2, TBL1XR1, IRF1, PAX9, BCL3, CRY2, TAF7, TRIB3, NFKBIE, ATF3	1119	579	18082	1.28379	1	0.764327	0.749301
UP_SEQ_FEATURE	domain:Sushi 2	6	0.468384	0.0675244	SELP, C1RA, CFH, PAPPA, CFB, C2	1141	35	18012	2.7062	1	1	0.999297
UP_SEQ_FEATURE	repeat:LRR 17	6	0.468384	0.0675244	TLR9, LRRC8A, TLR7, PODN, TLR4, TLR13	1141	35	18012	2.7062	1	1	0.999297
UP_SEQ_FEATURE	domain:Sushi 1	6	0.468384	0.0675244	SELP, C1RA, CFH, PAPPA, CFB, C2	1141	35	18012	2.7062	1	1	0.999297
INTERPRO	IPR015422:Pyridoxal phosphate-dependent transferase, major region, subdomain 2	6	0.468384	0.0677672	PSAT1, HDC, TAT, GPT2, CTH, MOCOS	1200	38	20594	2.70974	1	1	0.996083
INTERPRO	IPR006652:Kelch repeat type 1	8	0.624512	0.0678165	IVNS1ABP, KLHL15, KLHL38, ENC1, KBTBD2, KLHL34, KLHL24, KLHL30	1200	62	20594	2.21441	1	1	0.996083
GOTERM_BP_DIRECT	GO:0042981~regulation of apoptotic process	19	1.48322	0.067844	MSTN, APAF1, BMP8A, SRA1, IL6, BMP2, CASP8, IRAK2, MYC, DLG5, CASP4, BCL3, FAS, INHA, SGK1, BID, BIRC2, BCL2L1, MCL1	1119	199	18082	1.54283	1	0.769747	0.754615
GOTERM_MF_DIRECT	GO:0002020~protease binding	13	1.01483	0.0679924	IL1R1, SERPINE1, TNFAIP3, SERPINA1E, TNF, ADAMTS4, NOS1AP, KIT, UBC, LCN2, FAS, TIMP1, HSPA1A	1109	117	17446	1.74792	1	0.78312	0.771614
GOTERM_BP_DIRECT	GO:0043547~positive regulation of GTPase activity	15	1.17096	0.068003	CCL22, RGS16, FZD10, ICAM1, NET1, CCL9, RGS2, CCL8, CCL7, CCL5, CCL3, CCL2, CCL19, CCL17, ARHGEF5	1119	146	18082	1.66018	1	0.769747	0.754615
GOTERM_BP_DIRECT	GO:0042593~glucose homeostasis	14	1.0929	0.0680046	PRKAA2, STAT3, FOXO3, HIF1A, FOXO1, GCK, RBM4, IL6, VGF, LEP, SESN2, CRY2, PDK4, SOX4	1119	133	18082	1.70095	1	0.769747	0.754615
INTERPRO	IPR013761:Sterile alpha motif/pointed domain	12	0.936768	0.068209	CNKSR1, SEC23IP, USH1G, CNKSR3, LCP2, MAP3K6, PHC3, SAMSN1, ETS2, SAMD4, SPDEF, EPHA2	1200	114	20594	1.80649	1	1	0.996083
GOTERM_MF_DIRECT	GO:0034711~inhibin binding	3	0.234192	0.0683623	INHBB, INHA, ACVR1B	1109	7	17446	6.74198	1	0.78312	0.771614
UP_KEYWORDS	Thioester bond	3	0.234192	0.0683913	C3, C4B, PZP	1254	8	22680	6.7823	1	0.287389	0.243735
UP_KEYWORDS	Peptide transport	3	0.234192	0.0683913	TAP1, SLC15A3, SLC15A4	1254	8	22680	6.7823	1	0.287389	0.243735
GOTERM_BP_DIRECT	GO:0070059~intrinsic apoptotic signaling pathway in response to endoplasmic reticulum stress	6	0.468384	0.0688285	ERN1, CEBPB, APAF1, CASP4, TRIB3, ATF4	1119	36	18082	2.69318	1	0.774917	0.759683
GOTERM_BP_DIRECT	GO:0040007~growth	6	0.468384	0.0688285	BMP2, MSTN, BMP8A, INHBB, GDF5, BCL2L1	1119	36	18082	2.69318	1	0.774917	0.759683
INTERPRO	IPR007237:CD20-like	5	0.39032	0.0690389	MS4A8A, MS4A4D, MS4A4C, MS4A6D, MS4A6C	1200	27	20594	3.17809	1	1	0.996083
INTERPRO	IPR000569:HECT	5	0.39032	0.0690389	HECTD1, WWP1, NEDD4L, UBE3B, HERC6	1200	27	20594	3.17809	1	1	0.996083
UP_SEQ_FEATURE	domain:SH2	11	0.858704	0.0692052	FGR, HCK, STAT2, STAT3, DAPP1, LCP2, SHB, TNS3, SH2D5, RIN2, SOCS4	1141	93	18012	1.86718	1	1	0.999297
GOTERM_MF_DIRECT	GO:0022857~transmembrane transporter activity	7	0.546448	0.0694093	SLC22A4, SLC22A12, SLC22A3, SLC37A1, SLC17A9, SLC2A1, SLC2A3	1109	46	17446	2.39389	1	0.787319	0.775751
UP_SEQ_FEATURE	domain:Sushi 3	5	0.39032	0.0698768	SELP, CFH, PAPPA, CFB, C2	1141	25	18012	3.15723	1	1	0.999297
INTERPRO	IPR000504:RNA recognition motif domain	21	1.63934	0.0705011	RBM39, RBM14, FUS, CIRBP, SYNJ2, PTBP2, SCAF4, ALKBH8, RBM3, ENOX2, RBM4, SYNCRIP, SCAF8, HNRNPF, EIF4H, RBM20, SRSF3, HNRNPH2, HNRNPA1, RBM12, PPIL4	1200	241	20594	1.49541	1	1	0.996083
GOTERM_MF_DIRECT	GO:0016831~carboxy-lyase activity	5	0.39032	0.0705863	HDC, ODC1, MVD, MLYCD, PPCDC	1109	25	17446	3.14626	1	0.792897	0.781246
GOTERM_BP_DIRECT	GO:0001568~blood vessel development	9	0.702576	0.0709649	TBX1, TGFBR3, LOX, FZD4, SPHK1, SHB, HIF1A, FOXO1, EPHA2	1119	71	18082	2.04833	1	0.796272	0.780618
SMART	SM00404:PTPc_motif	9	0.702576	0.0710619	PTPN1, PTP4A3, PTPN6, PTPRJ, PTPN12, MTMR4, TNS3, PTPRF, TNS1	730	63	10425	2.04012	1	1	0.99734
SMART	SM00209:TSP1	9	0.702576	0.0710619	ADAMTS4, ADAMTS15, SPON1, ADAMTS2, NOV, ADAMTSL2, SSPO, ADAMTS9, CYR61	730	63	10425	2.04012	1	1	0.99734
GOTERM_BP_DIRECT	GO:0042787~protein ubiquitination involved in ubiquitin-dependent protein catabolic process	14	1.0929	0.0712656	KLHL15, SIAH1A, NEDD4L, WWP1, UBE3B, CUL4A, RNF146, RNF144B, RNF115, HECTD1, RNF19A, LNX1, TRIM25, HERC6	1119	134	18082	1.68826	1	0.796272	0.780618
UP_KEYWORDS	Protease inhibitor	12	0.936768	0.0713694	SERPINA3C, ITIH4, SERPINA3F, NGP, SERPINE1, PZP, SERPINA3K, SERPING1, SERPINA3M, TIMP1, SERPINA3N, SERPINA1E	1254	121	22680	1.79367	1	0.296746	0.251671
GOTERM_CC_DIRECT	GO:0031982~vesicle	16	1.24902	0.07201	IL1RN, ANXA1, SPNS2, SLC2A1, MYO5A, EPS8, GAK, TUBA1C, BMP2, GPRC5A, NPC1, AKT2, RAB34, SPP1, TSPAN4, PROM1	1190	164	19662	1.61197	1	0.915127	0.889624
GOTERM_BP_DIRECT	GO:0042993~positive regulation of transcription factor import into nucleus	4	0.312256	0.0722341	CSF3, DDX58, HCLS1, PIK3R1	1119	16	18082	4.03977	1	0.796272	0.780618
GOTERM_BP_DIRECT	GO:0010759~positive regulation of macrophage chemotaxis	4	0.312256	0.0722341	CSF1, CCL5, CCL2, PTPRJ	1119	16	18082	4.03977	1	0.796272	0.780618
GOTERM_BP_DIRECT	GO:0090303~positive regulation of wound healing	4	0.312256	0.0722341	KANK1, ANXA1, CCL2, HBEGF	1119	16	18082	4.03977	1	0.796272	0.780618
GOTERM_BP_DIRECT	GO:0061028~establishment of endothelial barrier	4	0.312256	0.0722341	RAP1B, MARVELD2, PDE4D, ICAM1	1119	16	18082	4.03977	1	0.796272	0.780618
GOTERM_BP_DIRECT	GO:0050995~negative regulation of lipid catabolic process	4	0.312256	0.0722341	CIDEA, ACACB, TNF, PLIN5	1119	16	18082	4.03977	1	0.796272	0.780618
GOTERM_BP_DIRECT	GO:0005978~glycogen biosynthetic process	4	0.312256	0.0722341	PER2, PPP1R3C, AKT2, GCK	1119	16	18082	4.03977	1	0.796272	0.780618
KEGG_PATHWAY	mmu04660:T cell receptor signaling pathway	12	0.936768	0.0724971	NFKBIA, ZAP70, JUN, AKT2, PTPN6, LCP2, MAP3K8, PIK3R1, NFKBIE, TNF, NFKBIB, PIK3R5	514	101	7691	1.77779	1	0.291087	0.23946
INTERPRO	IPR013151:Immunoglobulin	8	0.624512	0.0726525	FCGR1, NFASC, IL18RAP, KIT, IL6RA, SEMA3E, AGER, CD33	1200	63	20594	2.17926	1	1	0.996083
GOTERM_BP_DIRECT	GO:0003009~skeletal muscle contraction	5	0.39032	0.0734622	TNNT1, TNNC1, TNNI1, TCAP, MYH7	1119	26	18082	3.10751	1	0.807702	0.791823
GOTERM_BP_DIRECT	GO:0050766~positive regulation of phagocytosis	7	0.546448	0.0740105	FCGR1, C3, FCGR3, FCER1G, PTX3, FCGR2B, TNF	1119	48	18082	2.35653	1	0.809514	0.7936
GOTERM_BP_DIRECT	GO:0009725~response to hormone	7	0.546448	0.0740105	GCLC, MMP14, LOX, H3F3B, HCLS1, TIMP1, PITX2	1119	48	18082	2.35653	1	0.809514	0.7936
INTERPRO	IPR000483:Cysteine-rich flanking region, C-terminal	9	0.702576	0.0740495	NTRK2, LRG1, LRTM2, LRIG1, TLR7, RTN4RL2, TLR5, TLR4, TLR2	1200	76	20594	2.0323	1	1	0.996083
INTERPRO	IPR005828:General substrate transporter	6	0.468384	0.074183	SLC22A4, SLC22A12, SLC22A3, SLC2A1, SLC2A3, SLC2A6	1200	39	20594	2.64026	1	1	0.996083
UP_SEQ_FEATURE	repeat:Solcar 3	7	0.546448	0.0745261	SLC25A18, SLC25A28, UCP3, UCP2, SLC25A34, SLC25A33, SLC25A25	1141	47	18012	2.35113	1	1	0.999297
INTERPRO	IPR001202:WW domain	7	0.546448	0.0745578	DRP2, BAG3, PCIF1, WWP1, NEDD4L, DMD, APBB3	1200	51	20594	2.35552	1	1	0.996083
INTERPRO	IPR013625:Tensin phosphotyrosine-binding domain	3	0.234192	0.0750432	EPS8, TNS3, TNS1	1200	8	20594	6.43562	1	1	0.996083
INTERPRO	IPR017956:AT hook, DNA-binding motif	3	0.234192	0.0750432	HMGA1-RS1, SETBP1, HMGA1	1200	8	20594	6.43562	1	1	0.996083
INTERPRO	IPR007197:Radical SAM	3	0.234192	0.0750432	RSAD2, CDKAL1, MOCS1	1200	8	20594	6.43562	1	1	0.996083
INTERPRO	IPR002087:Anti-proliferative protein	3	0.234192	0.0750432	BTG2, BTG1, TOB2	1200	8	20594	6.43562	1	1	0.996083
INTERPRO	IPR006935:Helicase/UvrB domain	3	0.234192	0.0750432	IFIH1, DDX58, DHX58	1200	8	20594	6.43562	1	1	0.996083
INTERPRO	IPR001132:SMAD domain, Dwarfin-type	3	0.234192	0.0750432	SMAD1, SMAD5, SMAD7	1200	8	20594	6.43562	1	1	0.996083
INTERPRO	IPR013790:Dwarfin	3	0.234192	0.0750432	SMAD1, SMAD5, SMAD7	1200	8	20594	6.43562	1	1	0.996083
INTERPRO	IPR003530:Long hematopoietin receptor, soluble alpha chain, conserved site	3	0.234192	0.0750432	EBI3, IL6RA, GM13305	1200	8	20594	6.43562	1	1	0.996083
INTERPRO	IPR000058:Zinc finger, AN1-type	3	0.234192	0.0750432	ZFAND6, ZFAND2A, ZFAND5	1200	8	20594	6.43562	1	1	0.996083
INTERPRO	IPR013019:MAD homology, MH1	3	0.234192	0.0750432	SMAD1, SMAD5, SMAD7	1200	8	20594	6.43562	1	1	0.996083
GOTERM_MF_DIRECT	GO:0032403~protein complex binding	31	2.41998	0.0751793	CDKN1A, CLIC4, ARPC1B, PZP, PCDH15, HIF1A, PTPRF, ICAM1, RAP1B, CASP8, RPS19, CTSL, BAG3, MYC, ERC2, WASF2, MLKL, RIPK3, MMP3, NFKBIA, MYO1E, REST, CCNE1, FAS, HCLS1, ULK1, FSCN2, PPARA, RAD18, PFKP, PI4K2A	1109	358	17446	1.36221	1	0.822888	0.810797
GOTERM_MF_DIRECT	GO:0051721~protein phosphatase 2A binding	6	0.468384	0.0753899	PTPN1, PPME1, SPHK1, EIF4EBP1, FOXO1, CTTNBP2NL	1109	36	17446	2.62188	1	0.822888	0.810797
GOTERM_MF_DIRECT	GO:0043531~ADP binding	6	0.468384	0.0753899	ERN1, GCLC, APAF1, TAP1, MAT1A, GCK	1109	36	17446	2.62188	1	0.822888	0.810797
KEGG_PATHWAY	mmu04550:Signaling pathways regulating pluripotency of stem cells	15	1.17096	0.0756138	SMAD1, FZD5, FZD4, STAT3, INHBB, FZD10, PIK3R1, ACVR1B, SMAD5, PIK3R5, REST, BMP2, AKT2, MYC, FGFR3	514	138	7691	1.62642	1	0.299069	0.246027
GOTERM_BP_DIRECT	GO:0055007~cardiac muscle cell differentiation	6	0.468384	0.0757238	BMP2, PAX3, SIK1, PITX2, SOX6, SLC9A1	1119	37	18082	2.62039	1	0.818888	0.802789
GOTERM_BP_DIRECT	GO:0008219~cell death	6	0.468384	0.0757238	NDOR1, BNIP3, PMP22, CIDEA, EMP1, HMOX1	1119	37	18082	2.62039	1	0.818888	0.802789
GOTERM_BP_DIRECT	GO:0030501~positive regulation of bone mineralization	6	0.468384	0.0757238	BMP2, OSR1, TMEM119, ISG15, FGFR3, GPM6B	1119	37	18082	2.62039	1	0.818888	0.802789
GOTERM_BP_DIRECT	GO:0031398~positive regulation of protein ubiquitination	8	0.624512	0.0758373	FANCI, RASSF1, PAXIP1, SPHK1, PTTG1IP, TICAM1, FGFR3, SMAD7	1119	60	18082	2.15454	1	0.818888	0.802789
GOTERM_BP_DIRECT	GO:0009267~cellular response to starvation	8	0.624512	0.0758373	CTSL, ALB, PDK4, INHBB, ANGPTL4, GLUL, ZFYVE1, FOXO1	1119	60	18082	2.15454	1	0.818888	0.802789
UP_SEQ_FEATURE	domain:PI3K/PI4K	4	0.312256	0.076383	PI4K2B, SMG1, PI4KB, PI4K2A	1141	16	18012	3.94654	1	1	0.999297
GOTERM_BP_DIRECT	GO:0001843~neural tube closure	11	0.858704	0.0766195	TGIF1, HECTD1, APAF1, MTHFD1L, SDC4, SEMA4C, MKS1, SHROOM3, PLXNB2, PAX3, ADM	1119	97	18082	1.83247	1	0.825223	0.809
GOTERM_MF_DIRECT	GO:0004012~phospholipid-translocating ATPase activity	4	0.312256	0.0770117	ATP10D, ABCA4, ATP10A, ATP11A	1109	16	17446	3.93282	1	0.832734	0.820498
UP_SEQ_FEATURE	propeptide:Removed in mature form	22	1.71741	0.0774262	GBP5, CPM, CD52, SEMA7A, PLAUR, RTN4RL2, ISG15, GFRA1, PSMB8, RHOB, BST2, RAP1B, GNG3, MAP1LC3B, RASD1, RHOJ, RAC2, LY6A, CD14, GBP2, CD177, CAR4	1141	238	18012	1.45922	1	1	0.999297
UP_SEQ_FEATURE	domain:Helicase C-terminal	11	0.858704	0.0774967	IFIH1, DDX3Y, EIF4A1, BLM, DHX8, DDX58, DDX56, DHX58, DHX15, CHD4, INO80	1141	95	18012	1.82787	1	1	0.999297
UP_SEQ_FEATURE	repeat:LRR 18	5	0.39032	0.0786267	TLR9, TLR7, PODN, TLR4, TLR13	1141	26	18012	3.0358	1	1	0.999297
GOTERM_BP_DIRECT	GO:0007155~cell adhesion	39	3.0445	0.0790823	LGALS3BP, CX3CR1, ACHE, SPON1, B4GALT1, ITGAM, TINAGL1, CSF3R, ITGA2B, CTNND1, PCDH15, LAMC2, PTPRF, CYR61, ICAM1, PSTPIP1, GPNMB, PERP, SPP1, CYP1B1, AMICA1, CD33, CADM3, TNFRSF12A, SORBS3, RHOB, SELP, VCAN, NFASC, NOV, PARVG, NINJ1, ZYX, COL8A2, CDHR3, SSPO, ITGA5, CD44, EPHA2	1119	485	18082	1.29939	1	0.842739	0.826171
UP_KEYWORDS	DNA replication	10	0.78064	0.0792231	GINS1, GINS2, CDT1, BLM, ORC6, RRM2, NASP, MCM3, MCM6, POLE	1254	95	22680	1.9038	1	0.32597	0.276456
GOTERM_BP_DIRECT	GO:0045600~positive regulation of fat cell differentiation	7	0.546448	0.0801505	CEBPB, ZFP36, BMP2, KLF5, ZBTB16, ZC3H12A, FNDC3B	1119	49	18082	2.30844	1	0.842739	0.826171
GOTERM_BP_DIRECT	GO:0048468~cell development	7	0.546448	0.0801505	GAK, IRX5, MSTN, ERCC1, ARID5B, INHA, GDF5	1119	49	18082	2.30844	1	0.842739	0.826171
GOTERM_BP_DIRECT	GO:0014823~response to activity	7	0.546448	0.0801505	GCLC, ANGPT2, PRKAA2, UCP3, LEP, CCL2, SLC25A25	1119	49	18082	2.30844	1	0.842739	0.826171
GOTERM_CC_DIRECT	GO:0005861~troponin complex	3	0.234192	0.0802243	TNNT1, TNNC1, TNNI1	1190	8	19662	6.19601	1	0.998711	0.970878
INTERPRO	IPR023395:Mitochondrial carrier domain	7	0.546448	0.0803438	SLC25A18, SLC25A28, UCP3, UCP2, SLC25A34, SLC25A33, SLC25A25	1200	52	20594	2.31022	1	1	0.996083
INTERPRO	IPR018108:Mitochondrial substrate/solute carrier	7	0.546448	0.0803438	SLC25A18, SLC25A28, UCP3, UCP2, SLC25A34, SLC25A33, SLC25A25	1200	52	20594	2.31022	1	1	0.996083
SMART	SM00032:CCP	8	0.624512	0.0806641	SELP, VCAN, C1RA, CFH, SUSD2, PAPPA, CFB, C2	730	54	10425	2.11568	1	1	0.99734
GOTERM_BP_DIRECT	GO:0002244~hematopoietic progenitor cell differentiation	11	0.858704	0.080851	ANLN, REST, CEBPD, PLEK, RRS1, ADAR, PTPN6, WDR7, HERC6, FSTL3, DHTKD1	1119	98	18082	1.81377	1	0.842739	0.826171
INTERPRO	IPR000242:Protein-tyrosine phosphatase, receptor/non-receptor type	6	0.468384	0.0809166	PTPN1, PTP4A3, PTPN6, PTPRJ, PTPN12, PTPRF	1200	40	20594	2.57425	1	1	0.996083
SMART	SM01326:SM01326	3	0.234192	0.0810699	GAK, TNS3, TNS1	730	7	10425	6.12035	1	1	0.99734
SMART	SM00729:Elp3	3	0.234192	0.0810699	RSAD2, CDKAL1, MOCS1	730	7	10425	6.12035	1	1	0.99734
GOTERM_BP_DIRECT	GO:0032922~circadian regulation of gene expression	8	0.624512	0.0813361	PER2, PER1, RBM4, CRY2, CSNK1E, PPARA, NPAS2, ATF4	1119	61	18082	2.11922	1	0.842739	0.826171
UP_SEQ_FEATURE	short sequence motif:Nuclear export signal	6	0.468384	0.0818946	PER2, NFKBIA, PER1, IFI204, ZC3HAV1, LARP6	1141	37	18012	2.55992	1	1	0.999297
GOTERM_BP_DIRECT	GO:0042476~odontogenesis	5	0.39032	0.0822092	CSF1, OSR1, PAX9, MYO5A, PITX2	1119	27	18082	2.99242	1	0.842739	0.826171
GOTERM_BP_DIRECT	GO:0034198~cellular response to amino acid starvation	5	0.39032	0.0822092	CDKN1A, UCP2, ULK1, ATF3, ATF4	1119	27	18082	2.99242	1	0.842739	0.826171
GOTERM_BP_DIRECT	GO:0016126~sterol biosynthetic process	5	0.39032	0.0822092	CH25H, PRKAA2, MVD, HMGCS2, FDFT1	1119	27	18082	2.99242	1	0.842739	0.826171
GOTERM_BP_DIRECT	GO:2001243~negative regulation of intrinsic apoptotic signaling pathway	5	0.39032	0.0822092	IVNS1ABP, PLAUR, BCL2L1, HERPUD1, MCL1	1119	27	18082	2.99242	1	0.842739	0.826171
GOTERM_BP_DIRECT	GO:0006885~regulation of pH	5	0.39032	0.0822092	EDNRB, SLC9A8, PDK4, SLC9A1, CAR4	1119	27	18082	2.99242	1	0.842739	0.826171
SMART	SM00120:HX	5	0.39032	0.0825521	HPX, MMP14, MMP3, PRG4, MMP8	730	24	10425	2.97517	1	1	0.99734
GOTERM_BP_DIRECT	GO:0048662~negative regulation of smooth muscle cell proliferation	6	0.468384	0.0829782	IGFBP3, NPR3, HMOX1, TNFAIP3, APOD, PIK3R1	1119	38	18082	2.55143	1	0.842739	0.826171
GOTERM_BP_DIRECT	GO:0045084~positive regulation of interleukin-12 biosynthetic process	3	0.234192	0.0834048	IRF1, REL, TLR4	1119	8	18082	6.05965	1	0.842739	0.826171
GOTERM_BP_DIRECT	GO:0042058~regulation of epidermal growth factor receptor signaling pathway	3	0.234192	0.0834048	RHBDF1, RHBDF2, PTPN12	1119	8	18082	6.05965	1	0.842739	0.826171
GOTERM_BP_DIRECT	GO:0001878~response to yeast	3	0.234192	0.0834048	IL6, NCF1, PTX3	1119	8	18082	6.05965	1	0.842739	0.826171
GOTERM_BP_DIRECT	GO:0014732~skeletal muscle atrophy	3	0.234192	0.0834048	MYOG, TRIM63, MSTN	1119	8	18082	6.05965	1	0.842739	0.826171
GOTERM_BP_DIRECT	GO:0046822~regulation of nucleocytoplasmic transport	3	0.234192	0.0834048	RBM4, RBM14, IER3	1119	8	18082	6.05965	1	0.842739	0.826171
GOTERM_BP_DIRECT	GO:0060907~positive regulation of macrophage cytokine production	3	0.234192	0.0834048	SEMA7A, TLR4, TLR2	1119	8	18082	6.05965	1	0.842739	0.826171
GOTERM_BP_DIRECT	GO:0048102~autophagic cell death	3	0.234192	0.0834048	CTSL, BNIP3, TRP53INP1	1119	8	18082	6.05965	1	0.842739	0.826171
GOTERM_BP_DIRECT	GO:0045416~positive regulation of interleukin-8 biosynthetic process	3	0.234192	0.0834048	TLR7, TNF, TLR4	1119	8	18082	6.05965	1	0.842739	0.826171
GOTERM_BP_DIRECT	GO:0061299~retina vasculature morphogenesis in camera-type eye	3	0.234192	0.0834048	CLIC4, FZD4, RHOJ	1119	8	18082	6.05965	1	0.842739	0.826171
GOTERM_BP_DIRECT	GO:0046321~positive regulation of fatty acid oxidation	3	0.234192	0.0834048	NR4A3, MLYCD, PPARA	1119	8	18082	6.05965	1	0.842739	0.826171
GOTERM_BP_DIRECT	GO:2001020~regulation of response to DNA damage stimulus	3	0.234192	0.0834048	NPAS2, IER3, MCL1	1119	8	18082	6.05965	1	0.842739	0.826171
GOTERM_BP_DIRECT	GO:0006691~leukotriene metabolic process	3	0.234192	0.0834048	NCF1, TLR4, TLR2	1119	8	18082	6.05965	1	0.842739	0.826171
INTERPRO	IPR016160:Aldehyde dehydrogenase, conserved site	4	0.312256	0.0836075	ALDH1A3, ALDH6A1, ALDH1A1, ALDH8A1	1200	18	20594	3.8137	1	1	0.996083
INTERPRO	IPR000403:Phosphatidylinositol 3-/4-kinase, catalytic domain	4	0.312256	0.0836075	PI4K2B, SMG1, PI4KB, PI4K2A	1200	18	20594	3.8137	1	1	0.996083
GOTERM_BP_DIRECT	GO:0050732~negative regulation of peptidyl-tyrosine phosphorylation	4	0.312256	0.0838347	ERRFI1, PRKCD, PTPN6, SAMSN1	1119	17	18082	3.80213	1	0.842739	0.826171
GOTERM_BP_DIRECT	GO:0097009~energy homeostasis	4	0.312256	0.0838347	NR4A3, STAT3, AMPD3, ACACB	1119	17	18082	3.80213	1	0.842739	0.826171
GOTERM_BP_DIRECT	GO:0042789~mRNA transcription from RNA polymerase II promoter	4	0.312256	0.0838347	MYOG, SP1, STAT3, ATF4	1119	17	18082	3.80213	1	0.842739	0.826171
GOTERM_BP_DIRECT	GO:0043122~regulation of I-kappaB kinase/NF-kappaB signaling	4	0.312256	0.0838347	ZFAND6, HSPB1, PIK3AP1, TNF	1119	17	18082	3.80213	1	0.842739	0.826171
UP_SEQ_FEATURE	short sequence motif:PDZ-binding	9	0.702576	0.0841253	FZD5, KCNJ12, FZD4, KCNA1, NOS1AP, AMOTL2, FZD10, SLC6A1, EPHA2	1141	72	18012	1.97327	1	1	0.999297
GOTERM_CC_DIRECT	GO:0031966~mitochondrial membrane	11	0.858704	0.0844465	RNF144B, CYP27B1, ATCAY, ANXA1, PNPLA7, BNIP3, UCP3, UCP2, IKBKE, SLC25A33, BCL2L1	1190	101	19662	1.7995	1	1	0.973727
GOTERM_MF_DIRECT	GO:0043621~protein self-association	8	0.624512	0.0847315	ACHE, ZFYVE27, RSAD2, CCL5, SLC2A1, TNFAIP3, ZKSCAN17, MYD88	1109	60	17446	2.09751	1	0.894926	0.881776
GOTERM_BP_DIRECT	GO:0006470~protein dephosphorylation	14	1.0929	0.0853169	PTPN1, CTDP1, FBXW11, SMEK2, PTPRJ, CTDSPL2, PTPN12, DUSP26, MTMR4, PTPRF, CTTNBP2NL, PTP4A3, PDP2, PTPN6	1119	138	18082	1.63933	1	0.8556	0.83878
GOTERM_BP_DIRECT	GO:0007507~heart development	23	1.79547	0.0857591	TBX1, DYNC2H1, OSR1, GAB1, PAX3, PTPRJ, ADM, KCNAB1, HOPX, NFATC4, VCAN, BMP2, CASP8, ADAP2, TFDP2, LOX, MYL2, XIRP1, RBM20, SOX9, PPARA, PITX2, SOX4	1119	261	18082	1.42398	1	0.857997	0.84113
GOTERM_BP_DIRECT	GO:0006936~muscle contraction	7	0.546448	0.0865666	MYH1, MYBPC1, TRIM63, ANXA1, SCN7A, LMOD2, MYH7	1119	50	18082	2.26227	1	0.864028	0.847042
KEGG_PATHWAY	mmu04310:Wnt signaling pathway	15	1.17096	0.0867561	TCF7L1, JUN, FZD5, FZD4, FBXW11, SIAH1A, FZD10, CSNK1E, NFATC4, FOSL1, FRAT1, BAMBI, TBL1XR1, MYC, RAC2	514	141	7691	1.59181	1	0.335741	0.276195
UP_KEYWORDS	Symport	11	0.858704	0.0868365	SLC22A4, SLC13A3, SLC10A6, SLC25A18, SLC20A1, SLC1A1, SLC6A20A, SLC1A5, SLC15A3, SLC6A1, SLC15A4	1254	111	22680	1.79232	1	0.350834	0.297543
UP_SEQ_FEATURE	domain:MH1	3	0.234192	0.0868802	SMAD1, SMAD5, SMAD7	1141	8	18012	5.91981	1	1	0.999297
UP_SEQ_FEATURE	domain:MH2	3	0.234192	0.0868802	SMAD1, SMAD5, SMAD7	1141	8	18012	5.91981	1	1	0.999297
UP_KEYWORDS	GPI-anchor	13	1.01483	0.0870424	CPM, CD52, ACHE, SEMA7A, PLAUR, RTN4RL2, GFRA1, BST2, BST1, LY6A, CD14, CD177, CAR4	1254	140	22680	1.67943	1	0.350834	0.297543
GOTERM_BP_DIRECT	GO:0001932~regulation of protein phosphorylation	8	0.624512	0.0870587	LEP, STAT2, SESN2, TLR9, PLXNB2, TLR7, TNF, FNIP2	1119	62	18082	2.08504	1	0.866891	0.849849
INTERPRO	IPR013098:Immunoglobulin I-set	14	1.0929	0.087351	NTRK2, MYBPC1, CADM3, MUSK, IL1R1, AGER, PTPRF, MYOM3, NFASC, IGDCC3, LRIG1, ROR1, CCDC141, FGFR3	1200	147	20594	1.63444	1	1	0.996083
GOTERM_MF_DIRECT	GO:0001758~retinal dehydrogenase activity	3	0.234192	0.0874042	ALDH1A3, ALDH1A1, ALDH8A1	1109	8	17446	5.89923	1	0.894926	0.881776
GOTERM_MF_DIRECT	GO:0038191~neuropilin binding	3	0.234192	0.0874042	SEMA7A, SEMA3E, SEMA3F	1109	8	17446	5.89923	1	0.894926	0.881776
GOTERM_MF_DIRECT	GO:0001221~transcription cofactor binding	3	0.234192	0.0874042	MAFK, FOXO3, NFE2L2	1109	8	17446	5.89923	1	0.894926	0.881776
GOTERM_MF_DIRECT	GO:0042809~vitamin D receptor binding	3	0.234192	0.0874042	TAF7, HR, TOB2	1109	8	17446	5.89923	1	0.894926	0.881776
GOTERM_MF_DIRECT	GO:0035197~siRNA binding	3	0.234192	0.0874042	MECP2, TLR9, TLR7	1109	8	17446	5.89923	1	0.894926	0.881776
UP_SEQ_FEATURE	domain:TSP type-1 3	5	0.39032	0.0878932	ADAMTS15, SPON1, ADAMTS2, ADAMTSL2, SSPO	1141	27	18012	2.92336	1	1	0.999297
UP_SEQ_FEATURE	domain:BACK	5	0.39032	0.0878932	IVNS1ABP, LGALS3BP, KLHL38, KLHL24, KLHL30	1141	27	18012	2.92336	1	1	0.999297
INTERPRO	IPR000626:Ubiquitin	8	0.624512	0.0883505	TBCEL, DDI2, UBD, UBC, ISG15, OASL1, HERPUD1, OASL2	1200	66	20594	2.0802	1	1	0.996083
GOTERM_BP_DIRECT	GO:0050728~negative regulation of inflammatory response	10	0.78064	0.0884357	CTLA2A, ZFP36, NOV, ACP5, TNFAIP3, LGALS9, PPARA, PGLYRP1, CD44, IER3	1119	87	18082	1.85736	1	0.878531	0.86126
UP_SEQ_FEATURE	domain:VWFC	4	0.312256	0.088558	COL2A1, NOV, FSTL1, CYR61	1141	17	18012	3.71439	1	1	0.999297
GOTERM_MF_DIRECT	GO:0005149~interleukin-1 receptor binding	4	0.312256	0.0892732	IL1RN, TLR9, TLR5, MYD88	1109	17	17446	3.70148	1	0.906045	0.892732
KEGG_PATHWAY	mmu05146:Amoebiasis	13	1.01483	0.0892907	ITGAM, IL1R1, HSPB1, LAMC2, PIK3R1, TNF, PIK3R5, IL6, GNAL, COL2A1, CD14, TLR4, TLR2	514	117	7691	1.66256	1	0.335741	0.276195
KEGG_PATHWAY	mmu00561:Glycerolipid metabolism	8	0.624512	0.0894471	DGAT2, AGPAT9, LIPG, LPIN1, LPIN2, LPIN3, AGPAT3, PNPLA2	514	58	7691	2.06387	1	0.335741	0.276195
KEGG_PATHWAY	mmu04650:Natural killer cell mediated cytotoxicity	12	0.936768	0.0899533	ZAP70, FCER1G, FCGR4, RAC2, FAS, PTPN6, LCP2, PIK3R1, BID, TNF, ICAM1, PIK3R5	514	105	7691	1.71006	1	0.335741	0.276195
GOTERM_CC_DIRECT	GO:0042995~cell projection	53	4.13739	0.0909788	B4GALT1, C2CD3, PTPRJ, D430042O09RIK, EPS8, RBM3, PSTPIP1, ATCAY, ZFYVE27, TCTN1, GLUL, DYNC2H1, ANXA1, MUSK, DDX58, TIAM2, FGR, APBB1IP, HCK, ARC, CLIP1, CTTN, IFT81, TTLL11, HAP1, FSCN2, DBN1, ARHGEF5, PI4K2A, EPHA2, TLR2, CATSPER4, KCNA1, TWF2, SAMSN1, DRP2, SPP1, PIP5K1A, PROM1, SAMD4, FARP1, SVIL, ANGPT2, OSBPL3, IRGM1, KLHL24, PTPN12, ARPC5, SYNJ2, BAIAP2, MKS1, NF2, KCNK1	1190	712	19662	1.22992	1	1	0.973727
GOTERM_MF_DIRECT	GO:0030414~peptidase inhibitor activity	13	1.01483	0.0910398	ITIH4, SERPINE1, PZP, SERPINA3K, SERPINA3M, SERPINA3N, SERPINA1E, SERPINA3C, SERPINA3F, NGP, SERPING1, SSPO, TIMP1	1109	123	17446	1.66266	1	0.91594	0.902482
UP_SEQ_FEATURE	domain:Helicase ATP-binding	11	0.858704	0.0910409	IFIH1, DDX3Y, EIF4A1, BLM, DHX8, DDX58, DDX56, DHX58, DHX15, CHD4, INO80	1141	98	18012	1.77192	1	1	0.999297
GOTERM_BP_DIRECT	GO:0006479~protein methylation	5	0.39032	0.0914424	BTG2, BTG1, ICMT, IRF4, MTR	1119	28	18082	2.88555	1	0.904144	0.88637
GOTERM_BP_DIRECT	GO:0090023~positive regulation of neutrophil chemotaxis	5	0.39032	0.0914424	RAC2, CXCL1, LBP, CCL19, CXCL2	1119	28	18082	2.88555	1	0.904144	0.88637
GOTERM_MF_DIRECT	GO:0000287~magnesium ion binding	19	1.48322	0.0920163	CERK, MAST2, SPHK1, ATP10D, GTPBP10, ATP10A, MAT1A, ATP11A, ENO2, YDJC, GCK, ERN1, GCLC, NUAK2, NUDT18, MAP3K8, SIK1, MAP3K6, GLUL	1109	202	17446	1.47968	1	0.917783	0.904298
UP_KEYWORDS	Adaptive immunity	10	0.78064	0.0920326	FGB, FGA, ZAP70, RNF125, CLEC4D, ANXA1, FGG, TAP1, ICOSL, HAVCR2	1254	98	22680	1.84552	1	0.367201	0.311423
GOTERM_BP_DIRECT	GO:0006974~cellular response to DNA damage stimulus	34	2.65418	0.0922967	BTG2, CDKN1A, BLM, SMG1, PAXIP1, 3110062M04RIK, ASH2L, SMC5, FOXO1, NPAS2, ALKBH8, RASSF1, MYC, ZC3H12A, FNIP2, POLE, IKBKE, FANCI, PLK3, EGLN3, GADD45A, USP3, FANCC, INO80, USP28, MLH3, FBXO31, CUL4A, XAB2, RNF169, ERCC1, BCL3, SGK1, RAD18	1119	420	18082	1.30812	1	0.91046	0.892561
INTERPRO	IPR015915:Kelch-type beta propeller	7	0.546448	0.0926446	IVNS1ABP, KLHL15, KLHL38, ENC1, KBTBD2, KLHL34, KLHL30	1200	54	20594	2.22466	1	1	0.996083
INTERPRO	IPR016662:Acyl-CoA thioesterase, long chain	3	0.234192	0.0928595	ACOT2, ACOT1, ACOT4	1200	9	20594	5.72056	1	1	0.996083
INTERPRO	IPR003531:Short hematopoietin receptor, family 1, conserved site	3	0.234192	0.0928595	IL4RA, CSF2RB, IL2RG	1200	9	20594	5.72056	1	1	0.996083
INTERPRO	IPR006862:Acyl-CoA thioester hydrolase/bile acid-CoA amino acid N-acetyltransferase	3	0.234192	0.0928595	ACOT2, ACOT1, ACOT4	1200	9	20594	5.72056	1	1	0.996083
INTERPRO	IPR014940:BAAT/Acyl-CoA thioester hydrolase C-terminal	3	0.234192	0.0928595	ACOT2, ACOT1, ACOT4	1200	9	20594	5.72056	1	1	0.996083
GOTERM_CC_DIRECT	GO:0030175~filopodium	9	0.702576	0.0930292	TIAM2, FARP1, B4GALT1, TWF2, DMD, NF2, KCNN3, BAIAP2, DBN1	1190	77	19662	1.93122	1	1	0.973727
INTERPRO	IPR023214:HAD-like domain	9	0.702576	0.093404	CTDP1, ATP10D, ATP2A2, ATP10A, ATP11A, CTDSPL2, LPIN1, LPIN2, LPIN3	1200	80	20594	1.93069	1	1	0.996083
UP_SEQ_FEATURE	zinc finger region:C4-type	10	0.78064	0.0934214	CDKN1A, ADAP2, FHL1, UBC, ASH2L, ASAP1, ARFGAP3, POLE, CLPX, AGFG2	1141	86	18012	1.8356	1	1	0.999297
INTERPRO	IPR017907:Zinc finger, RING-type, conserved site	15	1.17096	0.0939185	RNF20, TRIM63, TRIM30D, RC3H1, CBLB, MID1, RNF146, RNF144B, RNF125, RNF39, LNX1, TRIM25, TRIM21, RAD18, TRIM56	1200	163	20594	1.57929	1	1	0.996083
SMART	SM00612:Kelch	8	0.624512	0.0939317	IVNS1ABP, KLHL15, KLHL38, ENC1, KBTBD2, KLHL34, KLHL24, KLHL30	730	56	10425	2.04012	1	1	0.99734
SMART	SM00204:TGFB	6	0.468384	0.0941758	BMP2, MSTN, BMP8A, INHBB, INHA, GDF5	730	35	10425	2.44814	1	1	0.99734
UP_KEYWORDS	Tyrosine-protein kinase	11	0.858704	0.0950604	CLK1, FGR, NTRK2, HCK, ZAP70, MUSK, AXL, KIT, FGFR3, EGFR, EPHA2	1254	113	22680	1.7606	1	0.372379	0.315815
INTERPRO	IPR013767:PAS fold	4	0.312256	0.0951672	ARNT, HIF3A, HIF1A, NPAS2	1200	19	20594	3.61298	1	1	0.996083
INTERPRO	IPR021109:Aspartic peptidase	4	0.312256	0.0951672	DDI2, NRIP3, PGC, ASPRV1	1200	19	20594	3.61298	1	1	0.996083
INTERPRO	IPR007593:Interferon-induced transmembrane protein	4	0.312256	0.0951672	IFITM3, IFITM1, TUSC5, IFITM2	1200	19	20594	3.61298	1	1	0.996083
UP_KEYWORDS	Cholesterol biosynthesis	4	0.312256	0.0952159	PRKAA2, MVD, HMGCS2, FDFT1	1254	20	22680	3.61722	1	0.372379	0.315815
GOTERM_BP_DIRECT	GO:0006511~ubiquitin-dependent protein catabolic process	15	1.17096	0.0953774	RNF20, USP3, SIAH1A, UBE4A, UBR2, FBXO32, USP28, USP18, HERPUD1, CUL4A, NUB1, UCHL1, TOLLIP, UBD, LNX1	1119	154	18082	1.57394	1	0.931268	0.91296
GOTERM_MF_DIRECT	GO:0015297~antiporter activity	7	0.546448	0.0955344	CLCN7, SLC7A5, SLC7A6, SLC37A1, SLC7A8, SLC9A8, SLC9A1	1109	50	17446	2.20238	1	0.944729	0.930848
KEGG_PATHWAY	mmu04150:mTOR signaling pathway	8	0.624512	0.0959904	PRKAA2, AKT2, DDIT4, EIF4EBP1, ULK1, PIK3R1, TNF, PIK3R5	514	59	7691	2.02889	1	0.350145	0.288044
GOTERM_BP_DIRECT	GO:0051770~positive regulation of nitric-oxide synthase biosynthetic process	4	0.312256	0.0961707	TLR9, CCL2, TLR4, TLR2	1119	18	18082	3.5909	1	0.931268	0.91296
GOTERM_BP_DIRECT	GO:0048546~digestive tract morphogenesis	4	0.312256	0.0961707	HIF1A, FGFR3, SOX10, EGFR	1119	18	18082	3.5909	1	0.931268	0.91296
GOTERM_BP_DIRECT	GO:0006882~cellular zinc ion homeostasis	4	0.312256	0.0961707	SLC30A5, MT2, MT1, SLC39A14	1119	18	18082	3.5909	1	0.931268	0.91296
GOTERM_BP_DIRECT	GO:0014898~cardiac muscle hypertrophy in response to stress	4	0.312256	0.0961707	TCAP, ATP2A2, KLF15, MYH7	1119	18	18082	3.5909	1	0.931268	0.91296
GOTERM_BP_DIRECT	GO:0046716~muscle cell cellular homeostasis	4	0.312256	0.0961707	IL6, MSTN, DMD, HIF1A	1119	18	18082	3.5909	1	0.931268	0.91296
GOTERM_BP_DIRECT	GO:0021954~central nervous system neuron development	4	0.312256	0.0961707	NTRK2, BTG2, NPY, LEP	1119	18	18082	3.5909	1	0.931268	0.91296
GOTERM_BP_DIRECT	GO:0060216~definitive hemopoiesis	4	0.312256	0.0961707	TGFBR3, SP1, ADAR, RUNX1	1119	18	18082	3.5909	1	0.931268	0.91296
UP_KEYWORDS	Kelch repeat	8	0.624512	0.0964753	IVNS1ABP, KLHL15, KLHL38, ENC1, KBTBD2, KLHL34, KLHL24, KLHL30	1254	71	22680	2.03787	1	0.373605	0.316855
GOTERM_CC_DIRECT	GO:0005938~cell cortex	14	1.0929	0.0964816	FGB, FGA, FGG, LAMC2, FRY, FGF1, WDR43, GCK, EPS8, CNKSR1, PARD6B, CTTN, AKT2, DBN1	1190	144	19662	1.60637	1	1	0.973727
SMART	SM00086:PAC	4	0.312256	0.0965047	ARNT, HIF1A, NPAS2, KCNH1	730	16	10425	3.57021	1	1	0.99734
KEGG_PATHWAY	mmu04611:Platelet activation	14	1.0929	0.096652	FGB, FGA, FCER1G, F2R, ITGA2B, FGG, PIK3R1, ACTG1, PIK3R5, APBB1IP, RAP1B, COL2A1, AKT2, LCP2	514	131	7691	1.5991	1	0.350145	0.288044
GOTERM_CC_DIRECT	GO:0030425~dendrite	38	2.96643	0.0970956	PNMT, UCN, ACHE, NCF1, HDC, KCNA1, HSPB1, BEGAIN, RBM3, C4B, DRP2, GNG3, MAP1LC3B, ATCAY, ZFYVE27, D230025D16RIK, CCL2, APOD, STX3, SAMD4, KCNH1, FARP1, NTRK2, PLK3, CTLA2A, SKOR1, KCNJ12, FUS, BNIP3, MMP3, CYBB, MYO5A, ZWINT, MLPH, NOV, HAP1, KCNK1, PI4K2A	1190	490	19662	1.28135	1	1	0.973727
UP_KEYWORDS	RNA-binding	42	3.27869	0.0975705	DDX3Y, EIF4A1, NUFIP1, HDLBP, OAS1A, ADAR, ZC3HAV1, IFIT1, ALKBH8, RBM3, IFIH1, RBM4, SYNCRIP, SCAF8, ZC3H12A, DHX58, EIF4H, HNRNPA1, RBM12, TRIM21, OASL1, OASL2, RBM39, RBM14, FUS, DDX58, DDX56, ZFR, CIRBP, RC3H1, SYNJ2, PTBP2, LARP6, OAS3, HNRNPF, CSDE1, UNC50, SRSF3, RBM20, HNRNPH2, PPIL4, TLR13	1254	601	22680	1.26392	1	0.374178	0.317341
GOTERM_CC_DIRECT	GO:0005635~nuclear envelope	15	1.17096	0.0976181	ACHE, RRM2, NUP210, NUP155, BNIP3, SHISA5, ANXA11, CYBB, LEMD3, AGPAT3, CLIP1, TFDP2, NPC1, NAV3, RAC2	1190	158	19662	1.56861	1	1	0.973727
UP_SEQ_FEATURE	domain:Sema	5	0.39032	0.0976596	SEMA6B, SEMA7A, SEMA4C, SEMA3E, SEMA3F	1141	28	18012	2.81896	1	1	0.999297
KEGG_PATHWAY	mmu00600:Sphingolipid metabolism	7	0.546448	0.0977763	ACER2, UGCG, CERK, SPHK1, DEGS1, SGMS2, KDSR	514	48	7691	2.18211	1	0.350145	0.288044
GOTERM_BP_DIRECT	GO:0048511~rhythmic process	13	1.01483	0.0981625	PRKAA2, FBXW11, CSNK1E, NPAS2, ENOX2, PER1, NFIL3, SP1, KLF9, CRY2, SIK1, PPARA, ATF4	1119	128	18082	1.64116	1	0.94838	0.929736
GOTERM_MF_DIRECT	GO:0050840~extracellular matrix binding	5	0.39032	0.0986041	ADAMTS15, SPOCK2, ITGA2B, SPP1, CYR61	1109	28	17446	2.80916	1	0.953004	0.939001
GOTERM_MF_DIRECT	GO:0001103~RNA polymerase II repressing transcription factor binding	5	0.39032	0.0986041	TBP, SP1, STAT3, CHD4, PPARA	1109	28	17446	2.80916	1	0.953004	0.939001
GOTERM_MF_DIRECT	GO:0005547~phosphatidylinositol-3,4,5-trisphosphate binding	6	0.468384	0.0988423	ADAP2, RACGAP1, DAPP1, ASAP1, GAB2, ZFYVE1	1109	39	17446	2.4202	1	0.953004	0.939001
GOTERM_BP_DIRECT	GO:0071363~cellular response to growth factor stimulus	8	0.624512	0.0991697	TGIF1, MYOG, BMP2, ANGPT2, EHD4, PAX9, TWF2, EGFR	1119	64	18082	2.01988	1	0.953746	0.934996
GOTERM_BP_DIRECT	GO:0045860~positive regulation of protein kinase activity	8	0.624512	0.0991697	CDKN1A, CSF1, SDC4, LCP2, VLDLR, CCL19, TNF, CYR61	1119	64	18082	2.01988	1	0.953746	0.934996
UP_KEYWORDS	Magnesium	37	2.88837	0.0996375	PRKAA2, CERK, SRXN1, MAST2, SLC41A2, ATP10D, OAS1A, ATP2A2, ATP10A, PKMYT1, ACVR1B, ENO2, ZC3H12D, ZC3H12C, NUAK2, MKNK2, ZC3H12A, NUDT18, MAP3K8, MAP3K6, OASL2, FDFT1, MUSK, ADPRHL2, NEK7, FMO2, MAT1A, ATP11A, YDJC, ERN1, GNAL, PDP2, PAPD7, OAS3, KIT, SIK1, PFKP	1254	521	22680	1.28443	1	0.378431	0.320948

## Sheet: GeneList_Muscle_LPS_MIC_Suppres
44259
44440
0610010B08RIK
0610040J01RIK
1110012J17RIK
1110034G24RIK
1190002N15RIK
1600002H07RIK
1700001O22RIK
1700010I14RIK
1700020L24RIK
1700029J07RIK
1700066M21RIK
1700102P08RIK
1700113I22RIK
2010109I03RIK
2010110P09RIK
2300009A05RIK
2310007L24RIK
2310046K01RIK
2310067B10RIK
2410022L05RIK
2410076I21RIK
2610002J02RIK
2610305D13RIK
2700081O15RIK
2810002D19RIK
2810410L24RIK
2900092E17RIK
4732418C07RIK
4930430F08RIK
4930451C15RIK
4930544D05RIK
4930581F22RIK
4932412H11RIK
4933430H15RIK
4933432I09RIK
4933437F05RIK
6330403A02RIK
6430571L13RIK
6530418L21RIK
9030409G11RIK
9030418K01RIK
9330159F19RIK
9530091C08RIK
9830001H06RIK
A130010J15RIK
A130022J15RIK
A230056P14RIK
A430110N23RIK
A930003A15RIK
AASDH
ABCA8A
ABCA8B
ABCA9
ABCB1A
ABCC5
ABL1
ACAD10
ACSL3
ACTA2
ACTC1
ACVR1
ADAL
ADAM22
ADAM33
ADAMTS12
ADAMTS16
ADAMTS3
ADAMTSL3
ADD1
ADD3
ADRB3
AFAP1
AFAP1L2
AHDC1
AI414108
AI428936
AKR1C14
ALPL
AMD2
AMIGO1
AMIGO2
AMPH
ANGPT1
ANGPTL1
ANKDD1B
ANKMY2
ANKRD26
ANKRD34A
ANKRD37
ANKS1
ANPEP
ANTXR1
ANTXR2
AOC3
AOX1
AP3M2
APBA1
APH1B
APLNR
APLP1
APOE
AQP1
AQP7
ARHGAP18
ARHGAP32
ARHGAP4
ARHGEF10
ARHGEF10L
ARHGEF15
ARHGEF25
ARHGEF3
ARHGEF40
ARL10
ARMCX1
ARMCX2
ARMCX4
ARMCX6
ASTE1
ATG16L2
ATG4C
ATP2A3
ATPAF1
ATXN7L2
AU021092
AVIL
B230206F22RIK
B3GALNT2
B3GNT9-PS
B4GALT4
B4GALT5
BANP
BC016495
BC025920
BC049352
BC065397
BC096441
BCAM
BCL2L12
BCL2L15
BEST3
BICD2
BLVRB
BOC
BPNT1
BTBD3
BTNL9
C130074G19RIK
C130080G10RIK
C1QTNF1
C1QTNF2
C1QTNF3
C1QTNF5
C1QTNF9
C230081A13RIK
C2CD4A
C2CD4B
C630043F03RIK
CABLES2
CABP1
CACNA1G
CACNA1H
CACNB3
CADM1
CALCR
CALM2
CAMKV
CAPN11
CAPN6
CAR8
CARNS1
CASKIN2
CASQ2
CAV1
CAV2
CBFA2T3
CBFB
CBX8
CBY1
CCDC17
CCDC3
CCDC50
CCDC69
CCDC80
CCDC81
CCDC85A
CCDC88C
CCL21A
CCND1
CCND2
CD209F
CD247
CD248
CD28
CD300LG
CD34
CD38
CD84
CD97
CDC42EP1
CDC42EP5
CDH4
CDKN2B
CEACAM1
CEP164
CEP250
CEPT1
CES1D
CES2
CHST7
CISH
CITED2
CITED4
CLEC3B
CLSTN1
CMTM6
CMTM8
CNGB1
CNN2
CNOT1
CNPY4
CNTLN
CNTNAP1
CNTROB
COL15A1
COL1A1
COL24A1
COL3A1
COL5A2
COL5A3
COL6A1
COL6A2
COL6A6
CORO2B
CRIP1
CRIP2
CRLF1
CROCC
CRYBB1
CSDC2
CTBP2
CXCL12
CXX1C
CXXC5
CYGB
CYP26B1
CYP2J6
CYP4F16
D17H6S53E
D430041D05RIK
D630003M21RIK
DACH1
DACT2
DACT3
DAGLA
DBP
DCDC2B
DCHS1
DCLK1
DDAH2
DDIT4L
DDX26B
DGAT2L6
DHCR7
DIO3OS
DLL1
DNAIC2
DNM1
DNMT3A
DOCK4
DOCK6
DOK4
DPP4
DPYSL2
DTX3
DUOX1
DUSP10
DYNLL1
DYSFIP1
E130308A19RIK
E430018J23RIK
ECHDC2
ECM2
EDN3
EFHD1
EFNB1
EFNB3
EFR3B
EGFLAM
EHD2
ELK3
ELN
EMILIN1
ENDOU
ENG
ENPEP
ENPP3
ENTPD6
EPB4.1L4A
EPHA4
EPHB4
EPHX1
EPHX4
EPS8L1
EPS8L2
EXD2
EYA1
F13A1
F2RL3
FAM101B
FAM105A
FAM114A1
FAM115A
FAM115C
FAM118B
FAM129C
FAM171A2
FAM176B
FAM181B
FAM193B
FAM198B
FAM19A3
FAM19A4
FAM20A
FAM33A
FAM55D
FAM69A
FAM70B
FAM78A
FAM78B
FAM83D
FAM84B
FAT4
FBLN2
FBLN5
FBLN7
FBN1
FCHSD2
FCRLS
FGD4
FGD5
FGF18
FGF23
FGF7
FGFR4
FHL2
FIGN
FKBP2
FLRT2
FLT3L
FMO1
FMOD
FNDC1
FOXO6
FOXP2
FOXS1
FPGS
FRMD7
FRS3
FZD7
GALM
GALNT10
GALR2
GBX2
GCNT3
GDF10
GFRA4
GIN1
GIPC3
GLI2
GLIS2
GLT25D2
GM10035
GM10825
GM12824
GM13275
GM14047
GM14085
GM14308
GM14434
GM1574
GM2176
GM347
GM4861
GM6086
GM684
GM973
GNG11
GPR153
GPR17
GPRC5C
GREM2
GRIN2D
GRIP2
GRTP1
GSTT1
GSTT2
GSTT3
GUCY1A2
GULP1
H2-DMB1
HAUS4
HDAC11
HDAC9
HEATR5A
HEBP2
HEMK1
HES1
HEY1
HIC1
HIST3H2A
HJURP
HMCN1
HNRNPH1
HOMER1
HOXB3
HOXB5
HOXB6
HOXC5
HOXC6
HOXD4
HPS5
HS2ST1
HSPA12B
HSPBP1
HSPG2
HTR7
HTRA3
HYAL2
IAH1
ICAM2
ID1
IFT27
IFT80
IGF1
IGFBP5
IGLON5
IGSF10
IL12A
IL17RD
INMT
INPP5J
IQCE
IRS1
ISLR
ITGA11
ITGB1BP3
ITGB4
JAM2
KBTBD13
KBTBD3
KCNN2
KCTD2
KCTD21
KCTD7
KDELC2
KDELR3
KDM1A
KDM2B
KDM6B
KDR
KERA
KIF19A
KIF26A
KIF5C
KIFC3
KLF4
KLHL17
KLHL29
KLHL31
KLHL33
KLHL36
KRT10
KY
L1CAM
L1TD1
LAPTM4B
LFNG
LHB
LHFP
LHX5
LHX6
LIFR
LIG4
LIME1
LIMS2
LIN28A
LMNB2
LOC100499420
LRP2BP
LRP4
LRRC17
LRRC36
LRRC38
LRRC3B
LRRN4CL
LSM6
LTBP4
LTC4S
LYPD6
LYSMD4
MAB21L2
MAF
MAFB
MAGED2
MAGEH1
MAMDC2
MAMDC4
MAMSTR
MANBA
MANSC1
MAP3K13
MAP3K15
MAP3K4
MAP3K5
MAP4K2
MAPK11
MAPK3
MAST4
MAZ
MBOAT1
MC5R
MCC
MCHR1
MECOM
MEIS1
MEOX1
MEOX2
METTL7A1
METTL8
MEX3B
MFAP2
MFSD6
MFSD7A
MFSD7B
MFSD9
MGAM
MGL2
MGLL
MIF4GD
MILL2
MIR1249
MIR1943
MIRG
MKIAA4159
MKL1
MLLT4
MLXIPL
MMGT2
MMP11
MMP15
MMP23
MMRN2
MOBKL2C
MPDZ
MRC2
MRVI1
MSX1
MTAP2
MTAP6
MTIF3
MTMR10
MTUS1
MUC4
MUM1
MUM1L1
MXRA7
MYBPH
MYCT1
MYO18A
MYO19
MYO6
MYOD1
NAALAD2
NACC2
NAT1
NAV1
NAV2
NBEAL2
NCK2
NDN
NDUFA4L2
NEK8
NEPN
NEURL1B
NHS
NIPAL3
NKAIN3
NKD1
NLE1
NLRC3
NOTCH3
NPAS4
NPFF
NPPC
NPR1
NRARP
NRGN
NRIP2
NRP1
NTF3
NTF5
NTHL1
NTNG2
NWD1
OAF
OBFC2A
ODF3B
ODZ4
OGN
OLFML2B
OLFR558
OLFR78
OPCML
OSTN
OTUB2
OVGP1
P2RX6
PAK4
PALM
PANK2
PAQR4
PARP16
PAX7
PBX1
PCDH12
PCDH18
PCDHGA1
PCGF3
PCOLCE
PCTP
PDE4A
PDE9A
PDGFA
PDGFB
PDIA5
PDLIM4
PDZD7
PEA15A
PER3
PEX26
PFAS
PGM5
PGPEP1
PHEX
PHF1
PHF21A
PI16
PIGF
PIGO
PIK3C2B
PIK3CD
PIK3R3
PISD-PS1
PITPNM3
PKDCC
PKN3
PLA2G4B
PLCB1
PLCD4
PLEKHA1
PLEKHA6
PLEKHH3
PLP1
PLSCR4
PLTP
PLVAP
PLXDC1
PLXNA1
PLXNB3
PLXND1
PNMAL2
PNPLA3
PODXL
POLI
POLM
POLR3G
POT1B
PPIP5K2
PPM1J
PPM1K
PPP1R14A
PPP1R16B
PPP1R3D
PRDM16
PREPL
PREX1
PREX2
PRKAG3
PRKD1
PRKG1
PRND
PRR15
PRRG1
PRRT2
PRRX1
PRSS23
PRSS53
PSPN
PTGFRN
PTMS
PTPLA
PTPN14
PTPRB
PTPRS
PTRF
PTX4
PYROXD2
QPRT
QRFP
QSOX2
RAB3IL1
RABL2
RALGAPA1
RALGDS
RAMP2
RAPGEFL1
RARB
RARG
RARRES1
RASA4
RASGRF2
RASGRP2
RASSF10
RASSF9
RBM43
RBPMS2
RCCD1
REFBP2
RELT
RET
RGMA
RGS3
RHO
RHPN2
RNASE13
RNFT2
RPA3
RPGRIP1L
RPIA
RPRD2
RRAD
RTKN
RUNX1T1
RUVBL2
S1PR3
S1PR4
SALL4
SAMD1
SAT2
SBNO1
SCARB1
SCARF1
SCRN1
SDC2
SDPR
SEC14L5
SEMA6D
SENP5
SERPINA3J
SERPINH1
SERTAD4
SETMAR
SFI1
SFN
SFRP2
SFXN3
SH3GLB2
SH3TC1
SH3TC2
SHE
SHF
SHISA2
SIPA1
SIPA1L3
SIX2
SIX4
SIX5
SLC12A7
SLC15A2
SLC24A3
SLC25A23
SLC25A36
SLC25A37
SLC26A10
SLC28A2
SLC29A2
SLC35D2
SLC38A6
SLC39A2
SLC45A4
SLC46A1
SLC4A10
SLC6A9
SLC9A3R2
SLC9A5
SLC9A9
SLCO2B1
SMAGP
SMTN
SNCAIP
SNCG
SOBP
SOCS1
SOX18
SOX7
SPARCL1
SPATA13
SPNA2
SPON2
SRMS
SRPX2
ST5
ST6GALNAC3
STARD4
STK10
STMN2
STX16
STXBP6
SULT5A1
SUV420H2
SYT7
SYT8
SYTL2
TAGLN3
TARBP1
TBC1D10C
TBC1D24
TBC1D2B
TBC1D4
TBC1D8
TCF15
TCFAP4
TEAD2
TECK
TECPR2
TEKT2
TEX9
TFPI2
THAP2
THEM4
THY1
TIAM1
TLE2
TMC4
TMC6
TMC7
TMEM107
TMEM123
TMEM150A
TMEM180
TMEM204
TMEM25
TMEM39B
TMEM80
TMEM88
TMEM98
TMTC2
TNFRSF18
TNFSF10
TNFSF12
TNFSF13
TNK2
TNRC18
TNXB
TOB1
TRAF3IP3
TRAF5
TRIB2
TRIL
TRIM45
TRPC2
TRPC3
TRPM4
TRPV1
TSHZ2
TSPAN11
TSPAN13
TSPAN18
TSPAN2
TTC18
TTC23
TTC30B
TTYH2
TUB
TUBA1A
TUBD1
TWIST1
USHBP1
USP35
UTS2R
UTY
UXS1
VANGL1
VASP
VEGFA
VEGFC
VGLL4
VKORC1
VMAC
VMN1R65
VWA1
VWA3A
VWF
WDR5B
WDR6
WDR67
WDR85
WNT5A
XRCC6BP1
YBX2
ZBTB12
ZBTB4
ZFP14
ZFP142
ZFP174
ZFP185
ZFP239
ZFP273
ZFP28
ZFP280B
ZFP296
ZFP329
ZFP366
ZFP385A
ZFP395
ZFP40
ZFP41
ZFP467
ZFP493
ZFP51
ZFP518B
ZFP532
ZFP54
ZFP566
ZFP595
ZFP62
ZFP667
ZFP677
ZFP692-PS
ZFP710
ZFP74
ZFP760
ZFP786
ZFP820
ZFP846
ZFP85-RS1
ZFP947
ZFP961
ZNRD1
ZSWIM3

## Sheet: GOTerms_Muscle_LPS_MIC_Suppress
Category	Term	Count	%	PValue	Genes	List Total	Pop Hits	Pop Total	Fold Enrichment	Bonferroni	Benjamini	FDR
UP_KEYWORDS	Glycoprotein	237	26.9012	3.51517e-15	SPON2, SLC46A1, UXS1, TRIL, ICAM2, ANTXR2, ANTXR1, AQP1, ISLR, HTR7, IGLON5, ANPEP, TNFSF10, KDR, IL12A, HMCN1, PTGFRN, SLC12A7, EPHB4, ACVR1, EPHA4, UTS2R, HSPG2, BCAM, CCDC80, SPARCL1, ENPEP, TTYH2, SDC2, LHB, PDGFB, PDGFA, TMTC2, THY1, PCDH12, ADAMTS12, LYPD6, PCDH18, ADAMTS16, FAM171A2, FLRT2, GALR2, SERPINH1, NAALAD2, TSPAN2, APOE, B3GALNT2, NTNG2, GPR17, COL24A1, CADM1, FZD7, TNFSF12, TNFSF…	869	3815	22680	1.62135	1.18661e-12	1.17407e-12	1.10025e-12
UP_KEYWORDS	Extracellular matrix	36	4.08627	5.73916e-12	FBLN7, SPON2, COL15A1, ECM2, ELN, LTBP4, ADAMTS12, FBLN2, FBLN5, ADAMTS16, EGFLAM, FLRT2, EMILIN1, HMCN1, VWF, COL24A1, WNT5A, MAMDC2, KERA, HSPG2, COL1A1, MMP11, COL3A1, CCDC80, COL6A2, COL5A3, COL5A2, COL6A1, MMRN2, OGN, MFAP2, VWA1, SPARCL1, COL6A6, FMOD, FBN1	869	235	22680	3.99814	1.91689e-09	9.5844e-10	8.98179e-10
GOTERM_CC_DIRECT	GO:0005578~proteinaceous extracellular matrix	43	4.88082	1.10653e-11	FBLN7, SPON2, COL15A1, OLFML2B, TNXB, ECM2, ELN, LTBP4, ADAMTS12, FBLN2, FBLN5, ADAMTS16, NEPN, CLEC3B, ADAMTS3, EGFLAM, FLRT2, ADAMTSL3, EMILIN1, HMCN1, VWF, COL24A1, WNT5A, MAMDC2, KERA, NAV2, HSPG2, COL1A1, MMP11, COL3A1, CCDC80, COL6A2, COL5A2, COL6A1, MMRN2, OGN, MFAP2, VWA1, SPARCL1, ALPL, COL6A6, FMOD, FBN1	795	316	19662	3.36544	4.4925e-09	4.49251e-09	4.38185e-09
UP_KEYWORDS	Alternative splicing	262	29.7389	1.28608e-10	E130308A19RIK, ANTXR1, PEX26, PREX2, ENDOU, PREX1, KDR, TBC1D10C, HMCN1, SLC12A7, EPHA4, GIN1, MTUS1, IFT80, MIF4GD, TMEM80, SYTL2, SPATA13, RABL2, SLC45A4, CTBP2, TTYH2, AASDH, SLC35D2, PDGFA, TMTC2, ADAMTS12, ADAMTS16, FAM171A2, NKAIN3, APH1B, PRDM16, TNRC18, TRPM4, HOXC6, BANP, PEA15A, B3GALNT2, NTNG2, AFAP1L2, HOMER1, CADM1, GRTP1, NBEAL2, IGF1, LRP2BP, PBX1, DCLK1, COL1A1, SMTN, DNAIC2, SLC6…	869	4779	22680	1.43083	4.29552e-08	1.43184e-08	1.34181e-08
UP_KEYWORDS	Developmental protein	78	8.85358	1.4552e-09	NRP1, KDM1A, PLXND1, CITED2, NRARP, MEOX2, MEOX1, GLI2, LFNG, DACH1, MECOM, HEY1, SIX4, TMEM88, SIX5, DPYSL2, ANPEP, SIX2, TMEM107, DACT2, KDR, RBPMS2, EPHB4, EPHA4, TCF15, SEMA6D, WNT5A, NAV1, SHISA2, HIC1, GREM2, SFRP2, ZFP41, PAX7, MYOD1, APLNR, HOXB3, PRR15, HOXB6, HOXB5, NOTCH3, PKDCC, AMIGO1, TSHZ2, PDGFB, LRP4, TWIST1, PDGFA, TUBD1, DLL1, NKD1, GLIS2, EFNB1, EFNB3, FLRT2, HOXC5, MSX1, HOXC…	869	976	22680	2.08578	4.86035e-07	1.21509e-07	1.13869e-07
UP_KEYWORDS	Secreted	114	12.9398	2.9716e-09	SPON2, GM13275, OLFML2B, F13A1, ENDOU, NPPC, ISLR, FGF7, IGLON5, KDR, IL12A, HMCN1, ENPP3, FAM19A4, FAM19A3, IGFBP5, NPFF, WNT5A, PCOLCE, KERA, LIFR, HSPG2, PRSS53, CCDC80, SFRP2, 1700066M21RIK, SPARCL1, FBLN7, PKDCC, HTRA3, LHB, LTBP4, PDGFB, PDGFA, ADAMTS12, FBLN2, LYPD6, FBLN5, TMEM25, ADAMTS16, DPP4, FLRT2, SFN, APOE, 2300009A05RIK, PLTP, FGF23, CCL21A, COL24A1, PSPN, TNFSF12, TFPI2, TNFSF13,…	869	1685	22680	1.76575	9.92515e-07	1.98503e-07	1.86022e-07
UP_SEQ_FEATURE	glycosylation site:N-linked (GlcNAc...)	213	24.1771	3.93724e-09	SLC46A1, UXS1, TRIL, ICAM2, ANTXR2, ANTXR1, AQP1, ISLR, HTR7, IGLON5, ANPEP, TNFSF10, KDR, IL12A, PTGFRN, SLC12A7, EPHB4, ACVR1, EPHA4, UTS2R, HSPG2, BCAM, CCDC80, SPARCL1, ENPEP, TTYH2, LHB, PDGFB, PDGFA, TMTC2, THY1, PCDH12, ADAMTS12, LYPD6, PCDH18, ADAMTS16, FAM171A2, GALR2, SERPINH1, NAALAD2, TSPAN2, B3GALNT2, NTNG2, GPR17, COL24A1, CADM1, FZD7, TNFSF12, TNFSF13, ABCA9, L1CAM, GRIN2D, COL1A1,…	746	3563	18012	1.4434	7.76028e-06	6.83175e-06	6.8179e-06
UP_SEQ_FEATURE	signal peptide	191	21.6799	6.92876e-09	SPON2, CD84, OLFML2B, TRIL, CLSTN1, ICAM2, ANTXR2, ANTXR1, NPPC, CDH4, ISLR, FGF7, IGLON5, KDR, IL12A, PTGFRN, PRND, EPHB4, FAM19A4, FAM19A3, ACVR1, EPHA4, IGFBP5, MMGT2, NPFF, SEMA6D, APLP1, WNT5A, PCOLCE, KERA, LIFR, SHISA2, HSPG2, PDIA5, PRSS53, BCAM, CCDC80, SFRP2, 1700066M21RIK, SPARCL1, FBLN7, NOTCH3, FKBP2, NPR1, SDC2, HTRA3, LHB, LTBP4, PDGFB, PDGFA, THY1, PCDH12, ADAMTS12, FBLN2, LYPD6, …	746	3124	18012	1.4762	1.36565e-05	6.83175e-06	6.8179e-06
GOTERM_BP_DIRECT	GO:0007275~multicellular organism development	82	9.3076	1.01433e-08	NRP1, KDM1A, PLXND1, CITED2, NRARP, MEOX2, MEOX1, GLI2, LFNG, DACH1, DBP, HEY1, SIX4, TMEM88, SIX5, DPYSL2, ANPEP, SIX2, TMEM107, DACT2, KDR, RBPMS2, EPHB4, EPHA4, TCF15, TNFRSF18, SEMA6D, WNT5A, NAV1, SHISA2, HIC1, GREM2, MMP11, SFRP2, ZFP41, PAX7, MYOD1, APLNR, HOXB3, PRR15, HOXB6, HOXB5, NOTCH3, PKDCC, AMIGO1, TSHZ2, PDGFB, LRP4, TWIST1, PDGFA, TUBD1, DLL1, NKD1, GLIS2, EFNB1, EFNB3, FLRT2, HO…	741	1029	18082	1.94458	3.09771e-05	3.09776e-05	3.08356e-05
KEGG_PATHWAY	mmu04510:Focal adhesion	27	3.0647	2.27004e-08	TNXB, ITGB4, PDGFB, PIK3CD, PIK3R3, PDGFA, CCND2, CCND1, KDR, MAPK3, PAK4, VASP, VWF, COL24A1, CAV2, CAV1, VEGFC, IGF1, VEGFA, COL1A1, COL3A1, COL6A2, COL5A3, COL5A2, COL6A1, ITGA11, COL6A6	279	207	7691	3.59561	5.67509e-06	5.6751e-06	5.3119e-06
INTERPRO	IPR011993:Pleckstrin homology-like domain	42	4.76731	3.67444e-08	MTMR10, RTKN, PLEKHH3, ANKS1, IRS1, ARHGEF25, RASGRF2, ARHGEF10L, FAM129C, PREX2, FGD4, PREX1, FGD5, RGS3, EPS8L1, EPS8L2, ARHGEF40, VASP, ARHGEF10, AFAP1L2, PLEKHA1, ARHGEF15, HOMER1, AFAP1, PLEKHA6, TBC1D2B, NBEAL2, FRS3, PTPN14, DNM1, GULP1, TIAM1, DOK4, FRMD7, TBC1D4, RASA4, SPATA13, ARHGEF3, APBA1, PRKD1, PLCB1, PLCD4	806	409	20594	2.62381	4.56722e-05	4.56733e-05	4.51221e-05
GOTERM_BP_DIRECT	GO:0007155~cell adhesion	48	5.44835	4.0685e-08	RET, FBLN7, SPON2, CNTNAP1, COL15A1, CD84, PTPRS, ITGB4, AMIGO1, CLSTN1, AMIGO2, ICAM2, THY1, PCDH12, PCDH18, FBLN5, DPP4, CDH4, ISLR, SRPX2, FLRT2, PODXL, BOC, ABL1, EMILIN1, HES1, PGM5, MPDZ, CD34, SCARF1, MUC4, EPHB4, AOC3, EPHA4, CADM1, VWF, APLP1, MYBPH, L1CAM, BCAM, COL6A2, COL6A1, ITGA11, COL6A6, DCHS1, FAT4, PLCB1, ENG	741	485	18082	2.41506	0.000124244	6.2126e-05	6.18413e-05
KEGG_PATHWAY	mmu04015:Rap1 signaling pathway	27	3.0647	4.562e-08	DOCK4, PDGFB, PIK3CD, PIK3R3, PDGFA, RASGRP2, SIPA1L3, FGF7, KDR, FGF23, RALGDS, MAPK3, VASP, ANGPT1, VEGFC, IGF1, VEGFA, TIAM1, MAPK11, FGF18, ID1, PRKD1, FGFR4, PLCB1, CALM2, SIPA1, F2RL3	279	214	7691	3.47799	1.14049e-05	5.7025e-06	5.33754e-06
GOTERM_CC_DIRECT	GO:0005576~extracellular region	116	13.1669	1.1318e-07	SPON2, OLFML2B, CLSTN1, F13A1, ENDOU, NPPC, ISLR, FGF7, IGLON5, KDR, IL12A, HMCN1, ENPP3, FAM19A4, FAM19A3, IGFBP5, NPFF, WNT5A, PCOLCE, KERA, LIFR, HSPG2, PRSS53, CCDC80, SFRP2, 1700066M21RIK, SPARCL1, FBLN7, PKDCC, HTRA3, LHB, LTBP4, PDGFB, PDGFA, ADAMTS12, FBLN2, LYPD6, FBLN5, TMEM25, ADAMTS16, DPP4, FLRT2, SFN, APOE, 2300009A05RIK, PLTP, FGF23, COL24A1, PSPN, TNFSF12, TFPI2, TNFSF13, RNASE13,…	795	1753	19662	1.63658	4.59499e-05	2.29755e-05	2.24096e-05
UP_KEYWORDS	Cell adhesion	43	4.88082	1.87073e-07	RET, FBLN7, SPON2, CNTNAP1, COL15A1, CD84, PTPRS, ITGB4, AMIGO1, CLSTN1, AMIGO2, ICAM2, PCDH12, PCDH18, FBLN5, DPP4, CDH4, SRPX2, FLRT2, PODXL, BOC, ABL1, EMILIN1, PGM5, CD34, SCARF1, MUC4, AOC3, EPHA4, CADM1, VWF, PCDHGA1, APLP1, MYBPH, L1CAM, BCAM, COL6A2, COL6A1, ITGA11, COL6A6, DCHS1, FAT4, ENG	869	459	22680	2.445	6.24805e-05	1.04137e-05	9.75899e-06
UP_KEYWORDS	Signal	234	26.5607	4.88835e-07	SPON2, GM13275, TRIL, ICAM2, ANTXR2, ANTXR1, ENDOU, ISLR, IGLON5, KDR, IL12A, HMCN1, PTGFRN, EPHB4, FAM19A4, FAM19A3, ACVR1, EPHA4, NPFF, HSPG2, BCAM, CCDC80, SFRP2, FNDC1, SPARCL1, MXRA7, SDC2, LHB, PDGFB, PDGFA, TMTC2, THY1, PCDH12, ADAMTS12, LYPD6, PCDH18, ADAMTS16, FAM171A2, FLRT2, SERPINH1, APOE, CCL21A, NTNG2, COL24A1, CADM1, FZD7, D430041D05RIK, RNASE13, IGF1, L1CAM, GRIN2D, COL1A1, SLC6A9…	869	4543	22680	1.3443	0.000163258	2.33244e-05	2.18579e-05
GOTERM_BP_DIRECT	GO:0001525~angiogenesis	29	3.29171	5.78229e-07	NRP1, RAMP2, ENPEP, PLXND1, PDGFA, THY1, MEOX2, ELK3, SRPX2, HEY1, SOX18, ANPEP, KDR, EPHB4, ANGPT1, CAV1, TNFSF12, VEGFC, PLXDC1, HSPG2, VEGFA, MEIS1, PTPRB, CCDC80, FGF18, MMRN2, HOXB3, PRKD1, ENG	741	239	18082	2.96093	0.00176435	0.000588637	0.000585938
UP_KEYWORDS	Collagen	16	1.81612	7.23908e-07	COL15A1, COL24A1, PCOLCE, C1QTNF9, COL1A1, C1QTNF3, COL3A1, C1QTNF2, C1QTNF1, COL6A2, COL5A3, COL5A2, COL6A1, C1QTNF5, COL6A6, EMILIN1	869	85	22680	4.91275	0.000241756	2.81335e-05	2.63646e-05
UP_KEYWORDS	Guanine-nucleotide releasing factor	20	2.27015	7.69017e-07	DOCK6, ARHGEF10, DOCK4, ARHGEF15, ARHGEF25, RASGRF2, RAB3IL1, ARHGEF10L, RASGRP2, RAPGEFL1, PREX2, FGD4, PREX1, TIAM1, FGD5, ST5, SPATA13, ARHGEF3, ARHGEF40, RALGDS	869	133	22680	3.92466	0.000256819	2.81335e-05	2.63646e-05
UP_KEYWORDS	Disulfide bond	171	19.4098	8.4232e-07	SCARB1, SPON2, GM13275, CD84, OLFML2B, PLXND1, ICAM2, ANTXR2, ANTXR1, GALNT10, ENDOU, NPPC, ISLR, HTR7, OLFR78, SLCO2B1, ANPEP, IGLON5, KDR, IL12A, PTGFRN, HMCN1, ENPP3, PRND, EPHB4, UTS2R, IGFBP5, SEMA6D, WNT5A, PCOLCE, KERA, LIFR, HSPG2, PDIA5, PRSS53, BCAM, SFRP2, SPARCL1, FBLN7, NOTCH3, ENPEP, NPR1, LHB, LTBP4, PDGFB, PDGFA, THY1, ADAMTS12, FBLN2, FBLN5, TMEM25, ADAMTS16, DPP4, EFNB1, CALCR, …	869	3124	22680	1.42859	0.000281296	2.81335e-05	2.63646e-05
INTERPRO	IPR008160:Collagen triple helix repeat	15	1.70261	1.25581e-06	COL15A1, COL24A1, C1QTNF9, COL1A1, C1QTNF3, COL3A1, C1QTNF2, C1QTNF1, COL6A2, COL5A3, COL5A2, COL6A1, C1QTNF5, COL6A6, EMILIN1	806	76	20594	5.04293	0.00155976	0.000780486	0.000771067
GOTERM_MF_DIRECT	GO:0005089~Rho guanyl-nucleotide exchange factor activity	15	1.70261	1.37749e-06	ARHGEF10, ARHGEF15, ARHGEF25, RASGRF2, ARHGEF10L, PREX2, FGD4, PREX1, TIAM1, FGD5, SPATA13, ARHGEF3, EPS8L1, EPS8L2, ARHGEF40	709	74	17446	4.9878	0.00118669	0.00118739	0.00116673
GOTERM_CC_DIRECT	GO:0005614~interstitial matrix	8	0.908059	2.32631e-06	NEPN, EGFLAM, CCDC80, ECM2, MAMDC2, VWA1, IGF1, NAV2	795	17	19662	11.6386	0.000944037	0.000314827	0.000307073
KEGG_PATHWAY	mmu04014:Ras signaling pathway	25	2.83768	2.34648e-06	RASGRF2, PDGFB, PIK3CD, PIK3R3, PDGFA, RASGRP2, FGF7, HTR7, ABL1, KDR, FGF23, RALGDS, MAPK3, PAK4, ANGPT1, PLA2G4B, VEGFC, IGF1, GNG11, VEGFA, TIAM1, RASA4, FGF18, FGFR4, CALM2	279	229	7691	3.00942	0.000586448	0.000194692	0.000182231
GOTERM_BP_DIRECT	GO:0035023~regulation of Rho protein signal transduction	15	1.70261	2.50783e-06	ARHGEF10, ARHGEF15, ARHGEF25, RASGRF2, ARHGEF10L, PREX2, FGD4, PREX1, TIAM1, FGD5, SPATA13, ARHGEF3, EPS8L1, EPS8L2, ARHGEF40	741	77	18082	4.75367	0.00762967	0.00191473	0.00190595
KEGG_PATHWAY	mmu04151:PI3K-Akt signaling pathway	32	3.63224	3.11506e-06	TNXB, ITGB4, IRS1, PKN3, PDGFB, PIK3CD, PIK3R3, PDGFA, FGF7, CCND2, CCND1, KDR, THEM4, FGF23, MAPK3, ANGPT1, VWF, COL24A1, VEGFC, IGF1, GNG11, VEGFA, COL1A1, COL3A1, COL6A2, COL5A3, FGF18, COL5A2, COL6A1, ITGA11, COL6A6, FGFR4	279	351	7691	2.51317	0.000778464	0.000194692	0.000182231
GOTERM_MF_DIRECT	GO:0005518~collagen binding	13	1.4756	3.52418e-06	TNXB, ECM2, VWF, PDGFB, PDGFA, PCOLCE, ANTXR1, DPP4, MRC2, C1QTNF1, ITGA11, SERPINH1, SPARCL1	709	59	17446	5.42177	0.00303324	0.00151892	0.00149249
UP_SEQ_FEATURE	domain:DH	13	1.4756	4.29205e-06	ARHGEF10, ARHGEF15, ARHGEF25, RASGRF2, ARHGEF10L, PREX2, FGD4, PREX1, TIAM1, FGD5, SPATA13, ARHGEF3, ARHGEF40	746	59	18012	5.32003	0.00842396	0.00282131	0.00281558
UP_KEYWORDS	Phosphoprotein	354	40.1816	5.20551e-06	SLC46A1, UXS1, AVIL, TRIL, STMN2, AQP7, E130308A19RIK, ANTXR2, ANTXR1, AQP1, ELK3, PREX1, DPYSL2, ANPEP, NIPAL3, TNFSF10, KDR, PTGFRN, SLC12A7, EPHB4, ACVR1, EPHA4, GIN1, MTUS1, AFAP1, ACSL3, FRS3, TIAM1, BCAM, CCDC80, SDPR, SPATA13, PRR15, SPARCL1, MXRA7, TAGLN3, PRKD1, CCDC81, HOXB6, SLC45A4, CTBP2, TTYH2, RRAD, AASDH, SDC2, TSHZ2, PIK3R3, PCDH12, ZBTB4, FAM171A2, MYO6, SERPINH1, INPP5J, ZFP185…	869	7617	22680	1.21295	0.00173714	0.000158058	0.000148121
GOTERM_CC_DIRECT	GO:0005581~collagen trimer	15	1.70261	5.43544e-06	COL15A1, COL24A1, PCOLCE, C1QTNF9, COL1A1, C1QTNF3, COL3A1, C1QTNF2, C1QTNF1, COL6A2, COL5A2, COL6A1, C1QTNF5, COL6A6, EMILIN1	795	83	19662	4.46965	0.00220436	0.000551697	0.000538109
UP_SEQ_FEATURE	splice variant	248	28.1498	6.08228e-06	E130308A19RIK, ANTXR1, RAPGEFL1, PEX26, PREX2, PREX1, TBC1D10C, SLC12A7, EPHA4, GIN1, MTUS1, IFT80, MIF4GD, TMEM80, SYTL2, SPATA13, SLC45A4, CTBP2, TTYH2, AASDH, SLC35D2, PDGFA, TMTC2, ADAMTS12, ADAMTS16, FAM171A2, NKAIN3, APH1B, PRDM16, TNRC18, TRPM4, HOXC6, BANP, PEA15A, B3GALNT2, NTNG2, AFAP1L2, HOMER1, CADM1, GRTP1, NBEAL2, IGF1, LRP2BP, PBX1, DCLK1, COL1A1, SMTN, DNAIC2, SLC6A9, ID1, CCDC88C…	746	4691	18012	1.27647	0.0119166	0.00299856	0.00299248
UP_KEYWORDS	Calcium	59	6.69694	7.03848e-06	NRP1, SPON2, DAGLA, AVIL, RASGRF2, CLSTN1, ATP2A3, F13A1, BEST3, MRC2, CDH4, EFHD1, HMCN1, TRPC3, PLA2G4B, PCDHGA1, TRPC2, HSPG2, MMP11, CACNB3, MMP15, PITPNM3, PLSCR4, CASQ2, SPARCL1, PLCB1, FBLN7, ENPEP, SLC24A3, TTYH2, PTX4, LRP4, CABP1, PCDH12, RASGRP2, FBLN2, PCDH18, NKD1, FBLN5, CACNA1H, CACNA1G, SLC25A23, TRPM4, AOC3, TRPV1, SYT7, GRIN2D, COL1A1, EHD2, COL3A1, CAPN11, COL5A2, ITGA11, CD248…	869	827	22680	1.86196	0.0023481	0.000195904	0.000183587
INTERPRO	IPR000219:Dbl homology (DH) domain	13	1.4756	1.13924e-05	ARHGEF10, ARHGEF15, ARHGEF25, RASGRF2, ARHGEF10L, PREX2, FGD4, PREX1, TIAM1, FGD5, SPATA13, ARHGEF3, ARHGEF40	806	68	20594	4.88472	0.0140611	0.00472026	0.0046633
KEGG_PATHWAY	mmu04360:Axon guidance	17	1.92963	1.48146e-05	NTNG2, NRP1, EPHA4, SEMA6D, L1CAM, EFNB1, EFNB3, CXCL12, RGS3, DPYSL2, ABL1, NCK2, PLXNB3, PLXNA1, EPHB4, MAPK3, PAK4	279	129	7691	3.63277	0.00369683	0.00074073	0.000693323
KEGG_PATHWAY	mmu04611:Platelet activation	17	1.92963	1.80305e-05	VASP, GUCY1A2, VWF, COL24A1, PLA2G4B, PIK3CD, PIK3R3, RASGRP2, COL1A1, MAPK11, COL3A1, COL5A3, COL5A2, PLCB1, PRKG1, F2RL3, MAPK3	279	131	7691	3.57731	0.00449753	0.000751272	0.000703191
UP_SEQ_FEATURE	topological domain:Extracellular	133	15.0965	1.88181e-05	SCARB1, PLVAP, CD84, TRAF3IP3, TRIL, CLSTN1, ICAM2, AQP7, ANTXR2, ANTXR1, BEST3, AQP1, CDH4, HTR7, FAM198B, TNFSF10, KDR, PTGFRN, ENPP3, EPHB4, ACVR1, EPHA4, UTS2R, SEMA6D, APLP1, LIFR, SHISA2, BCAM, APLNR, NOTCH3, ENPEP, TTYH2, NPR1, SDC2, SLC35D2, PCDH12, MCHR1, PCDH18, CACNA1H, TMEM25, DPP4, EFNB1, TMEM123, FAM171A2, CALCR, EFNB3, PODXL, GALR2, NAALAD2, PLXNA1, TSPAN2, CD300LG, TRPM4, GPR17, C…	746	2256	18012	1.42343	0.0364113	0.00742184	0.00740679
GOTERM_MF_DIRECT	GO:0005085~guanyl-nucleotide exchange factor activity	20	2.27015	1.89269e-05	DOCK6, ARHGEF10, DOCK4, ARHGEF15, ARHGEF25, RASGRF2, RAB3IL1, ARHGEF10L, RASGRP2, RAPGEFL1, PREX2, FGD4, PREX1, TIAM1, FGD5, ST5, SPATA13, ARHGEF3, ARHGEF40, RALGDS	709	156	17446	3.15468	0.0161828	0.00543834	0.00534371
GOTERM_BP_DIRECT	GO:0001569~patterning of blood vessels	10	1.13507	2.67825e-05	ACVR1, NRP1, CXCL12, SFRP2, ANGPT1, GBX2, PLXND1, NRARP, VEGFA, ENG	741	40	18082	6.10054	0.0785391	0.0163588	0.0162838
GOTERM_CC_DIRECT	GO:0005615~extracellular space	92	10.4427	6.4686e-05	NRP1, SPON2, GM13275, ECM2, CEP164, SIPA1L3, PRKAG3, C1QTNF3, NPPC, C1QTNF2, FGF7, ADAMTS3, C1QTNF1, ANPEP, C1QTNF5, TNFSF10, IL12A, QSOX2, MANBA, TLE2, EDN3, VWF, NPFF, WNT5A, ENTPD6, MTUS1, KERA, PCOLCE, HSPG2, LIME1, 1190002N15RIK, GFRA4, ACTA2, GREM2, CEACAM1, SFRP2, FRMD7, COL6A2, MMRN2, SPARCL1, FLT3L, VWA1, ANGPTL1, ENG, COL15A1, TNXB, PLEKHH3, LRRC17, KLHL17, LHB, PDGFB, LTBP4, PDGFA, CAB…	795	1504	19662	1.51287	0.0259215	0.00439364	0.00428542
GOTERM_CC_DIRECT	GO:0031012~extracellular matrix	28	3.17821	6.49307e-05	COL15A1, TNXB, PDGFB, LTBP4, CRIP2, ADAMTS12, FBLN2, FBLN5, MMP23, ADAMTS16, EMILIN1, APOE, VWF, TFPI2, PCOLCE, HSPG2, COL1A1, MMP11, COL3A1, MMP15, COL6A2, COL5A3, COL5A2, COL6A1, MMRN2, OGN, FMOD, FBN1	795	294	19662	2.35544	0.0260182	0.00439364	0.00428542
GOTERM_BP_DIRECT	GO:0048704~embryonic skeletal system morphogenesis	11	1.24858	6.82596e-05	MFSD7B, EYA1, PRRX1, SIX4, SIX2, TWIST1, HOXB3, HOXD4, HSPG2, HOXB6, HOXB5	741	55	18082	4.88043	0.188176	0.0346192	0.0344605
KEGG_PATHWAY	mmu04512:ECM-receptor interaction	13	1.4756	6.91734e-05	TNXB, VWF, COL24A1, ITGB4, HSPG2, COL1A1, COL3A1, COL6A2, COL5A3, COL5A2, COL6A1, ITGA11, COL6A6	279	88	7691	4.0723	0.0171453	0.00247048	0.00231237
UP_SEQ_FEATURE	topological domain:Cytoplasmic	159	18.0477	7.64029e-05	SCARB1, PLVAP, CD84, TRAF3IP3, UXS1, TRIL, CLSTN1, ICAM2, AQP7, ANTXR2, ANTXR1, BEST3, GALNT10, AQP1, PEX26, CDH4, HTR7, ANPEP, FAM198B, TNFSF10, KDR, PTGFRN, ENPP3, SLC12A7, EPHB4, ACVR1, EPHA4, UTS2R, MMGT2, SEMA6D, APLP1, LIFR, ACSL3, SHISA2, BCAM, APLNR, KDELR3, NOTCH3, ENPEP, TTYH2, NPR1, SDC2, SLC35D2, PCDH12, MCHR1, PCDH18, CACNA1H, TMEM25, DPP4, EFNB1, TMEM123, FAM171A2, CALCR, EFNB3, POD…	746	2880	18012	1.33299	0.139805	0.0251111	0.0250602
GOTERM_BP_DIRECT	GO:0001938~positive regulation of endothelial cell proliferation	12	1.36209	7.93498e-05	PPP1R16B, CXCL12, CAV2, CAV1, WNT5A, PLXNB3, KDR, PDGFB, VEGFC, NRARP, PRKD1, VEGFA	741	67	18082	4.37054	0.215214	0.0346192	0.0344605
UP_SEQ_FEATURE	short sequence motif:Cell attachment site	13	1.4756	9.21252e-05	ECM2, VWF, ITGB4, L1CAM, FBLN2, FBLN5, COL1A1, COL6A2, COL5A2, COL6A1, COL6A6, ENPP3, PTGFRN	746	79	18012	3.97319	0.166054	0.025953	0.0259004
INTERPRO	IPR015880:Zinc finger, C2H2-like	49	5.56186	9.6297e-05	ZFP566, ZFP961, ZFP329, ZFP846, GLI2, ZFP74, MECOM, SALL4, ZFP385A, ZFP366, ZFP760, ZFP280B, ZFP532, HIC1, ZFP518B, ZFP41, ZFP40, ZFP296, ZFP174, ZFP493, ZFP667, ZFP820, ZFP467, ZFP786, MAZ, TSHZ2, ZFP947, ZBTB4, 2700081O15RIK, GLIS2, ZFP14, E430018J23RIK, ZFP51, ZFP54, PRDM16, GM14308, ZFP142, ZFP677, ZFP710, GM14434, ZFP239, ZBTB12, KLF4, BC025920, ZFP62, ZFP273, 0610010B08RIK, ZFP595, ZFP28	806	693	20594	1.80663	0.112816	0.0299243	0.0295632
GOTERM_BP_DIRECT	GO:0016477~cell migration	21	2.38365	0.000114584	NRP1, ENPEP, SRMS, SDC2, TNK2, WNT5A, ADAMTS12, VEGFA, TIAM1, PODXL, SIX2, SPATA13, MYO18A, NCK2, KDR, HES1, CD248, DCHS1, IL12A, FAM83D, FGFR4	741	191	18082	2.68296	0.295284	0.0437425	0.043542
GOTERM_BP_DIRECT	GO:0001568~blood vessel development	12	1.36209	0.000136302	COL1A1, COL3A1, CEACAM1, FOXS1, MFSD7B, HEY1, SOX18, CITED2, PDGFB, DHCR7, ANTXR1, VEGFA	741	71	18082	4.12431	0.340515	0.0462519	0.0460399
GOTERM_MF_DIRECT	GO:0008201~heparin binding	18	2.04313	0.000137765	FBLN7, NRP1, TNXB, ECM2, APLP1, PCOLCE, NAV2, VEGFA, GREM2, CLEC3B, FGF7, CCDC80, COL5A3, OGN, APOE, FGFR4, FMOD, FBN1	709	151	17446	2.93322	0.11198	0.0296883	0.0291717
INTERPRO	IPR008983:Tumour necrosis factor-like domain	10	1.13507	0.000141762	C1QTNF3, C1QTNF2, C1QTNF1, TNFSF12, C1QTNF5, MMRN2, TNFSF13, TNFSF10, EMILIN1, C1QTNF9	806	51	20594	5.00997	0.161569	0.0352422	0.0348169
INTERPRO	IPR007087:Zinc finger, C2H2	50	5.67537	0.000177867	ZFP566, ZFP961, ZFP329, ZFP846, GLI2, ZFP74, MECOM, SALL4, ZFP385A, ZFP366, ZFP760, ZFP280B, ZFP532, IL17RD, HIC1, ZFP518B, ZFP41, ZFP40, ZFP296, ZFP174, ZFP493, ZFP667, ZFP820, ZFP467, ZFP786, MAZ, TSHZ2, ZFP947, ZBTB4, GLIS2, ZFP14, E430018J23RIK, ZFP51, ZFP54, PRDM16, GM14308, ZFP142, ZFP677, ZFP710, GM14434, ZFP239, ZBTB12, KLF4, BC025920, ZFP62, ZFP395, ZFP273, 0610010B08RIK, ZFP595, ZFP28	806	731	20594	1.74767	0.19837	0.036848	0.0364033
KEGG_PATHWAY	mmu05200:Pathways in cancer	30	3.40522	0.000199748	RET, CTBP2, PDGFB, PIK3CD, PIK3R3, PDGFA, RASGRP2, GLI2, FGF7, CCND1, MECOM, ABL1, FGF23, RALGDS, RUNX1T1, MAPK3, CDKN2B, FZD7, WNT5A, VEGFC, IGF1, GNG11, VEGFA, CXCL12, TRAF5, FGF18, RARB, FLT3L, PLCB1, F2RL3	279	395	7691	2.09364	0.0487153	0.00624212	0.00584262
UP_KEYWORDS	Angiogenesis	15	1.70261	0.000241449	NRP1, PLXND1, ANGPT1, TNFSF12, VEGFC, HSPG2, VEGFA, PTPRB, SRPX2, ANPEP, MMRN2, KDR, PRKD1, EPHB4, ENG	869	122	22680	3.20889	0.077487	0.00620339	0.00581336
INTERPRO	IPR001849:Pleckstrin homology domain	24	2.72418	0.000265888	AFAP1L2, RTKN, PLEKHH3, PLEKHA1, IRS1, ARHGEF25, RASGRF2, PLEKHA6, AFAP1, TBC1D2B, FAM129C, DNM1, PREX2, FGD4, PREX1, TIAM1, FGD5, DOK4, RASA4, SPATA13, ARHGEF3, PRKD1, ARHGEF40, PLCD4	806	262	20594	2.34054	0.281466	0.0472141	0.0466444
KEGG_PATHWAY	mmu04010:MAPK signaling pathway	22	2.49716	0.000278706	MAP4K2, PLA2G4B, RASGRF2, PDGFB, PDGFA, RASGRP2, CACNA1H, CACNA1G, NTF5, MAPK11, FGF7, CACNB3, DUSP10, MECOM, FGF18, NTF3, MAP3K13, FGFR4, FGF23, MAP3K4, MAP3K5, MAPK3	279	251	7691	2.41617	0.0673135	0.00774182	0.00724634
INTERPRO	IPR001478:PDZ domain	17	1.92963	0.000358131	MAST4, HTRA3, SIPA1L3, GRIP2, SLC9A3R2, PREX2, PREX1, TIAM1, RGS3, GIPC3, MYO18A, APBA1, RHPN2, MPDZ, PDLIM4, SIPA1, PDZD7	806	154	20594	2.82055	0.359328	0.0556447	0.0549732
GOTERM_MF_DIRECT	GO:0003700~transcription factor activity, sequence-specific DNA binding	58	6.58343	0.000361467	RARG, KDM1A, CITED2, ZFP846, MEOX2, MEOX1, ELK3, GLI2, DACH1, DBP, MECOM, HEY1, SIX4, SOX18, SALL4, SIX2, SOX7, TEAD2, ZFP532, WNT5A, MKL1, CBFA2T3, HIC1, ZFP518B, FOXP2, MAF, ZFP40, PAX7, MYOD1, ZFP174, RARB, HOXB3, ZFP493, HOXB6, HOXB5, TWIST1, FOXO6, GLIS2, FOXS1, ZFP14, E430018J23RIK, ZFP51, ZFP54, HOXC5, HES1, HOXC6, RUNX1T1, ZFP677, KLF4, PBX1, MLXIPL, MAFB, ID1, ZFP273, LHX6, HOXD4, ZFP595…	709	883	17446	1.61628	0.267755	0.0623169	0.0612325
UP_KEYWORDS	Growth factor	15	1.70261	0.000366872	GDF10, PSPN, PDGFB, VEGFC, PDGFA, IGF1, VEGFA, NTF5, FGF7, CXCL12, OGN, FGF18, NTF3, IL12A, FGF23	869	127	22680	3.08255	0.115345	0.00875251	0.0082022
SMART	SM00325:RhoGEF	12	1.36209	0.000381927	PREX2, PREX1, TIAM1, ARHGEF10, FGD4, FGD5, ARHGEF15, ARHGEF25, RASGRF2, SPATA13, ARHGEF3, ARHGEF10L	530	65	10425	3.63135	0.106231	0.112287	0.111905
GOTERM_BP_DIRECT	GO:0048844~artery morphogenesis	7	0.794552	0.00041813	NOTCH3, NRP1, PRRX1, HES1, APOE, VEGFA, ENG	741	25	18082	6.8326	0.721193	0.127697	0.127111
KEGG_PATHWAY	mmu04550:Signaling pathways regulating pluripotency of stem cells	15	1.70261	0.00044106	ACVR1, FZD7, WNT5A, PCGF3, PIK3CD, PIK3R3, LIFR, IGF1, KLF4, MAPK11, MEIS1, ID1, LHX5, FGFR4, MAPK3	279	138	7691	2.99634	0.104425	0.0110265	0.0103208
GOTERM_MF_DIRECT	GO:0005515~protein binding	205	23.269	0.000448492	SPON2, AVIL, HDAC11, ICAM2, STMN2, SOX18, DPYSL2, KDR, EPHB4, ACVR1, EPHA4, HSPG2, SYTL2, TIAM1, SFRP2, ZFP296, RABL2, CTBP2, RRAD, SDC2, TSHZ2, PIK3R3, PCDH18, FLRT2, MYO6, PRDM16, SERPINH1, SFN, APOE, RALGDS, BANP, VASP, NTNG2, HOMER1, CADM1, FZD7, IGF1, L1CAM, LRP2BP, PBX1, COL1A1, VANGL1, EHD2, DNAIC2, ID1, CCDC88C, MRVI1, FAT4, RET, NRP1, RARG, PTPRS, PIGO, CITED2, PHF1, ELN, FAM69A, GLI2, M…	709	4092	17446	1.23273	0.320696	0.0644334	0.0633121
GOTERM_CC_DIRECT	GO:0005737~cytoplasm	313	35.5278	0.000450208	PANK2, SLC46A1, AVIL, HDAC11, STMN2, AQP7, E130308A19RIK, AQP1, ELK3, ENDOU, PREX1, DPYSL2, ANPEP, KDR, IL12A, HMCN1, SOX7, EPHA4, MTUS1, AFAP1, IFT80, MIF4GD, SYTL2, METTL7A1, TIAM1, FNDC1, SDPR, SPATA13, ZFP174, PRKD1, CCDC81, TRIB2, EXD2, LHB, PDGFB, FLRT2, MYO6, SERPINH1, INPP5J, ZFP185, SFN, TNRC18, APOE, STXBP6, RALGDS, HOXC6, PEA15A, VASP, AFAP1L2, SRMS, HOMER1, TNFSF13, DDIT4L, IGF1, LRP2…	795	6631	19662	1.16742	0.167087	0.0252875	0.0246647
GOTERM_CC_DIRECT	GO:0016020~membrane	328	37.2304	0.000498276	SLC46A1, TRAF3IP3, UXS1, TRIL, ICAM2, STMN2, AQP7, ANTXR2, ANTXR1, AQP1, PEX26, PREX1, HTR7, TMEM88, DPYSL2, ANPEP, NIPAL3, TNFSF10, KDR, TBC1D10C, PTGFRN, SLC12A7, EPHB4, ACVR1, EPHA4, UTS2R, PAQR4, MTUS1, ACSL3, TMEM80, FRS3, SYTL2, TIAM1, BCAM, SDPR, SPATA13, MXRA7, KDELR3, PRKD1, SLC45A4, ENPEP, TTYH2, RRAD, SDC2, SLC35D2, PDGFB, PDGFA, TMTC2, THY1, PCDH12, PCDH18, FAM171A2, NKAIN3, APH1B, FL…	795	6998	19662	1.15921	0.183191	0.0252875	0.0246647
INTERPRO	IPR013087:Zinc finger C2H2-type/integrase DNA-binding domain	44	4.99432	0.000601153	ZFP667, ZFP820, ZFP566, ZFP467, ZFP786, ZFP961, ZFP329, ZFP846, MAZ, ZFP947, ZBTB4, GLIS2, GLI2, ZFP14, E430018J23RIK, ZFP74, MECOM, ZFP51, SALL4, ZFP54, PRDM16, GM14308, ZFP142, ZFP366, ZFP760, ZFP677, ZFP710, ZFP532, GM14434, ZFP239, ZBTB12, KLF4, HIC1, BC025920, ZFP41, ZFP62, ZFP40, ZFP296, ZFP174, ZFP273, 0610010B08RIK, ZFP493, ZFP595, ZFP28	806	652	20594	1.72429	0.526431	0.076271	0.0753506
GOTERM_MF_DIRECT	GO:0005096~GTPase activator activity	22	2.49716	0.000612808	DOCK4, ARHGEF15, GRTP1, RALGAPA1, TBC1D8, ARHGAP18, TBC1D2B, ARHGEF10L, THY1, SIPA1L3, ARHGAP4, PREX2, ARHGAP32, RGS3, TBC1D4, RASA4, CDC42EP5, TBC1D10C, TBC1D24, CDC42EP1, PLCB1, SIPA1	709	235	17446	2.30359	0.410454	0.0754629	0.0741497
INTERPRO	IPR000885:Fibrillar collagen, C-terminal	5	0.567537	0.000613604	COL1A1, COL3A1, COL24A1, COL5A3, COL5A2	806	11	20594	11.614	0.533708	0.076271	0.0753506
UP_KEYWORDS	Differentiation	43	4.88082	0.000619412	NRP1, NOTCH3, PKDCC, CTBP2, CITED2, AMIGO1, SDC2, CBY1, LRP4, TWIST1, PIK3CD, TUBD1, DLL1, NKD1, GLIS2, EFNB1, EFNB3, MECOM, DPYSL2, ANPEP, PRDM16, KDR, FGF23, NTNG2, CADM1, ANGPT1, TNFSF12, SEMA6D, WNT5A, VEGFC, NAV1, L1CAM, CBFA2T3, PBX1, DCLK1, VEGFA, NPAS4, SFRP2, ZFP41, MYOD1, LHX6, PRKD1, OSTN	869	646	22680	1.73724	0.186938	0.0137922	0.0129251
GOTERM_BP_DIRECT	GO:0045944~positive regulation of transcription from RNA polymerase II promoter	63	7.15096	0.000643267	RARG, KDM1A, CITED2, MEOX2, MEOX1, ELK3, GLI2, DBP, MECOM, HEY1, SIX4, SOX18, SIX5, SALL4, RUVBL2, HYAL2, SIX2, NCK2, TEAD2, KDM6B, ACVR1, MAMSTR, WNT5A, MKL1, RGMA, NPAS4, SFRP2, MAF, PAX7, SDPR, MYOD1, RARB, FLT3L, PRKD1, HOXB5, ENG, NOTCH3, ZFP467, CTBP2, CBFB, MAZ, TWIST1, DLL1, GLIS2, BCL2L12, GBX2, GALR2, MYO6, NTF3, NDN, HES1, MSX1, MAPK3, EYA1, PRRX1, IGF1, KLF4, PBX1, VEGFA, MLXIPL, MEIS…	741	995	18082	1.54506	0.859868	0.159482	0.158751
GOTERM_BP_DIRECT	GO:0001649~osteoblast differentiation	14	1.5891	0.000720347	GDF10, IGFBP5, CBFB, LRRC17, FHL2, TWIST1, IFT80, IGF1, GLI2, COL1A1, MRC2, COL6A1, ITGA11, ALPL	741	113	18082	3.02328	0.889278	0.159482	0.158751
GOTERM_BP_DIRECT	GO:0030828~positive regulation of cGMP biosynthetic process	5	0.567537	0.000729174	GUCY1A2, NPPC, NPR1, APOE, OSTN	741	11	18082	11.0919	0.892225	0.159482	0.158751
GOTERM_BP_DIRECT	GO:0090630~activation of GTPase activity	11	1.24858	0.000748167	TIAM1, ARHGEF10, TBC1D4, RALGAPA1, GRTP1, WNT5A, NTF3, TBC1D10C, TBC1D8, TBC1D2B, CCL21A	741	73	18082	3.67704	0.898303	0.159482	0.158751
GOTERM_BP_DIRECT	GO:0030198~extracellular matrix organization	14	1.5891	0.00078331	OLFML2B, TNXB, ECM2, ELN, APLP1, HSPG2, FBLN5, MMP11, NEPN, EGFLAM, CCDC80, COL5A3, VWA1, EMILIN1	741	114	18082	2.99676	0.90866	0.159482	0.158751
UP_KEYWORDS	Repressor	37	4.19977	0.000785142	KDM1A, CTBP2, CITED2, PHF1, HDAC11, TSHZ2, TWIST1, MEOX1, HDAC9, ZBTB4, PHF21A, GLIS2, ELK3, GLI2, KLHL31, FOXS1, DACH1, CCND1, HEY1, PRDM16, HES1, MSX1, BANP, RUNX1T1, CBX8, TLE2, KDM2B, PCGF3, DNMT3A, CBFA2T3, HIC1, FOXP2, MLXIPL, MAFB, MAF, CNOT1, ID1	869	534	22680	1.80836	0.230751	0.0163898	0.0153593
UP_KEYWORDS	Signal-anchor	32	3.63224	0.000843491	ENPEP, PLVAP, UXS1, FAM69A, GALNT10, PHEX, HS2ST1, PEX26, MMP23, LFNG, DPP4, ANPEP, FAM198B, C1QTNF5, TNFSF10, GCNT3, CD38, NAALAD2, ENPP3, B3GALNT2, AOC3, CHST7, TNFSF12, EPHX1, EPHX4, ACSL3, SYT8, LIME1, PNPLA3, ST6GALNAC3, B4GALT4, B4GALT5	869	439	22680	1.90243	0.245609	0.0165721	0.0155302
INTERPRO	IPR001827:Homeobox protein, antennapedia type, conserved site	6	0.681044	0.000856129	HOXC5, HOXB3, HOXD4, HOXB6, HOXC6, HOXB5	806	20	20594	7.66526	0.655143	0.0954651	0.0943131
GOTERM_BP_DIRECT	GO:0030199~collagen fibril organization	8	0.908059	0.000915124	COL1A1, MMP11, COL3A1, TNXB, SFRP2, COL5A2, SERPINH1, FMOD	741	39	18082	5.00557	0.93895	0.174674	0.173874
INTERPRO	IPR017970:Homeobox, conserved site	18	2.04313	0.000921626	PRRX1, MEOX2, MEOX1, PBX1, GBX2, SIX4, PAX7, SIX5, SIX2, HOXC5, LHX6, HOXB3, LHX5, HOXD4, MSX1, HOXB6, HOXC6, HOXB5	806	184	20594	2.49954	0.682129	0.0954651	0.0943131
KEGG_PATHWAY	mmu05218:Melanoma	10	1.13507	0.000964261	FGF7, CCND1, FGF18, PDGFB, PIK3CD, PIK3R3, PDGFA, IGF1, FGF23, MAPK3	279	71	7691	3.88258	0.214301	0.021915	0.0205125
GOTERM_MF_DIRECT	GO:0048407~platelet-derived growth factor binding	5	0.567537	0.00102549	COL1A1, COL3A1, COL6A1, PDGFB, PDGFA	709	12	17446	10.2527	0.58705	0.110497	0.108574
GOTERM_CC_DIRECT	GO:0009986~cell surface	43	4.88082	0.00102953	NRP1, SCARB1, RAMP2, SLC46A1, PLVAP, ITGB4, SDC2, CLSTN1, PDGFB, LRP4, PDGFA, THY1, ANTXR2, ANTXR1, DPP4, MRC2, EGFLAM, SRPX2, HYAL2, BOC, KDR, CD38, KCNN2, PTGFRN, APOE, ABCB1A, CD34, AOC3, EPHA4, CAV2, CAV1, ENTPD6, WNT5A, L1CAM, VEGFA, RGMA, 2010109I03RIK, CEACAM1, BCAM, CD28, PLXNB3, FLT3L, ENG	795	629	19662	1.69075	0.341772	0.0464431	0.0452992
GOTERM_BP_DIRECT	GO:0050679~positive regulation of epithelial cell proliferation	11	1.24858	0.00102985	FGF7, CCND2, EYA1, WNT5A, ID1, KDR, TWIST1, VEGFC, IGF1, FOXP2, VEGFA	741	76	18082	3.53189	0.95701	0.185009	0.184161
UP_SEQ_FEATURE	domain:C1q	7	0.794552	0.00103075	C1QTNF3, C1QTNF2, C1QTNF1, C1QTNF5, MMRN2, EMILIN1, C1QTNF9	746	29	18012	5.82805	0.869013	0.25408	0.253565
KEGG_PATHWAY	mmu04068:FoxO signaling pathway	14	1.5891	0.00107022	CDKN2B, HOMER1, IRS1, FOXO6, PIK3CD, PIK3R3, IGF1, PRKAG3, MAPK11, CCND2, CCND1, TNFSF10, S1PR4, MAPK3	279	134	7691	2.88006	0.234861	0.0222962	0.0208692
GOTERM_BP_DIRECT	GO:0007411~axon guidance	16	1.81612	0.00118619	VASP, NRP1, EPHA4, WNT5A, L1CAM, GLI2, EFNB1, CDH4, EFNB3, FLRT2, GBX2, KIF26A, DPYSL2, BOC, NTF3, ZFP280B	741	149	18082	2.62037	0.973345	0.200004	0.199087
KEGG_PATHWAY	mmu04974:Protein digestion and absorption	11	1.24858	0.00121043	COL1A1, DPP4, COL15A1, COL3A1, COL24A1, COL6A2, ELN, COL5A3, COL5A2, COL6A1, COL6A6	279	88	7691	3.44579	0.261247	0.0232776	0.0217878
UP_SEQ_FEATURE	transmembrane region	215	24.4041	0.00121418	SLC46A1, TRAF3IP3, UXS1, TRIL, ICAM2, AQP7, ANTXR2, ANTXR1, AQP1, PEX26, HTR7, TMEM88, ANPEP, NIPAL3, TNFSF10, KDR, PTGFRN, SLC12A7, EPHB4, ACVR1, EPHA4, UTS2R, PAQR4, ACSL3, TMEM80, BCAM, MXRA7, KDELR3, SLC45A4, ENPEP, TTYH2, SDC2, SLC35D2, TMTC2, PCDH12, PCDH18, FAM171A2, NKAIN3, APH1B, GALR2, NAALAD2, TSPAN2, KCNN2, TRPM4, B3GALNT2, GPR17, CADM1, FZD7, TNFSF12, TNFSF13, ABCA9, PARP16, L1CAM, G…	746	4312	18012	1.20388	0.90879	0.260687	0.260158
GOTERM_BP_DIRECT	GO:0038033~positive regulation of endothelial cell chemotaxis by VEGF-activated vascular endothelial growth factor receptor signaling pathway	4	0.45403	0.0012443	KDR, PDGFB, PRKD1, VEGFA	741	6	18082	16.2681	0.977684	0.200004	0.199087
GOTERM_MF_DIRECT	GO:0043565~sequence-specific DNA binding	43	4.88082	0.00124499	RARG, FOXO6, CXXC5, MEOX2, MEOX1, ZBTB4, ELK3, GLI2, FOXS1, DBP, GBX2, HEY1, SIX4, SOX18, SIX5, SALL4, SIX2, PRDM16, HOXC5, HES1, MSX1, SOX7, HOXC6, KDM6B, ZFP532, PRRX1, KLF4, HIC1, PBX1, FOXP2, MLXIPL, MEIS1, MAFB, MAF, PAX7, MYOD1, RARB, LHX6, HOXB3, HOXD4, LHX5, HOXB6, HOXB5	709	633	17446	1.67153	0.658311	0.118469	0.116407
UP_SEQ_FEATURE	DNA-binding region:Homeobox	18	2.04313	0.00132194	PRRX1, TSHZ2, MEOX2, MEOX1, GBX2, SIX4, PAX7, SIX5, SIX2, HOXC5, LHX6, HOXB3, LHX5, HOXD4, MSX1, HOXB6, HOXC6, HOXB5	746	180	18012	2.41448	0.926265	0.260687	0.260158
INTERPRO	IPR001073:Complement C1q protein	7	0.794552	0.00132806	C1QTNF3, C1QTNF2, C1QTNF1, C1QTNF5, MMRN2, EMILIN1, C1QTNF9	806	32	20594	5.58925	0.808309	0.126983	0.12545
GOTERM_MF_DIRECT	GO:0019838~growth factor binding	8	0.908059	0.00137435	ACVR1, NRP1, TNXB, IGFBP5, LTBP4, KDR, LIFR, VEGFA	709	42	17446	4.68695	0.694408	0.118469	0.116407
GOTERM_BP_DIRECT	GO:0006355~regulation of transcription, DNA-templated	122	13.8479	0.0014086	ZFP566, ZFP961, KDM1A, ZFP329, ZFP846, HDAC11, ELK3, KLHL31, DACH1, CCND1, SOX18, SALL4, RUVBL2, PTRF, SOX7, TLE2, KDM2B, RALGAPA1, MAMSTR, HIC1, FOXP2, NPAS4, MAF, ZFP41, ZFP40, ZFP296, HOXB3, HOXB6, HOXB5, NOTCH3, ZFP467, CTBP2, MAZ, TSHZ2, TWIST1, FOXO6, ZBTB4, PHF21A, GLIS2, SBNO1, E430018J23RIK, ZFP51, ZFP54, PRDM16, HOXC5, GM14308, NDN, HOXC6, BANP, CBX8, FZD7, GM14434, ZFP239, PBX1, MLXIPL…	741	2279	18082	1.3063	0.986498	0.215093	0.214107
UP_KEYWORDS	Cleavage on pair of basic residues	21	2.38365	0.00144964	GDF10, VWF, EDN3, NPFF, TNFSF12, TNFSF13, ADAM22, ADAM33, PDGFB, VEGFC, PDGFA, ADAMTS12, MMP23, ADAMTS16, NTF5, MMP11, NPPC, CDH4, MMP15, NTF3, OSTN	869	248	22680	2.20999	0.384014	0.0268989	0.0252076
GOTERM_CC_DIRECT	GO:0005887~integral component of plasma membrane	67	7.60499	0.00151051	RET, SCARB1, PLXND1, ICAM2, ATP2A3, AQP7, TSPAN11, BEST3, GM14085, AQP1, MRC2, CDH4, C1QTNF1, HTR7, OLFR78, SLCO2B1, BOC, KDR, SLC26A10, SLC12A7, CD34, EPHB4, ACVR1, EPHA4, UTS2R, SLC15A2, TMEM150A, TRPC3, TNFRSF18, SEMA6D, TRPC2, IL17RD, BCAM, ADRB3, MMP15, CNGB1, SLC29A2, NOTCH3, SLC24A3, AMIGO1, PCDH12, MCHR1, PCDH18, APH1B, FLRT2, GALR2, RHO, PLXNA1, SLC38A6, S1PR3, TSPAN2, S1PR4, RELT, GPR17…	795	1126	19662	1.47162	0.458674	0.0613269	0.0598164
UP_KEYWORDS	Transcription	97	11.0102	0.00159632	KDM1A, ZFP329, HDAC11, ELK3, KLHL31, DACH1, CCND1, SOX18, SALL4, RUVBL2, PTRF, SOX7, TLE2, KDM2B, MAMSTR, HIC1, FOXP2, NPAS4, MAF, ZFP41, ZFP296, HOXB3, HOXB6, HOXB5, NOTCH3, ZFP467, CTBP2, MAZ, TSHZ2, TWIST1, FOXO6, ZBTB4, PHF21A, GLIS2, PRDM16, HOXC5, NDN, HOXC6, BANP, CBX8, ZFP239, PBX1, MLXIPL, MAFB, CNOT1, ZFP62, ID1, LHX6, HOXD4, LHX5, RARG, CITED2, PHF1, CITED4, FHL2, MEOX2, MEOX1, GLI2, Z…	869	1859	22680	1.36181	0.413509	0.0280617	0.0262973
SMART	SM00038:COLFI	5	0.567537	0.0016253	COL1A1, COL3A1, COL24A1, COL5A3, COL5A2	530	11	10425	8.94082	0.380119	0.238919	0.238107
INTERPRO	IPR017995:Homeobox protein, antennapedia type	5	0.567537	0.00169458	HOXC5, HOXD4, HOXB6, HOXC6, HOXB5	806	14	20594	9.12531	0.878537	0.133884	0.132268
INTERPRO	IPR009030:Insulin-like growth factor binding protein, N-terminal	14	1.5891	0.00175713	NOTCH3, IGFBP5, HTRA3, LTBP4, LRP4, FBLN2, DLL1, FBLN5, CD248, HMCN1, FAT4, SCARF1, EPHB4, FBN1	806	130	20594	2.75163	0.887638	0.133884	0.132268
UP_KEYWORDS	Transcription regulation	94	10.6697	0.00178583	RARG, KDM1A, CITED2, ZFP329, PHF1, CITED4, HDAC11, FHL2, MEOX2, MEOX1, ELK3, GLI2, KLHL31, DACH1, DBP, ZFP74, CCND1, MECOM, HEY1, SIX4, SOX18, SIX5, SALL4, RUVBL2, ZFP385A, SOX7, PTRF, TEAD2, TLE2, ZFP532, TCF15, KDM2B, MAMSTR, MKL1, DNMT3A, DYNLL1, CBFA2T3, HIC1, ZFP518B, FOXP2, NPAS4, MAF, ZFP41, PAX7, MYOD1, ZFP296, RARB, HOXB3, VGLL4, HOXB6, HOXB5, ZFP667, NOTCH3, ZFP467, ZFP786, CTBP2, MAZ, …	869	1799	22680	1.3637	0.449539	0.0298233	0.0279482
GOTERM_MF_DIRECT	GO:0005080~protein kinase C binding	9	1.02157	0.00179256	SDPR, IRS1, CASQ2, ABL1, DACT2, DACT3, ADD3, HDAC9, PEA15A	709	56	17446	3.95461	0.787024	0.139611	0.137181
GOTERM_BP_DIRECT	GO:0007399~nervous system development	29	3.29171	0.00182795	RET, NRP1, AMIGO1, SDC2, AVIL, DLL1, PCDH18, HDAC9, GLIS2, EFNB1, EFNB3, DPYSL2, BTBD3, NTF3, EPHA4, NTNG2, SEMA6D, NAV1, IGF1, NAV2, L1CAM, DCLK1, VEGFA, DOK4, FRMD7, FGF18, PLXNB3, LHX6, PRKD1	741	377	18082	1.87709	0.996256	0.265191	0.263976
INTERPRO	IPR023581:Platelet-derived growth factor, conserved site	4	0.45403	0.00185067	PDGFB, VEGFC, PDGFA, VEGFA	806	7	20594	14.6005	0.899993	0.133884	0.132268
INTERPRO	IPR013098:Immunoglobulin I-set	15	1.70261	0.00189742	PTPRS, CADM1, AMIGO1, MYBPH, L1CAM, HSPG2, IGSF10, ISLR, BCAM, ADAMTSL3, BOC, KDR, HMCN1, FGFR4, OPCML	806	147	20594	2.60723	0.905649	0.133884	0.132268
GOTERM_BP_DIRECT	GO:0048706~embryonic skeletal system development	8	0.908059	0.00191035	COL1A1, PAX7, WNT5A, HOXC5, PBX1, HOXB6, HOXC6, HOXB5	741	44	18082	4.43676	0.997091	0.265191	0.263976
INTERPRO	IPR013032:EGF-like, conserved site	18	2.04313	0.00193879	FBLN7, NTNG2, NOTCH3, TNXB, ITGB4, ADAM22, LTBP4, ADAM33, LRP4, FBLN2, HSPG2, DLL1, FBLN5, EGFLAM, HMCN1, FAT4, SCARF1, FBN1	806	197	20594	2.3346	0.910387	0.133884	0.132268
GOTERM_MF_DIRECT	GO:0030676~Rac guanyl-nucleotide exchange factor activity	5	0.567537	0.00194354	PREX2, TIAM1, SPATA13, EPS8L1, EPS8L2	709	14	17446	8.78803	0.813058	0.139611	0.137181
UP_SEQ_FEATURE	mutagenesis site	50	5.67537	0.00194361	RET, AMD2, RASGRF2, CLSTN1, YBX2, KDR, CAR8, MAP3K4, EPHA4, VWF, TNFRSF18, WNT5A, APLP1, DNMT3A, LIME1, FOXP2, SYTL2, MAF, CDC42EP5, VWA1, FAM20A, PRKD1, MGLL, NOTCH3, CBFB, RRAD, ADAM22, FOXO6, HDAC9, NKD1, GLIS2, SOCS1, PRDM16, ABL1, PLXNA1, MSX1, PEA15A, BANP, VASP, NEK8, TUB, TNK2, ARHGAP32, EHD2, PTPRB, MEIS1, MAFB, LIN28A, CCDC88C, OSTN	746	772	18012	1.56378	0.97839	0.343559	0.342862
GOTERM_BP_DIRECT	GO:0009952~anterior/posterior pattern specification	13	1.4756	0.0021094	RARG, TCF15, WNT5A, PBX1, GLI2, SFRP2, HOXC5, HOXB3, HOXD4, MSX1, HOXB6, HOXC6, HOXB5	741	112	18082	2.83239	0.998418	0.266772	0.265549
GOTERM_BP_DIRECT	GO:0010544~negative regulation of platelet activation	4	0.45403	0.00211136	C1QTNF1, PDGFB, PDGFA, APOE	741	7	18082	13.9441	0.998427	0.266772	0.265549
GOTERM_BP_DIRECT	GO:0048469~cell maturation	8	0.908059	0.00218379	CBFB, SOX18, PLP1, KDR, LHX6, HES1, CCL21A, VEGFA	741	45	18082	4.33816	0.99874	0.266772	0.265549
GOTERM_MF_DIRECT	GO:0008083~growth factor activity	15	1.70261	0.00233622	GDF10, PSPN, PDGFB, VEGFC, PDGFA, IGF1, VEGFA, NTF5, FGF7, CXCL12, OGN, FGF18, NTF3, IL12A, FGF23	709	145	17446	2.5455	0.866837	0.152765	0.150107
GOTERM_BP_DIRECT	GO:0007519~skeletal muscle tissue development	9	1.02157	0.00237558	SIX4, PAX7, CAV1, ELN, MYOD1, METTL8, MEOX2, FOXP2, KLHL31	741	58	18082	3.78654	0.999299	0.27904	0.27776
GOTERM_CC_DIRECT	GO:0005901~caveola	11	1.24858	0.00241361	EHD2, SCARB1, PLVAP, SDPR, CAV2, IRS1, CAV1, PTRF, CACNA1H, MAPK3, AQP1	795	86	19662	3.16341	0.625105	0.0864138	0.0842854
UP_SEQ_FEATURE	domain:PH 2	7	0.794552	0.00244854	TIAM1, FGD4, AFAP1L2, FGD5, PLEKHA1, RASGRF2, AFAP1	746	34	18012	4.97098	0.992029	0.343559	0.342862
UP_SEQ_FEATURE	compositionally biased region:Poly-Pro	27	3.0647	0.00245527	FAM114A1, KDM1A, IRS1, MAZ, FOXO6, ANTXR2, TOB1, PREX1, FAM171A2, MYCT1, DBP, GBX2, ABL1, EPS8L1, ARHGEF40, CCDC50, RUNX1T1, VASP, CCDC17, ADAM33, PTPN14, HIC1, GRIN2D, ARHGAP32, MAP3K15, FCHSD2, FMOD	746	345	18012	1.88959	0.992135	0.343559	0.342862
INTERPRO	IPR000742:Epidermal growth factor-like domain	20	2.27015	0.00251448	FBLN7, NTNG2, NOTCH3, CNTNAP1, TNXB, ADAM22, LTBP4, ADAM33, LRP4, FBLN2, HSPG2, DLL1, FBLN5, EGFLAM, CD248, HMCN1, FAT4, SCARF1, MUC4, FBN1	806	237	20594	2.15619	0.956257	0.1645	0.162515
GOTERM_MF_DIRECT	GO:0042803~protein homodimerization activity	50	5.67537	0.00253589	SCARB1, PLVAP, OLFML2B, UXS1, QPRT, STK10, NPPC, MECOM, HEY1, RUVBL2, RBPMS2, PRKG1, MAP3K5, ACVR1, VWF, DYNLL1, FOXP2, GREM2, CEACAM1, MAF, ADRB3, CASQ2, ZFP174, FLT3L, PLCB1, MGLL, ENG, CTBP2, PDGFB, LRP4, TWIST1, PDGFA, ZBTB4, FBLN5, ADD1, DPP4, NACC2, HES1, APOE, PDZD7, RUNX1T1, AOC3, CADM1, CAV2, VEGFA, AU021092, ID1, CD28, GALM, MAP3K13	709	798	17446	1.54176	0.88794	0.152765	0.150107
UP_KEYWORDS	EGF-like domain	19	2.15664	0.00254051	FBLN7, NOTCH3, CNTNAP1, ADAM22, LTBP4, ADAM33, LRP4, FBLN2, HSPG2, DLL1, FBLN5, EGFLAM, HYAL2, CD248, HMCN1, FAT4, SCARF1, MUC4, FBN1	869	224	22680	2.21375	0.572418	0.0387067	0.0362731
UP_KEYWORDS	Metal-binding	161	18.2747	0.00254955	SPON2, ZFP566, ZFP961, ZFP329, ZFP846, F13A1, ANTXR2, ANTXR1, GALNT10, ENDOU, CDH4, SALL4, ANPEP, CAR8, ENPP3, MAP3K4, MAP3K5, ACVR1, KDM2B, APLP1, LIG4, SETMAR, HSPG2, THAP2, HIC1, FOXP2, ZFP41, ZFP40, ZFP296, SPARCL1, ZFP174, PRKD1, PDE9A, ZFP467, ENPEP, MAZ, TSHZ2, DTX3, CABP1, RASGRP2, ADAMTS12, ZBTB4, PHF21A, CACNA1H, GLIS2, ADAMTS16, E430018J23RIK, NTHL1, ZFP51, ZFP54, PRDM16, ABL1, GM14308…	869	3395	22680	1.23768	0.57371	0.0387067	0.0362731
GOTERM_CC_DIRECT	GO:0005925~focal adhesion	29	3.29171	0.0025541	FBLN7, NRP1, STX16, FHL2, C2CD4B, THY1, ADD1, DPP4, SLC9A3R2, CNN2, MRC2, FLRT2, ZFP185, PGM5, MAPK3, PAK4, VASP, TLE2, CAV2, CAV1, AFAP1, LIG4, L1CAM, HSPG2, ACTC1, ITGA11, CDC42EP1, LIMS2, ENG	795	391	19662	1.83435	0.645941	0.0864138	0.0842854
GOTERM_BP_DIRECT	GO:0007169~transmembrane receptor protein tyrosine kinase signaling pathway	12	1.36209	0.0025866	RET, NTF5, EPHA4, SRMS, ANGPT1, DOK4, TNK2, NTF3, KDR, EPHB4, ANGPTL1, GFRA4	741	100	18082	2.92826	0.999633	0.288625	0.287301
UP_SEQ_FEATURE	short sequence motif:Antp-type hexapeptide	6	0.681044	0.00263585	HOXC5, HOXB3, HOXD4, HOXB6, HOXC6, HOXB5	746	24	18012	6.03619	0.994495	0.343559	0.342862
GOTERM_BP_DIRECT	GO:0050918~positive chemotaxis	5	0.567537	0.0026462	NRP1, FGF7, ANGPT1, PLXNB3, VEGFA	741	15	18082	8.13405	0.999694	0.288625	0.287301
GOTERM_MF_DIRECT	GO:0005509~calcium ion binding	45	5.10783	0.00265832	RET, FBLN7, NOTCH3, SLC24A3, CLSTN1, LTBP4, LRP4, C2CD4A, C2CD4B, PCDH12, CABP1, RASGRP2, DLL1, PCDH18, FBLN2, FBLN5, NKD1, DUOX1, CDH4, CLEC3B, EGFLAM, PRRG1, EFHD1, HMCN1, SLC25A23, AOC3, PCDHGA1, MCC, HSPG2, SYT8, SYT7, SYTL2, EHD2, MMP11, CAPN11, MMP15, CASQ2, SPARCL1, CD248, DCHS1, FAT4, PLCB1, CALM2, PLCD4, FBN1	709	699	17446	1.58411	0.899191	0.152765	0.150107
KEGG_PATHWAY	mmu05205:Proteoglycans in cancer	17	1.92963	0.00272193	CAV2, FZD7, CAV1, SDC2, WNT5A, TWIST1, PIK3CD, PIK3R3, IGF1, HSPG2, VEGFA, COL1A1, TIAM1, MAPK11, CCND1, KDR, MAPK3	279	203	7691	2.30851	0.494096	0.0479937	0.0449221
GOTERM_BP_DIRECT	GO:0050731~positive regulation of peptidyl-tyrosine phosphorylation	12	1.36209	0.0027982	NRP1, FGF7, ANGPT1, CAV2, TNK2, NTF3, ABL1, PDGFB, VEGFC, LRP4, IGF1, VEGFA	741	101	18082	2.89927	0.999808	0.294679	0.293328
UP_SEQ_FEATURE	domain:PH 1	7	0.794552	0.00285347	TIAM1, FGD4, AFAP1L2, FGD5, PLEKHA1, RASGRF2, AFAP1	746	35	18012	4.82895	0.996419	0.343559	0.342862
KEGG_PATHWAY	mmu04960:Aldosterone-regulated sodium reabsorption	7	0.794552	0.00287962	SLC9A3R2, IRS1, PIK3CD, PIK3R3, SFN, IGF1, MAPK3	279	40	7691	4.8241	0.513707	0.0479937	0.0449221
SMART	SM00110:C1Q	7	0.794552	0.00290048	C1QTNF3, C1QTNF2, C1QTNF1, C1QTNF5, MMRN2, EMILIN1, C1QTNF9	530	29	10425	4.74789	0.574283	0.284247	0.28328
GOTERM_MF_DIRECT	GO:0042056~chemoattractant activity	6	0.681044	0.00293221	FGF7, CXCL12, NTF3, PDGFB, VEGFC, VEGFA	709	25	17446	5.90556	0.920442	0.157973	0.155224
UP_SEQ_FEATURE	zinc finger region:C2H2-type 5	18	2.04313	0.00293585	ZFP667, ZFP710, ZFP467, ZFP786, ZFP532, ZFP329, MAZ, TSHZ2, ZFP239, HIC1, GLIS2, ZFP14, ZFP74, MECOM, ZFP62, SALL4, PRDM16, ZFP28	746	194	18012	2.24024	0.996957	0.343559	0.342862
GOTERM_BP_DIRECT	GO:0031295~T cell costimulation	6	0.681044	0.00304167	DPP4, EFNB1, EFNB3, CAV1, CD28, CCL21A	741	25	18082	5.85652	0.999909	0.298385	0.297017
INTERPRO	IPR003598:Immunoglobulin subtype 2	20	2.27015	0.0031912	PTPRS, CADM1, AMIGO1, FCRLS, AMIGO2, MYBPH, L1CAM, HSPG2, IGSF10, ISLR, CEACAM1, BCAM, ADAMTSL3, IGLON5, BOC, KDR, HMCN1, FGFR4, JAM2, OPCML	806	242	20594	2.11164	0.981183	0.198333	0.19594
UP_SEQ_FEATURE	domain:Ig-like C2-type 1	14	1.5891	0.00326378	PTPRS, CADM1, ICAM2, MYBPH, L1CAM, HSPG2, IGSF10, CEACAM1, BCAM, IGLON5, BOC, KDR, PTGFRN, FGFR4	746	132	18012	2.56081	0.998409	0.343559	0.342862
GOTERM_BP_DIRECT	GO:0019934~cGMP-mediated signaling	4	0.45403	0.00327575	MRVI1, APOE, PRKG1, PDE9A	741	8	18082	12.2011	0.999956	0.298385	0.297017
GOTERM_BP_DIRECT	GO:0014066~regulation of phosphatidylinositol 3-kinase signaling	4	0.45403	0.00327575	PPP1R16B, CEACAM1, LIME1, 1190002N15RIK	741	8	18082	12.2011	0.999956	0.298385	0.297017
GOTERM_BP_DIRECT	GO:0072006~nephron development	4	0.45403	0.00327575	SIX2, DCHS1, FAT4, DLL1	741	8	18082	12.2011	0.999956	0.298385	0.297017
GOTERM_BP_DIRECT	GO:0030154~cell differentiation	49	5.56186	0.0033219	NRP1, CITED2, CBY1, PIK3CD, ELK3, GLI2, MECOM, DPYSL2, ANPEP, KDR, SEMA6D, WNT5A, NAV1, CBFA2T3, SFRP2, ZFP41, MYOD1, PRKD1, NOTCH3, PKDCC, CTBP2, SDC2, AMIGO1, LRP4, TWIST1, TUBD1, DLL1, NKD1, GLIS2, EFNB1, EFNB3, PRDM16, NHS, FGF23, NTNG2, SRMS, CADM1, ANGPT1, TNFSF12, TNK2, VEGFC, KLF4, L1CAM, PBX1, DCLK1, VEGFA, LHX6, OSTN, DHCR7	741	780	18082	1.53296	0.999961	0.298385	0.297017
UP_SEQ_FEATURE	disulfide bond	131	14.8695	0.00336975	SPON2, CD84, OLFML2B, ICAM2, ANTXR2, GALNT10, NPPC, ISLR, HTR7, IGLON5, IL12A, PTGFRN, ENPP3, PRND, UTS2R, IGFBP5, SEMA6D, PCOLCE, KERA, LIFR, HSPG2, PDIA5, PRSS53, BCAM, SFRP2, SPARCL1, FBLN7, NOTCH3, NPR1, LHB, LTBP4, PDGFB, PDGFA, THY1, ADAMTS12, FBLN2, FBLN5, TMEM25, ADAMTS16, DPP4, EFNB1, EFNB3, GALR2, PLTP, FGF23, CD300LG, CCL21A, NTNG2, GPR17, CADM1, PSPN, FZD7, TNFSF12, TFPI2, TNFSF13, IG…	746	2510	18012	1.26015	0.99871	0.343559	0.342862
UP_SEQ_FEATURE	domain:Ig-like C2-type 3	11	1.24858	0.00338947	IGSF10, CEACAM1, BCAM, PTPRS, IGLON5, BOC, KDR, PTGFRN, L1CAM, FGFR4, HSPG2	746	88	18012	3.0181	0.998759	0.343559	0.342862
GOTERM_MF_DIRECT	GO:0046872~metal ion binding	166	18.8422	0.00342592	SPON2, ZFP566, ZFP961, ZFP329, ZFP846, F13A1, ANTXR2, ANTXR1, GALNT10, ENDOU, CDH4, SALL4, ANPEP, CAR8, ENPP3, MAP3K4, MAP3K5, ACVR1, KDM2B, APLP1, LIG4, SETMAR, HSPG2, THAP2, HIC1, FOXP2, ZFP41, ZFP40, ZFP296, SPARCL1, ZFP174, PRKD1, PDE9A, ZFP467, ENPEP, MAZ, TSHZ2, DTX3, CABP1, RASGRP2, ADAMTS12, ZBTB4, PHF21A, CACNA1H, GLIS2, ADAMTS16, E430018J23RIK, NTHL1, ZFP51, ZFP54, PRDM16, ABL1, GM14308…	709	3355	17446	1.21749	0.948089	0.173714	0.170692
UP_SEQ_FEATURE	domain:Ig-like C2-type 2	14	1.5891	0.00348437	PTPRS, CADM1, ICAM2, MYBPH, L1CAM, HSPG2, IGSF10, CEACAM1, BCAM, IGLON5, BOC, KDR, PTGFRN, FGFR4	746	133	18012	2.54155	0.998972	0.343559	0.342862
GOTERM_BP_DIRECT	GO:0002053~positive regulation of mesenchymal cell proliferation	7	0.794552	0.00361735	PRRX1, IRS1, WNT5A, KDR, PDGFA, FOXP2, VEGFA	741	37	18082	4.61662	0.999984	0.315639	0.314192
SMART	SM00228:PDZ	17	1.92963	0.00387591	MAST4, HTRA3, SIPA1L3, GRIP2, SLC9A3R2, PREX2, PREX1, TIAM1, RGS3, GIPC3, MYO18A, APBA1, RHPN2, MPDZ, PDLIM4, SIPA1, PDZD7	530	150	10425	2.22925	0.680734	0.284879	0.28391
INTERPRO	IPR001881:EGF-like calcium-binding	13	1.4756	0.00388588	FBLN7, NOTCH3, LTBP4, LRP4, FBLN2, HSPG2, DLL1, FBLN5, EGFLAM, CD248, HMCN1, FAT4, FBN1	806	126	20594	2.6362	0.992089	0.230007	0.227231
UP_KEYWORDS	Cytoplasm	201	22.815	0.00395373	SLC46A1, AVIL, STMN2, PREX1, DPYSL2, KDR, HMCN1, SOX7, AFAP1, IFT80, MIF4GD, SDPR, SPATA13, PRKD1, CCDC81, TRIB2, MYO6, INPP5J, ZFP185, SFN, STXBP6, RALGDS, PEA15A, VASP, AFAP1L2, SRMS, HOMER1, DDIT4L, LRP2BP, EHD2, SMTN, MEX3B, DNAIC2, ID1, CCDC88C, MRVI1, CALM2, PHF1, CITED4, PFAS, MEOX1, GLI2, TUBA1A, ZFP385A, RBPMS2, MAP4K2, DYNLL1, CDC42EP5, ARHGEF3, CDC42EP1, FAM193B, KIFC3, PLCB1, SFI1, MG…	869	4404	22680	1.19117	0.733708	0.057415	0.0538051
UP_SEQ_FEATURE	zinc finger region:C2H2-type 10	11	1.24858	0.00399136	ZFP667, ZFP710, ZFP14, ZFP786, ZFP467, ZFP74, MECOM, ZFP62, ZFP329, PRDM16, ZFP28	746	90	18012	2.95103	0.999623	0.374808	0.374048
GOTERM_BP_DIRECT	GO:0000122~negative regulation of transcription from RNA polymerase II promoter	46	5.22134	0.0041066	NOTCH3, RARG, KDM1A, CTBP2, CITED2, FHL2, TWIST1, NRARP, CXXC5, HDAC9, ZBTB4, PHF21A, GLIS2, GLI2, NEPN, DACH1, CCND1, HEY1, SOX18, SALL4, NRIP2, PRDM16, HES1, MSX1, ZFP366, CBX8, PRRX1, KDM2B, CAV1, DNMT3A, TRPV1, KLF4, CBFA2T3, HIC1, FOXP2, VEGFA, MLXIPL, PER3, MAF, CNOT1, ID1, ZFP296, ZFP174, RARB, HOXB3, TAGLN3	741	729	18082	1.53978	0.999997	0.348377	0.34678
INTERPRO	IPR000072:Platelet-derived growth factor (PDGF)	4	0.45403	0.00418817	PDGFB, VEGFC, PDGFA, VEGFA	806	9	20594	11.3559	0.994575	0.236631	0.233776
KEGG_PATHWAY	mmu04923:Regulation of lipolysis in adipocytes	8	0.908059	0.00420362	ADRB3, NPR1, IRS1, PIK3CD, PIK3R3, AQP7, PRKG1, MGLL	279	57	7691	3.86896	0.651153	0.0656816	0.061478
GOTERM_MF_DIRECT	GO:0030971~receptor tyrosine kinase binding	8	0.908059	0.00430634	TIAM1, DOCK4, ANGPT1, HYAL2, FLT3L, LRP4, PTPN14, TOB1	709	51	17446	3.85984	0.975768	0.206226	0.202637
GOTERM_BP_DIRECT	GO:0002042~cell migration involved in sprouting angiogenesis	5	0.567537	0.00432295	NRP1, MMRN2, KDR, EPHB4, VEGFA	741	17	18082	7.17711	0.999998	0.356819	0.355183
GOTERM_BP_DIRECT	GO:0007160~cell-matrix adhesion	10	1.13507	0.00448915	TIAM1, COL3A1, BCAM, TNXB, ITGB4, COL5A3, ITGA11, ADAMTS12, MUC4, CD34	741	78	18082	3.12848	0.999999	0.360786	0.359132
UP_SEQ_FEATURE	domain:VWFA 2	5	0.567537	0.00448995	VWF, COL6A2, COL6A1, COL6A6, VWA3A	746	17	18012	7.1014	0.999859	0.402463	0.401647
GOTERM_CC_DIRECT	GO:0032587~ruffle membrane	10	1.13507	0.00449074	TIAM1, FGD5, PLEKHA1, MYO6, SPATA13, EPS8L1, THEM4, EPS8L2, RASGRP2, PDE9A	795	79	19662	3.13064	0.83916	0.140249	0.136795
KEGG_PATHWAY	mmu04917:Prolactin signaling pathway	9	1.02157	0.0046175	MAPK11, CCND2, SOCS1, CCND1, CISH, LHB, PIK3CD, PIK3R3, MAPK3	279	73	7691	3.39859	0.685587	0.0679044	0.0635585
INTERPRO	IPR018097:EGF-like calcium-binding, conserved site	11	1.24858	0.00461913	FBLN7, NOTCH3, LTBP4, LRP4, CD248, HMCN1, FAT4, FBLN2, DLL1, FBLN5, FBN1	806	97	20594	2.89752	0.996833	0.249634	0.246622
GOTERM_BP_DIRECT	GO:2001214~positive regulation of vasculogenesis	4	0.45403	0.00476496	RAMP2, CEACAM1, KDR, CD34	741	9	18082	10.8454	1	0.373133	0.371422
GOTERM_BP_DIRECT	GO:0008104~protein localization	10	1.13507	0.00488724	KIF26A, KIF5C, CAV1, CROCC, PALM, CBY1, LRP4, CEP250, APOE, HSPG2	741	79	18082	3.08888	1	0.373141	0.37143
GOTERM_MF_DIRECT	GO:0050840~extracellular matrix binding	6	0.681044	0.00490651	OLFML2B, ELN, SPARCL1, CD248, FBLN2, VEGFA	709	28	17446	5.27282	0.98559	0.2226	0.218727
INTERPRO	IPR000152:EGF-type aspartate/asparagine hydroxylation site	11	1.24858	0.00496878	FBLN7, NOTCH3, LTBP4, LRP4, CD248, HMCN1, FAT4, FBLN2, DLL1, FBLN5, FBN1	806	98	20594	2.86795	0.997953	0.257341	0.254236
GOTERM_BP_DIRECT	GO:0007219~Notch signaling pathway	13	1.4756	0.00521005	NOTCH3, NRARP, DTX3, DLL1, NLE1, GRIP2, NEURL1B, APH1B, HEY1, NRIP2, HES1, S1PR3, FAT4	741	125	18082	2.53782	1	0.373448	0.371737
INTERPRO	IPR002035:von Willebrand factor, type A	11	1.24858	0.00533885	VWF, ITGB4, COL6A2, COL6A1, ITGA11, VWA1, COL6A6, VWA3A, HMCN1, ANTXR2, ANTXR1	806	99	20594	2.83899	0.998711	0.265448	0.262244
GOTERM_MF_DIRECT	GO:0097110~scaffold protein binding	8	0.908059	0.00534794	HOMER1, CAV2, NCK2, LRP4, DLL1, CACNA1H, MAPK3, CACNA1G	709	53	17446	3.71419	0.99017	0.229285	0.225295
GOTERM_BP_DIRECT	GO:0050930~induction of positive chemotaxis	5	0.567537	0.0053804	CXCL12, NTF3, VEGFC, CCL21A, VEGFA	741	18	18082	6.77838	1	0.373448	0.371737
GOTERM_BP_DIRECT	GO:0048856~anatomical structure development	5	0.567537	0.0053804	EYA1, SIX4, SPARCL1, LRP4, GLI2	741	18	18082	6.77838	1	0.373448	0.371737
GOTERM_BP_DIRECT	GO:0043536~positive regulation of blood vessel endothelial cell migration	5	0.567537	0.0053804	ANGPT1, PDGFB, VEGFC, PRKD1, VEGFA	741	18	18082	6.77838	1	0.373448	0.371737
UP_SEQ_FEATURE	region of interest:Triple-helical region	5	0.567537	0.00558631	COL1A1, COL3A1, COL6A2, COL6A1, COL6A6	746	18	18012	6.70688	0.999984	0.478966	0.477994
GOTERM_MF_DIRECT	GO:0046875~ephrin receptor binding	6	0.681044	0.00573425	TIAM1, EFNB1, EPHA4, EFNB3, ANKS1, AQP1	709	29	17446	5.091	0.992967	0.229285	0.225295
GOTERM_MF_DIRECT	GO:0005201~extracellular matrix structural constituent	7	0.794552	0.00585182	COL1A1, COL3A1, COL24A1, ELN, COL5A3, COL5A2, FBN1	709	41	17446	4.20111	0.993649	0.229285	0.225295
GOTERM_BP_DIRECT	GO:0001503~ossification	11	1.24858	0.00587409	GDF10, IGSF10, NPPC, CLEC3B, PKDCC, CBFB, COL5A2, FGF18, LRRC17, TWIST1, OSTN	741	96	18082	2.79608	1	0.394463	0.392655
GOTERM_BP_DIRECT	GO:0002040~sprouting angiogenesis	6	0.681044	0.00594149	NRP1, RAMP2, ANGPT1, NRARP, VEGFA, ENG	741	29	18082	5.04872	1	0.394463	0.392655
GOTERM_BP_DIRECT	GO:0001570~vasculogenesis	9	1.02157	0.00641478	RAMP2, ANGPT1, HEY1, SOX18, CITED2, CAV1, KDR, TEAD2, ENG	741	68	18082	3.2297	1	0.416824	0.414914
UP_KEYWORDS	SH3 domain	17	1.92963	0.00649016	SH3GLB2, DOCK4, SRMS, TNK2, ARHGAP4, ARHGAP32, CACNB3, FCHSD2, SH3TC2, SH3TC1, CASKIN2, SPATA13, ABL1, NCK2, EPS8L1, AMPH, EPS8L2	869	208	22680	2.13309	0.886366	0.0903213	0.0846424
GOTERM_BP_DIRECT	GO:0070208~protein heterotrimerization	5	0.567537	0.00659763	COL1A1, C1QTNF2, C1QTNF1, COL6A2, COL6A1	741	19	18082	6.42162	1	0.419774	0.41785
UP_SEQ_FEATURE	domain:Fibrillar collagen NC1	4	0.45403	0.00679947	COL1A1, COL3A1, COL24A1, COL5A2	746	10	18012	9.65791	0.999999	0.55869	0.557556
UP_KEYWORDS	Neurogenesis	19	2.15664	0.00701347	NTNG2, NRP1, EPHA4, SDC2, AMIGO1, SEMA6D, NAV1, L1CAM, DCLK1, GLIS2, NPAS4, EFNB1, EFNB3, FRMD7, DPYSL2, BTBD3, PLXNB3, LHX6, PRKD1	869	247	22680	2.00761	0.904702	0.0936999	0.0878086
GOTERM_BP_DIRECT	GO:0007596~blood coagulation	10	1.13507	0.00730441	VKORC1, VWF, TFPI2, ABL1, PDGFB, F13A1, PDGFA, NBEAL2, HPS5, F2RL3	741	84	18082	2.90502	1	0.433495	0.431507
GOTERM_BP_DIRECT	GO:0006351~transcription, DNA-templated	99	11.2372	0.00740636	KDM1A, ZFP329, HDAC11, ELK3, KLHL31, DACH1, CCND1, SOX18, SALL4, RUVBL2, PTRF, SOX7, TLE2, KDM2B, MAMSTR, HIC1, FOXP2, NPAS4, MAF, ZFP41, ZFP296, HOXB3, ZFP174, HOXB6, HOXB5, NOTCH3, ZFP467, CTBP2, MAZ, TSHZ2, TWIST1, FOXO6, ZBTB4, PHF21A, GLIS2, PRDM16, HOXC5, NDN, HOXC6, BANP, CBX8, ZFP239, PBX1, MLXIPL, MAFB, CNOT1, ZFP62, ID1, LHX6, HOXD4, LHX5, RARG, CITED2, PHF1, CITED4, FHL2, MEOX2, MEOX1,…	741	1885	18082	1.2816	1	0.433495	0.431507
GOTERM_MF_DIRECT	GO:0030165~PDZ domain binding	12	1.36209	0.00752409	SLC9A3R2, DOCK4, PLEKHA1, CADM1, TMEM88, FZD7, USHBP1, SDC2, CCDC88C, APBA1, L1CAM, NKD1	709	116	17446	2.5455	0.998512	0.28199	0.277083
GOTERM_CC_DIRECT	GO:0070062~extracellular exosome	133	15.0965	0.00756515	SCARB1, SPON2, PLVAP, CD84, UXS1, HDAC11, CLSTN1, ICAM2, SAT2, ANTXR1, AQP1, STK10, ISLR, DPYSL2, ANPEP, RUVBL2, TNFSF10, CEP250, HMCN1, ENPP3, EPHB4, SLC15A2, IAH1, ENTPD6, PCOLCE, LIFR, HSPG2, METTL7A1, BCAM, SPARCL1, FBLN7, FKBP2, ENPEP, LHB, LTBP4, GSTT2, THY1, PCDH12, FBLN2, FBLN5, DPP4, SLC9A3R2, CNN2, EFNB1, FLRT2, PODXL, MYO6, SERPINH1, PLXNA1, SFN, APOE, CD300LG, CNTLN, VASP, MGAM, CYP2J…	795	2674	19662	1.23013	0.954184	0.205164	0.20011
GOTERM_CC_DIRECT	GO:0005622~intracellular	85	9.64813	0.00757994	DOCK4, ZFP566, PLVAP, ZFP961, MAST4, IRS1, ZFP846, RASGRF2, PIK3CD, RAPGEFL1, PREX2, PREX1, ZFP74, CCND1, CAPN6, RUVBL2, PALM, TBC1D10C, POLI, CAR8, ZFP760, ARL10, GUCY1A2, MAP4K2, IGFBP5, CISH, EDN3, TBC1D8, TBC1D2B, CBFA2T3, SYTL2, TIAM1, DOK4, TBC1D4, RASA4, ZFP40, PITPNM3, SPATA13, ARHGEF3, CASQ2, ZFP493, RABL2, ZFP667, ZFP820, RAMP2, ZFP786, TNXB, NPR1, RRAD, PKN3, PDGFB, ZFP947, RASGRP2, AP…	795	1599	19662	1.31471	0.954461	0.205164	0.20011
GOTERM_BP_DIRECT	GO:0045668~negative regulation of osteoblast differentiation	8	0.908059	0.0075822	GDF10, IGFBP5, ID1, TWIST1, OSTN, TOB1, FGF23, TRPM4	741	56	18082	3.48602	1	0.433495	0.431507
GOTERM_BP_DIRECT	GO:0030178~negative regulation of Wnt signaling pathway	8	0.908059	0.0075822	SFRP2, CCND1, CBY1, LRP4, DACT3, SHISA2, HIC1, NKD1	741	56	18082	3.48602	1	0.433495	0.431507
GOTERM_BP_DIRECT	GO:0048013~ephrin receptor signaling pathway	7	0.794552	0.00771383	TIAM1, EFNB1, EPHA4, EFNB3, ANKS1, NCK2, EPHB4	741	43	18082	3.97244	1	0.433495	0.431507
GOTERM_BP_DIRECT	GO:0008543~fibroblast growth factor receptor signaling pathway	7	0.794552	0.00771383	FGF7, FLRT2, FGF18, FAT4, FGFR4, FRS3, FGF23	741	43	18082	3.97244	1	0.433495	0.431507
INTERPRO	IPR006911:Armadillo repeat-containing domain	4	0.45403	0.00775922	ARMCX4, ARMCX1, ARMCX2, ARMCX6	806	11	20594	9.29122	0.999938	0.370951	0.366474
GOTERM_BP_DIRECT	GO:0007204~positive regulation of cytosolic calcium ion concentration	14	1.5891	0.00781706	UTS2R, NPFF, TRPC2, TRPV1, MCHR1, CACNA1G, C1QTNF1, CALCR, GALR2, ABL1, KDR, CD38, PRKG1, TRPM4	741	148	18082	2.30831	1	0.433495	0.431507
GOTERM_BP_DIRECT	GO:0046677~response to antibiotic	6	0.681044	0.00794882	VKORC1, AOC3, ADRB3, HYAL2, ID1, ALPL	741	31	18082	4.723	1	0.433495	0.431507
KEGG_PATHWAY	mmu04330:Notch signaling pathway	7	0.794552	0.00800357	LFNG, NOTCH3, APH1B, CTBP2, HES1, DTX3, DLL1	279	49	7691	3.93804	0.86587	0.109335	0.102337
UP_SEQ_FEATURE	compositionally biased region:Thr-rich	7	0.794552	0.00810884	KDM6B, TMEM123, SMTN, MFSD6, CNOT1, C1QTNF5, MUC4	746	43	18012	3.93054	1	0.628684	0.627409
INTERPRO	IPR026823:Complement Clr-like EGF domain	5	0.567537	0.00815263	LRP4, HMCN1, FBLN2, FBLN5, FBN1	806	21	20594	6.08354	0.999962	0.375323	0.370794
KEGG_PATHWAY	mmu05214:Glioma	8	0.908059	0.00867046	CCND1, PDGFB, PIK3CD, PIK3R3, PDGFA, IGF1, CALM2, MAPK3	279	65	7691	3.39278	0.886627	0.109335	0.102337
SMART	SM00141:PDGF	4	0.45403	0.00867334	PDGFB, VEGFC, PDGFA, VEGFA	530	9	10425	8.74214	0.922779	0.464218	0.462639
UP_KEYWORDS	Notch signaling pathway	7	0.794552	0.00870429	NOTCH3, NEURL1B, APH1B, HEY1, DTX3, DLL1, NLE1	869	47	22680	3.88708	0.946064	0.111817	0.104786
KEGG_PATHWAY	mmu04713:Circadian entrainment	10	1.13507	0.00874677	GUCY1A2, PER3, PLCB1, GNG11, CALM2, CACNA1H, PRKG1, MAPK3, CACNA1G, GRIN2D	279	98	7691	2.81289	0.888787	0.109335	0.102337
INTERPRO	IPR003961:Fibronectin, type III	17	1.92963	0.00893998	EPHA4, PTPRS, TNXB, ITGB4, TRIL, MYBPH, LIFR, L1CAM, PTPRB, EGFLAM, FLRT2, FNDC1, LRRN4CL, BOC, VWA1, CRLF1, EPHB4	806	211	20594	2.0586	0.999986	0.38663	0.381964
UP_SEQ_FEATURE	zinc finger region:C2H2-type 9	11	1.24858	0.00895828	ZFP667, ZFP710, ZFP14, ZFP786, ZFP467, ZFP74, MECOM, ZFP62, ZFP329, PRDM16, ZFP28	746	101	18012	2.62963	1	0.628684	0.627409
GOTERM_BP_DIRECT	GO:0042472~inner ear morphogenesis	9	1.02157	0.00901254	MAFB, EYA1, PRRX1, GBX2, SIX4, MYO6, WNT5A, SOBP, DLL1	741	72	18082	3.05027	1	0.467858	0.465713
UP_SEQ_FEATURE	domain:EGF-like 10; calcium-binding	4	0.45403	0.00906467	NOTCH3, LTBP4, FBLN2, FBN1	746	11	18012	8.77992	1	0.628684	0.627409
GOTERM_BP_DIRECT	GO:0060349~bone morphogenesis	6	0.681044	0.00911033	RARG, CYP26B1, SFRP2, CITED2, IFT80, MSX1	741	32	18082	4.5754	1	0.467858	0.465713
GOTERM_BP_DIRECT	GO:0043588~skin development	8	0.908059	0.00916611	COL1A1, COL3A1, TCF15, ITGB4, COL5A2, DACT2, PDGFA, SFN	741	58	18082	3.36582	1	0.467858	0.465713
INTERPRO	IPR020479:Homeodomain, metazoa	10	1.13507	0.00916915	GBX2, HOXC5, HOXB3, HOXD4, MSX1, MEOX2, MEOX1, HOXB6, HOXC6, HOXB5	806	91	20594	2.80779	0.999989	0.38663	0.381964
GOTERM_BP_DIRECT	GO:0008284~positive regulation of cell proliferation	35	3.97276	0.00926735	RARG, PDGFB, PDGFA, CRIP2, DLL1, GLI2, DPP4, FGF7, CCND2, CCND1, NTF3, KDR, HES1, TRPM4, CBX8, EDN3, TNFSF13, WNT5A, VEGFC, LIFR, IGF1, PBX1, VEGFA, TIAM1, MLXIPL, CXCL12, SFRP2, MAB21L2, TRAF5, FGF18, RARB, FLT3L, CD248, FGFR4, CRLF1	741	542	18082	1.57579	1	0.467858	0.465713
INTERPRO	IPR001452:Src homology-3 domain	17	1.92963	0.00933137	SH3GLB2, DOCK4, SRMS, TNK2, ARHGAP4, ARHGAP32, CACNB3, FCHSD2, SH3TC2, SH3TC1, CASKIN2, SPATA13, ABL1, NCK2, EPS8L1, AMPH, EPS8L2	806	212	20594	2.04889	0.999991	0.38663	0.381964
SMART	SM00233:PH	23	2.61067	0.00947384	AFAP1L2, RTKN, PLEKHH3, PLEKHA1, IRS1, RASGRF2, PLEKHA6, AFAP1, TBC1D2B, FAM129C, DNM1, PREX2, FGD4, PREX1, TIAM1, FGD5, DOK4, RASA4, SPATA13, ARHGEF3, PRKD1, ARHGEF40, PLCD4	530	253	10425	1.78816	0.939104	0.464218	0.462639
GOTERM_BP_DIRECT	GO:0072137~condensed mesenchymal cell proliferation	3	0.340522	0.0094981	SIX2, DCHS1, FAT4	741	4	18082	18.3016	1	0.467858	0.465713
GOTERM_BP_DIRECT	GO:0021555~midbrain-hindbrain boundary morphogenesis	3	0.340522	0.0094981	GBX2, KDM2B, HES1	741	4	18082	18.3016	1	0.467858	0.465713
UP_SEQ_FEATURE	domain:EGF-like 4; calcium-binding	6	0.681044	0.00951347	NOTCH3, LTBP4, FBLN2, DLL1, FBLN5, FBN1	746	32	18012	4.52714	1	0.628684	0.627409
UP_SEQ_FEATURE	short sequence motif:PDZ-binding	9	1.02157	0.00957349	EFNB1, EPHA4, EFNB3, FZD7, CCDC88C, DACT3, PLCD4, EPHB4, GRIN2D	746	72	18012	3.0181	1	0.628684	0.627409
UP_SEQ_FEATURE	site:Cleavage; by furin-like protease	3	0.340522	0.00969616	LFNG, MMP23, NOTCH3	746	4	18012	18.1086	1	0.628684	0.627409
COG_ONTOLOGY	Defense mechanisms	5	0.567537	0.009994	ABCA8A, ABCA8B, ABCC5, ABCA9, ABCB1A	100	19	2126	5.59474	0.181994	0.19988	0.19988
UP_SEQ_FEATURE	compositionally biased region:Cys-rich	13	1.4756	0.0102502	EPHA4, DAGLA, ADAM22, LTBP4, ADAM33, KERA, ADAMTS12, DPP4, ADAMTS16, PLSCR4, OGN, FMOD, EPHB4	746	135	18012	2.32505	1	0.628684	0.627409
INTERPRO	IPR001356:Homeodomain	20	2.27015	0.01032	PRRX1, TSHZ2, MEOX2, MEOX1, PBX1, MEIS1, GBX2, SIX4, PAX7, SIX5, SIX2, HOXC5, LHX6, HOXB3, LHX5, HOXD4, MSX1, HOXB6, HOXC6, HOXB5	806	271	20594	1.88567	0.999997	0.413798	0.408804
GOTERM_BP_DIRECT	GO:0035116~embryonic hindlimb morphogenesis	6	0.681044	0.0103837	RARG, MECOM, TWIST1, RARB, MSX1, RPGRIP1L	741	33	18082	4.43676	1	0.503363	0.501055
UP_SEQ_FEATURE	zinc finger region:C2H2-type 6	14	1.5891	0.0105155	ZFP667, ZFP710, ZFP467, ZFP786, ZFP532, ZFP329, ZFP239, ZFP14, ZFP74, MECOM, ZFP62, SALL4, PRDM16, ZFP28	746	152	18012	2.22386	1	0.628684	0.627409
GOTERM_BP_DIRECT	GO:0030514~negative regulation of BMP signaling pathway	7	0.794552	0.0106922	GREM2, SFRP2, HTRA3, WNT5A, RBPMS2, ABL1, TOB1	741	46	18082	3.71337	1	0.508739	0.506407
GOTERM_BP_DIRECT	GO:0045766~positive regulation of angiogenesis	12	1.36209	0.0108278	UTS2R, RAMP2, SFRP2, WNT5A, KDR, VEGFC, PRKD1, CD34, ADD1, AQP1, VEGFA, ENG	741	121	18082	2.42005	1	0.508739	0.506407
UP_SEQ_FEATURE	domain:Collagen-like	6	0.681044	0.0108394	C1QTNF3, C1QTNF2, C1QTNF1, C1QTNF5, EMILIN1, NRGN	746	33	18012	4.38996	1	0.628684	0.627409
UP_SEQ_FEATURE	domain:Rab-GAP TBC	6	0.681044	0.0108394	TBC1D4, GRTP1, TBC1D10C, TBC1D8, TBC1D24, TBC1D2B	746	33	18012	4.38996	1	0.628684	0.627409
GOTERM_BP_DIRECT	GO:0035924~cellular response to vascular endothelial growth factor stimulus	5	0.567537	0.0113002	NRP1, RAMP2, KDR, PRKD1, VEGFA	741	22	18082	5.54595	1	0.522889	0.520492
GOTERM_MF_DIRECT	GO:0008022~protein C-terminus binding	17	1.92963	0.0113718	LIG4, FIGN, DYNLL1, MCHR1, HSPG2, MIF4GD, FBLN5, DNM1, PEX26, SLC9A3R2, BCAM, ID1, ABL1, CEP250, AMPH, MPDZ, SIPA1	709	209	17446	2.00148	0.999948	0.408437	0.40133
GOTERM_BP_DIRECT	GO:0030336~negative regulation of cell migration	11	1.24858	0.0115543	CNN2, DACH1, SFRP2, IGFBP5, CITED2, PLXNB3, PDGFB, THY1, KLF4, ARHGAP4, ENG	741	106	18082	2.5323	1	0.526669	0.524255
UP_KEYWORDS	Homeobox	20	2.27015	0.0117605	PRRX1, TSHZ2, MEOX2, MEOX1, PBX1, MEIS1, GBX2, SIX4, PAX7, SIX5, SIX2, HOXC5, LHX6, HOXB3, LHX5, HOXD4, MSX1, HOXB6, HOXC6, HOXB5	869	280	22680	1.86421	0.98077	0.145482	0.136335
UP_SEQ_FEATURE	zinc finger region:C2H2-type 11	9	1.02157	0.0121216	ZFP667, ZFP710, ZFP14, ZFP786, ZFP467, ZFP74, ZFP62, ZFP329, ZFP28	746	75	18012	2.89737	1	0.682965	0.681579
GOTERM_BP_DIRECT	GO:0008217~regulation of blood pressure	8	0.908059	0.0130399	ACTA2, AOC3, UTS2R, ENPEP, RAMP2, NPR1, CD34, DLL1	741	62	18082	3.14867	1	0.570699	0.568083
GOTERM_BP_DIRECT	GO:0048286~lung alveolus development	7	0.794552	0.0130809	PKDCC, IGFBP5, KDR, PDGFA, IGF1, FOXP2, VEGFA	741	48	18082	3.55865	1	0.570699	0.568083
GOTERM_BP_DIRECT	GO:0001658~branching involved in ureteric bud morphogenesis	7	0.794552	0.0130809	ADAMTS16, EYA1, PSPN, CITED2, DCHS1, FAT4, PBX1	741	48	18082	3.55865	1	0.570699	0.568083
INTERPRO	IPR001331:Guanine-nucleotide dissociation stimulator, CDC24, conserved site	5	0.567537	0.0131962	PREX2, PREX1, TIAM1, SPATA13, ARHGEF3	806	24	20594	5.3231	1	0.512591	0.506405
UP_SEQ_FEATURE	domain:Fibronectin type-III 2	12	1.36209	0.0138253	EPHA4, PTPRB, PTPRS, EGFLAM, ITGB4, BOC, MYBPH, VWA1, LIFR, L1CAM, CRLF1, EPHB4	746	124	18012	2.33659	1	0.757318	0.755782
GOTERM_MF_DIRECT	GO:0017154~semaphorin receptor activity	4	0.45403	0.0140344	NRP1, PLXND1, PLXNB3, PLXNA1	709	13	17446	7.57123	0.999995	0.483908	0.475487
GOTERM_BP_DIRECT	GO:0045892~negative regulation of transcription, DNA-templated	36	4.08627	0.0141253	KDM1A, CTBP2, CITED2, CBY1, PDGFB, FHL2, TWIST1, HDAC9, ZBTB4, GLIS2, ELK3, FOXS1, DACH1, HEY1, SIX4, MECOM, SOX18, SIX5, NACC2, PRDM16, CD38, HES1, MSX1, SOX7, ZFP280B, RUNX1T1, TLE2, WNT5A, KLF4, CBFA2T3, FOXP2, MLXIPL, SFRP2, ID1, ZFP174, PLCB1	741	579	18082	1.51723	1	0.600643	0.59789
GOTERM_BP_DIRECT	GO:0030326~embryonic limb morphogenesis	8	0.908059	0.014168	CYP26B1, PRRX1, SALL4, WNT5A, TWIST1, LRP4, MSX1, PBX1	741	63	18082	3.09869	1	0.600643	0.59789
GOTERM_BP_DIRECT	GO:1902287~semaphorin-plexin signaling pathway involved in axon guidance	4	0.45403	0.0143572	NRP1, PLXND1, PLXNB3, PLXNA1	741	13	18082	7.50836	1	0.600643	0.59789
UP_SEQ_FEATURE	domain:Fibronectin type-III 1	12	1.36209	0.0146134	EPHA4, PTPRB, PTPRS, EGFLAM, ITGB4, BOC, MYBPH, VWA1, LIFR, L1CAM, CRLF1, EPHB4	746	125	18012	2.3179	1	0.778854	0.777275
GOTERM_BP_DIRECT	GO:0042060~wound healing	10	1.13507	0.0147579	COL1A1, CNN2, FGF7, COL3A1, CAV1, WNT5A, NBEAL2, ELK3, AQP1, MAP3K5	741	94	18082	2.59597	1	0.609062	0.60627
INTERPRO	IPR002165:Plexin	5	0.567537	0.0152345	PLXND1, SEMA6D, PLXNB3, PLXNA1, PLXDC1	806	25	20594	5.11017	1	0.573831	0.566907
GOTERM_BP_DIRECT	GO:0045663~positive regulation of myoblast differentiation	5	0.567537	0.0153909	MYOD1, BOC, FLT3L, PLCB1, MAP3K5	741	24	18082	5.08378	1	0.610894	0.608094
GOTERM_BP_DIRECT	GO:0060666~dichotomous subdivision of terminal units involved in salivary gland branching	3	0.340522	0.0154024	NRP1, PLXND1, PLXNA1	741	5	18082	14.6413	1	0.610894	0.608094
GOTERM_BP_DIRECT	GO:0001757~somite specification	3	0.340522	0.0154024	MEOX2, MEOX1, DLL1	741	5	18082	14.6413	1	0.610894	0.608094
GOTERM_BP_DIRECT	GO:0001889~liver development	10	1.13507	0.0157313	DBP, VWF, CADM1, NAT1, CCND1, CITED2, SLCO2B1, FPGS, HES1, RPGRIP1L	741	95	18082	2.56865	1	0.61594	0.613117
KEGG_PATHWAY	mmu04270:Vascular smooth muscle contraction	11	1.24858	0.0164285	ACTA2, GUCY1A2, PPP1R14A, RAMP2, NPR1, PLA2G4B, MRVI1, PLCB1, CALM2, PRKG1, MAPK3	279	127	7691	2.38763	0.984097	0.195577	0.18306
GOTERM_CC_DIRECT	GO:0005604~basement membrane	10	1.13507	0.0165034	COL15A1, EGFLAM, CCDC80, ITGB4, MMRN2, VWA1, HMCN1, HSPG2, VEGFA, FBN1	795	97	19662	2.5497	0.998836	0.388245	0.378682
GOTERM_MF_DIRECT	GO:0005516~calmodulin binding	15	1.70261	0.0165479	RRAD, RASGRF2, TRPC2, TRPV1, ADD3, SYT7, ADD1, NRGN, CNN2, CEACAM1, CAMKV, MYO6, KCNN2, PLCB1, TRPM4	709	182	17446	2.02801	0.999999	0.548627	0.53908
GOTERM_BP_DIRECT	GO:0007156~homophilic cell adhesion via plasma membrane adhesion molecules	14	1.5891	0.0166264	RET, CADM1, AMIGO1, AMIGO2, PCDHGA1, CLSTN1, PCDH12, L1CAM, PCDH18, CDH4, CEACAM1, PLXNB3, DCHS1, FAT4	741	163	18082	2.09589	1	0.627021	0.624146
GOTERM_BP_DIRECT	GO:0048146~positive regulation of fibroblast proliferation	8	0.908059	0.0166302	UTS2R, WNT5A, ABL1, PDGFB, LIG4, PDGFA, IGF1, AQP1	741	65	18082	3.00334	1	0.627021	0.624146
GOTERM_BP_DIRECT	GO:0071300~cellular response to retinoic acid	8	0.908059	0.0166302	RET, COL1A1, RARG, CYP26B1, KLF4, TEAD2, ADD1, AQP1	741	65	18082	3.00334	1	0.627021	0.624146
SMART	SM00355:ZnF_C2H2	49	5.56186	0.016945	ZFP566, ZFP961, ZFP329, ZFP846, GLI2, ZFP74, MECOM, SALL4, ZFP385A, ZFP366, ZFP760, ZFP280B, ZFP532, HIC1, ZFP518B, ZFP41, ZFP40, ZFP296, ZFP174, ZFP493, ZFP667, ZFP820, ZFP467, ZFP786, MAZ, TSHZ2, ZFP947, ZBTB4, 2700081O15RIK, GLIS2, ZFP14, E430018J23RIK, ZFP51, ZFP54, PRDM16, GM14308, ZFP142, ZFP677, ZFP710, GM14434, ZFP239, ZBTB12, KLF4, BC025920, ZFP62, ZFP273, 0610010B08RIK, ZFP595, ZFP28	530	693	10425	1.39079	0.993425	0.711692	0.709271
GOTERM_CC_DIRECT	GO:0012505~endomembrane system	11	1.24858	0.0170584	SLC9A3R2, LAPTM4B, TBC1D4, CDC42EP5, GRTP1, PITPNM3, TRPC2, TBC1D10C, TBC1D8, NBEAL2, TBC1D2B	795	114	19662	2.38643	0.999075	0.388245	0.378682
UP_SEQ_FEATURE	zinc finger region:C2H2-type 4	17	1.92963	0.0171554	ZFP667, ZFP710, ZFP467, ZFP329, MAZ, TSHZ2, ZFP239, HIC1, GLIS2, ZFP14, ZFP41, ZFP74, MECOM, ZFP62, SALL4, PRDM16, ZFP28	746	215	18012	1.90912	1	0.890275	0.888469
GOTERM_CC_DIRECT	GO:0043025~neuronal cell body	33	3.74574	0.0173924	RET, NRP1, SDC2, KLHL17, PDGFB, STMN2, LRP4, CYGB, CACNA1G, NRGN, HTR7, CALCR, DPYSL2, ZFP385A, MYO6, BOC, ABL1, KDR, SNCG, KCNN2, APOE, TRPM4, HOMER1, TNK2, SLC4A10, IGF1, TRPV1, L1CAM, PLXDC1, SYT7, P2RX6, TIAM1, FRMD7	795	534	19662	1.52839	0.999194	0.388245	0.378682
GOTERM_BP_DIRECT	GO:0030516~regulation of axon extension	4	0.45403	0.017726	DPYSL2, ABL1, APOE, MGLL	741	14	18082	6.97205	1	0.637499	0.634577
GOTERM_BP_DIRECT	GO:0030949~positive regulation of vascular endothelial growth factor receptor signaling pathway	4	0.45403	0.017726	ANGPT1, FGF18, KDR, VEGFA	741	14	18082	6.97205	1	0.637499	0.634577
GOTERM_MF_DIRECT	GO:0005102~receptor binding	27	3.0647	0.0177407	SPON2, PDGFB, MCHR1, DPP4, SLC9A3R2, NTF5, NPPC, FGF7, C1QTNF2, SRPX2, CNPY4, NTF3, APOE, SRMS, CADM1, ANGPT1, HOMER1, PSPN, TNK2, NPFF, CAV1, WNT5A, VEGFA, RGMA, FGF18, OSTN, ANGPTL1	709	412	17446	1.61256	1	0.566388	0.556532
GOTERM_BP_DIRECT	GO:0048010~vascular endothelial growth factor receptor signaling pathway	5	0.567537	0.0177431	NRP1, KDR, VEGFC, PRKD1, VEGFA	741	25	18082	4.88043	1	0.637499	0.634577
GOTERM_BP_DIRECT	GO:0046854~phosphatidylinositol phosphorylation	5	0.567537	0.0177431	TMEM150A, PIK3CD, BPNT1, EFR3B, PIK3C2B	741	25	18082	4.88043	1	0.637499	0.634577
GOTERM_BP_DIRECT	GO:0042733~embryonic digit morphogenesis	8	0.908059	0.0179684	MFSD7B, SFRP2, WNT5A, TMEM107, TWIST1, LRP4, MSX1, GLI2	741	66	18082	2.95784	1	0.638086	0.635161
UP_KEYWORDS	Calmodulin-binding	12	1.36209	0.0179742	CNN2, CAMKV, RRAD, RASGRF2, MYO6, KCNN2, TRPV1, ADD3, SYT7, ADD1, TRPM4, NRGN	869	139	22680	2.25315	0.997661	0.211221	0.197941
UP_SEQ_FEATURE	zinc finger region:C2H2-type 7	12	1.36209	0.0181078	ZFP667, ZFP710, ZFP14, ZFP786, ZFP467, ZFP74, MECOM, ZFP62, ZFP329, SALL4, ZFP239, ZFP28	746	129	18012	2.24603	1	0.898921	0.897098
GOTERM_CC_DIRECT	GO:0031463~Cul3-RING ubiquitin ligase complex	8	0.908059	0.0181691	KLHL29, KBTBD3, KBTBD13, KLHL36, KLHL17, KLHL33, KCTD2, KLHL31	795	67	19662	2.95308	0.999415	0.388245	0.378682
UP_SEQ_FEATURE	domain:EGF-like 11; calcium-binding	4	0.45403	0.0182337	NOTCH3, LTBP4, FBLN2, FBN1	746	14	18012	6.89851	1	0.898921	0.897098
GOTERM_BP_DIRECT	GO:0007157~heterophilic cell-cell adhesion via plasma membrane cell adhesion molecules	7	0.794552	0.0189315	CDH4, CADM1, AMIGO1, AMIGO2, DCHS1, FAT4, L1CAM	741	52	18082	3.28491	1	0.664561	0.661515
INTERPRO	IPR000195:Rab-GTPase-TBC domain	6	0.681044	0.0191224	TBC1D4, GRTP1, TBC1D10C, TBC1D8, TBC1D24, TBC1D2B	806	40	20594	3.83263	1	0.690147	0.681819
UP_KEYWORDS	Coiled coil	140	15.891	0.0192614	PLVAP, OLFML2B, TRAF3IP3, KDM1A, STMN2, STK10, DACH1, KIF5C, PALM, TEKT2, CEP250, ARHGEF40, PTRF, MAP3K5, PPP1R16B, SH3GLB2, GUCY1A2, TLE2, GM973, KDM2B, 9330159F19RIK, RALGAPA1, MTUS1, AFAP1, TBC1D2B, RPGRIP1L, 1700010I14RIK, FOXP2, NPAS4, TIAM1, VMAC, CCDC80, FRMD7, TEX9, SDPR, AMPH, CCDC81, PDE9A, 6430571L13RIK, FBLN7, NPR1, USHBP1, TSHZ2, PIK3R3, ZBTB4, PHF21A, 2700081O15RIK, CACNA1H, CACNA1G…	869	3076	22680	1.18786	0.998491	0.211221	0.197941
UP_KEYWORDS	Hydroxylation	9	1.02157	0.0194261	COL1A1, COL15A1, COL3A1, COL6A2, ELN, COL5A2, COL6A1, COL6A6, C1QTNF9	869	88	22680	2.66921	0.998573	0.211221	0.197941
UP_KEYWORDS	Cell projection	38	4.31328	0.0196044	ANKS1, AMIGO1, AVIL, CLSTN1, STMN2, ADAM22, RASGRP2, ANTXR1, NRGN, DPP4, ANKMY2, FGD4, KIF19A, FGD5, PODXL, ZFP385A, MYO6, PALM, TEKT2, THEM4, CEP250, MPDZ, VASP, NEK8, EPHA4, ARHGEF15, IFT80, TRPV1, RPGRIP1L, L1CAM, TMEM80, ARHGAP32, DNAIC2, FRMD7, TTC30B, SPATA13, IFT27, PDE9A	869	678	22680	1.46277	0.998657	0.211221	0.197941
INTERPRO	IPR000008:C2 calcium-dependent membrane targeting	13	1.4756	0.0196397	PKN3, PLA2G4B, PIK3CD, RPGRIP1L, SYT8, SYT7, PIK3C2B, SYTL2, RGS3, CAPN6, RASA4, PLCB1, PLCD4	806	156	20594	2.12924	1	0.690147	0.681819
GOTERM_BP_DIRECT	GO:0030335~positive regulation of cell migration	16	1.81612	0.0200228	RET, ACVR1, IRS1, PDGFB, PIK3CD, PDGFA, IGF1, VEGFA, AQP1, COL1A1, PREX1, TIAM1, CXCL12, PODXL, NTF3, KDR	741	203	18082	1.92332	1	0.679784	0.676668
INTERPRO	IPR003591:Leucine-rich repeat, typical subtype	14	1.5891	0.020202	ECM2, LRRC38, AMIGO1, TRIL, AMIGO2, LRRC17, KERA, IGSF10, NEPN, ISLR, FLRT2, OGN, LRRC3B, FMOD	806	175	20594	2.04407	1	0.690147	0.681819
GOTERM_MF_DIRECT	GO:0005178~integrin binding	10	1.13507	0.0203018	COL3A1, VWF, ICAM2, KDR, S1PR3, IGF1, THY1, L1CAM, FBLN5, FBN1	709	100	17446	2.46065	1	0.625005	0.614129
GOTERM_BP_DIRECT	GO:0009954~proximal/distal pattern formation	5	0.567537	0.0203071	CYP26B1, LRP4, DLL1, PBX1, GLI2	741	26	18082	4.69272	1	0.679784	0.676668
INTERPRO	IPR022049:Uncharacterised protein family FAM69	3	0.340522	0.0206136	PKDCC, FAM69A, 1190002N15RIK	806	6	20594	12.7754	1	0.690147	0.681819
GOTERM_BP_DIRECT	GO:0009968~negative regulation of signal transduction	7	0.794552	0.0206337	ACVR1, RGS3, SOCS1, CISH, KIF26A, CAV1, DDIT4L	741	53	18082	3.22293	1	0.679784	0.676668
KEGG_PATHWAY	mmu04370:VEGF signaling pathway	7	0.794552	0.0206365	MAPK11, PLA2G4B, KDR, PIK3CD, PIK3R3, MAPK3, VEGFA	279	60	7691	3.21607	0.994555	0.234506	0.219498
GOTERM_BP_DIRECT	GO:0045669~positive regulation of osteoblast differentiation	8	0.908059	0.0208683	GDF10, ACVR1, NPPC, SFRP2, HEY1, IGF1, PRKD1, VEGFA	741	68	18082	2.87084	1	0.679784	0.676668
INTERPRO	IPR006020:Phosphotyrosine interaction domain	6	0.681044	0.0210986	TBC1D4, ANKS1, EPS8L1, APBA1, EPS8L2, GULP1	806	41	20594	3.73915	1	0.690147	0.681819
GOTERM_BP_DIRECT	GO:0071425~hematopoietic stem cell proliferation	4	0.45403	0.021496	SFRP2, MECOM, WNT5A, CD34	741	15	18082	6.50724	1	0.679784	0.676668
GOTERM_BP_DIRECT	GO:0051493~regulation of cytoskeleton organization	4	0.45403	0.021496	CAPN6, STMN2, AFAP1, MAPK3	741	15	18082	6.50724	1	0.679784	0.676668
SMART	SM00181:EGF	17	1.92963	0.0216148	FBLN7, NTNG2, NOTCH3, TNXB, LTBP4, LRP4, FBLN2, HSPG2, DLL1, FBLN5, EGFLAM, CD248, HMCN1, FAT4, SCARF1, MUC4, FBN1	530	181	10425	1.84744	0.998379	0.715176	0.712744
UP_KEYWORDS	Zinc	99	11.2372	0.0219305	ZFP566, ZFP961, ZFP329, ZFP846, SALL4, ANPEP, CAR8, KDM2B, APLP1, SETMAR, THAP2, HIC1, FOXP2, ZFP41, ZFP40, ZFP296, ZFP174, PRKD1, PDE9A, ZFP467, ENPEP, MAZ, TSHZ2, DTX3, RASGRP2, ADAMTS12, ZBTB4, PHF21A, CACNA1H, GLIS2, ADAMTS16, E430018J23RIK, ZFP51, ZFP54, PRDM16, GM14308, NAALAD2, ZFP185, GM14434, ZFP239, MEX3B, LIN28A, ZFP62, ALPL, LHX6, LHX5, ZFP595, RARG, PHF1, FHL2, SOBP, PHEX, GLI2, ADAL…	869	2099	22680	1.23097	0.999393	0.226887	0.212622
UP_SEQ_FEATURE	zinc finger region:C2H2-type 12	8	0.908059	0.0219692	ZFP667, ZFP14, ZFP786, ZFP467, ZFP74, ZFP62, ZFP329, ZFP28	746	68	18012	2.84056	1	1	0.998478
GOTERM_BP_DIRECT	GO:0008344~adult locomotory behavior	8	0.908059	0.0224338	PREX2, NTF5, CXCL12, CCND2, ADAM22, SNCG, DNM1, GRIN2D	741	69	18082	2.82924	1	0.679784	0.676668
GOTERM_BP_DIRECT	GO:0003151~outflow tract morphogenesis	7	0.794552	0.0224366	SFRP2, EYA1, PLXND1, HEY1, CITED2, HES1, VEGFA	741	54	18082	3.16324	1	0.679784	0.676668
GOTERM_MF_DIRECT	GO:0005104~fibroblast growth factor receptor binding	5	0.567537	0.0224605	FGF7, FLRT2, FGF18, FRS3, FGF23	709	27	17446	4.55676	1	0.667618	0.656
GOTERM_BP_DIRECT	GO:0006929~substrate-dependent cell migration	3	0.340522	0.0224814	ANKS1, ITGA11, PDGFB	741	6	18082	12.2011	1	0.679784	0.676668
GOTERM_BP_DIRECT	GO:0045601~regulation of endothelial cell differentiation	3	0.340522	0.0224814	CEACAM1, KDR, VEGFA	741	6	18082	12.2011	1	0.679784	0.676668
GOTERM_BP_DIRECT	GO:0070206~protein trimerization	3	0.340522	0.0224814	C1QTNF3, C1QTNF2, C1QTNF5	741	6	18082	12.2011	1	0.679784	0.676668
GOTERM_BP_DIRECT	GO:0032964~collagen biosynthetic process	3	0.340522	0.0224814	COL1A1, ADAMTS3, SERPINH1	741	6	18082	12.2011	1	0.679784	0.676668
GOTERM_BP_DIRECT	GO:0070295~renal water absorption	3	0.340522	0.0224814	HYAL2, AQP7, AQP1	741	6	18082	12.2011	1	0.679784	0.676668
GOTERM_BP_DIRECT	GO:0097084~vascular smooth muscle cell development	3	0.340522	0.0224814	RAMP2, HES1, ENG	741	6	18082	12.2011	1	0.679784	0.676668
UP_KEYWORDS	LIM domain	8	0.908059	0.0229729	FHL2, ZFP185, LHX6, CRIP2, LHX5, PDLIM4, CRIP1, LIMS2	869	74	22680	2.82151	0.999575	0.226887	0.212622
UP_KEYWORDS	GTPase activation	13	1.4756	0.0230963	ARHGEF15, GRTP1, RALGAPA1, TBC1D8, ARHGAP18, TBC1D2B, SIPA1L3, ARHGAP32, TBC1D4, RASA4, TBC1D10C, TBC1D24, SIPA1	869	163	22680	2.08151	0.999592	0.226887	0.212622
GOTERM_CC_DIRECT	GO:0005794~Golgi apparatus	63	7.15096	0.0233961	UXS1, CLSTN1, CBY1, STMN2, GALNT10, BICD2, PHEX, ARHGAP4, HS2ST1, LFNG, FGF7, DUSP10, MECOM, SIX5, FAM198B, KDR, MYO18A, PTGFRN, PRKG1, EPHA4, MAP4K2, CHST7, MMGT2, APLP1, ENTPD6, MTUS1, TMC6, ACSL3, IL17RD, CBFA2T3, 1190002N15RIK, DNM1, PREPL, CDC42EP1, FAM20A, KIFC3, PRKD1, ST6GALNAC3, PDE9A, B4GALT4, B4GALT5, PKDCC, STX16, SLC35D2, AP3M2, DPP4, FGD5, MYO6, RHO, GCNT3, APOE, MAPK3, TRPM4, GM608…	795	1190	19662	1.30935	0.999933	0.46001	0.448679
SMART	SM00060:FN3	15	1.70261	0.0234193	EPHA4, PTPRS, TNXB, ITGB4, MYBPH, LIFR, L1CAM, PTPRB, EGFLAM, FNDC1, LRRN4CL, BOC, VWA1, CRLF1, EPHB4	530	153	10425	1.92841	0.999058	0.715176	0.712744
GOTERM_BP_DIRECT	GO:0090090~negative regulation of canonical Wnt signaling pathway	10	1.13507	0.0239066	TLE2, SFRP2, TMEM88, CAV1, WNT5A, CBY1, LRP4, DACT3, MCC, NKD1	741	102	18082	2.39237	1	0.71483	0.711553
UP_SEQ_FEATURE	zinc finger region:C2H2-type 3	19	2.15664	0.0240186	ZFP667, ZFP710, ZFP467, ZFP532, ZFP329, MAZ, ZFP239, KLF4, ZFP518B, HIC1, GLIS2, ZFP14, ZFP41, ZFP74, MECOM, ZFP62, SALL4, PRDM16, ZFP28	746	261	18012	1.75767	1	1	0.998478
GOTERM_BP_DIRECT	GO:0035556~intracellular signal transduction	26	2.95119	0.0242864	MAST4, NPR1, PKN3, RASGRP2, NRGN, PREX2, PREX1, SOCS1, DCDC2B, MAP3K4, MAPK3, PEA15A, GUCY1A2, MAP4K2, IGFBP5, CISH, DCLK1, TIAM1, MAPK11, MLXIPL, RASA4, SPATA13, ARHGEF3, PRKD1, PLCB1, PLCD4	741	400	18082	1.58614	1	0.71483	0.711553
GOTERM_BP_DIRECT	GO:0048538~thymus development	7	0.794552	0.0243426	MAFB, SIX4, CITED2, ABL1, HES1, PBX1, MAPK3	741	55	18082	3.10573	1	0.71483	0.711553
GOTERM_CC_DIRECT	GO:0043196~varicosity	4	0.45403	0.0247966	DAGLA, CADM1, DNM1, MGLL	795	16	19662	6.18302	0.999963	0.46001	0.448679
GOTERM_CC_DIRECT	GO:0005886~plasma membrane	222	25.1986	0.0249266	SLC46A1, HDAC11, ICAM2, AQP7, ANTXR1, AQP1, PREX2, PREX1, HTR7, TMEM88, KDR, TBC1D10C, PTGFRN, SLC12A7, EPHB4, EPHA4, UTS2R, ENTPD6, MTUS1, SYTL2, TIAM1, BCAM, FNDC1, SPATA13, PRKD1, ENPEP, TTYH2, RRAD, C2CD4A, C2CD4B, THY1, PCDH12, PCDH18, NKAIN3, APH1B, FLRT2, GALR2, MYO6, INPP5J, ZFP185, NAALAD2, TSPAN2, KCNN2, APOE, STXBP6, TRPM4, VASP, NTNG2, GPR17, AFAP1L2, PRRT2, HOMER1, CADM1, FZD7, TNFSF…	795	4874	19662	1.12649	0.999965	0.46001	0.448679
GOTERM_MF_DIRECT	GO:0017049~GTP-Rho binding	4	0.45403	0.0251107	RTKN, CDC42EP5, CDC42EP1, STXBP6	709	16	17446	6.15162	1	0.721513	0.708958
INTERPRO	IPR001791:Laminin G domain	7	0.794552	0.0252783	COL15A1, CNTNAP1, EGFLAM, COL24A1, COL5A3, FAT4, HSPG2	806	58	20594	3.08373	1	0.769878	0.760587
INTERPRO	IPR014716:Fibrinogen, alpha/beta/gamma chain, C-terminal globular, subdomain 1	5	0.567537	0.0253078	COL1A1, CNTNAP1, TNXB, ANGPT1, ANGPTL1	806	29	20594	4.40532	1	0.769878	0.760587
INTERPRO	IPR001781:Zinc finger, LIM-type	8	0.908059	0.0253942	FHL2, ZFP185, LHX6, CRIP2, LHX5, PDLIM4, CRIP1, LIMS2	806	74	20594	2.76226	1	0.769878	0.760587
UP_SEQ_FEATURE	zinc finger region:C2H2-type 8	11	1.24858	0.0257812	ZFP667, ZFP710, ZFP14, ZFP786, ZFP467, ZFP74, MECOM, ZFP62, ZFP329, PRDM16, ZFP28	746	119	18012	2.23187	1	1	0.998478
SMART	SM00179:EGF_CA	13	1.4756	0.026134	FBLN7, NOTCH3, LTBP4, LRP4, FBLN2, HSPG2, DLL1, FBLN5, EGFLAM, CD248, HMCN1, FAT4, FBN1	530	126	10425	2.02942	0.999584	0.715176	0.712744
GOTERM_CC_DIRECT	GO:0009925~basal plasma membrane	6	0.681044	0.0262485	CEACAM1, ITGB4, SLCO2B1, CAV1, CD34, AQP1	795	42	19662	3.53315	0.99998	0.463342	0.45193
GOTERM_BP_DIRECT	GO:0045785~positive regulation of cell adhesion	7	0.794552	0.0263539	PREX1, TNXB, CXCL12, ANGPT1, TNFRSF18, IL12A, VEGFA	741	56	18082	3.05027	1	0.759289	0.755809
GOTERM_BP_DIRECT	GO:0060348~bone development	7	0.794552	0.0263539	VKORC1, RARG, CADM1, RARB, PDGFA, ENG, TRIM45	741	56	18082	3.05027	1	0.759289	0.755809
UP_SEQ_FEATURE	domain:PH	16	1.81612	0.0263733	RTKN, PLEKHH3, IRS1, ARHGEF25, PLEKHA6, TBC1D2B, DNM1, PREX2, PREX1, DOK4, RASA4, SPATA13, ARHGEF3, PRKD1, ARHGEF40, PLCD4	746	208	18012	1.85729	1	1	0.998478
UP_SEQ_FEATURE	domain:VWFA 1	4	0.45403	0.0263867	COL6A2, COL6A1, COL6A6, VWA3A	746	16	18012	6.03619	1	1	0.998478
SMART	SM00327:VWA	9	1.02157	0.0267583	VWF, COL6A2, COL6A1, ITGA11, VWA1, COL6A6, VWA3A, ANTXR2, ANTXR1	530	71	10425	2.49336	0.999656	0.715176	0.712744
UP_SEQ_FEATURE	domain:ABC transporter 2	5	0.567537	0.0269944	ABCA8A, ABCA8B, ABCC5, ABCA9, ABCB1A	746	28	18012	4.31157	1	1	0.998478
UP_SEQ_FEATURE	compositionally biased region:Ser/Thr-rich	5	0.567537	0.0269944	MEIS1, PODXL, HES1, MUC4, ENG	746	28	18012	4.31157	1	1	0.998478
UP_SEQ_FEATURE	domain:ABC transporter 1	5	0.567537	0.0269944	ABCA8A, ABCA8B, ABCC5, ABCA9, ABCB1A	746	28	18012	4.31157	1	1	0.998478
INTERPRO	IPR011705:BTB/Kelch-associated	7	0.794552	0.0272432	KLHL29, KBTBD3, KLHL36, BTBD3, KLHL17, KLHL33, KLHL31	806	59	20594	3.03146	1	0.80627	0.79654
GOTERM_MF_DIRECT	GO:0001077~transcriptional activator activity, RNA polymerase II core promoter proximal region sequence-specific binding	19	2.15664	0.0273216	ZFP467, TWIST1, MEOX2, KLF4, MEOX1, PBX1, GLIS2, GLI2, ELK3, NPAS4, MEIS1, MAFB, DBP, SIX4, SOX18, SIX5, MYOD1, SIX2, NDN	709	270	17446	1.73157	1	0.759716	0.746496
UP_KEYWORDS	Proteoglycan	6	0.681044	0.0280246	NRP1, SRPX2, SDC2, KERA, FMOD, HSPG2	869	45	22680	3.47986	0.999925	0.267435	0.25062
INTERPRO	IPR011072:HR1 rho-binding repeat	3	0.340522	0.0281188	RTKN, PKN3, RHPN2	806	7	20594	10.9504	1	0.812829	0.80302
GOTERM_BP_DIRECT	GO:0070301~cellular response to hydrogen peroxide	7	0.794552	0.0284724	KDM6B, CBX8, PLEKHA1, ABL1, KLF4, AQP1, MAP3K5	741	57	18082	2.99676	1	0.81266	0.808934
INTERPRO	IPR000483:Cysteine-rich flanking region, C-terminal	8	0.908059	0.0288808	IGSF10, ISLR, FLRT2, AMIGO1, TRIL, LRRC38, AMIGO2, LRRC17	806	76	20594	2.68957	1	0.815884	0.806038
GOTERM_BP_DIRECT	GO:0090102~cochlea development	5	0.567537	0.0293112	IFT27, DCHS1, HES1, RPGRIP1L, SOBP	741	29	18082	4.20727	1	0.820546	0.816785
GOTERM_MF_DIRECT	GO:0008237~metallopeptidase activity	13	1.4756	0.0300027	ENPEP, XRCC6BP1, ADAM22, ADAM33, ADAMTS12, PHEX, MMP23, ADAMTS16, MMP11, MMP15, ADAMTSL3, ANPEP, NAALAD2	709	160	17446	1.99928	1	0.787623	0.773917
GOTERM_MF_DIRECT	GO:0070097~delta-catenin binding	3	0.340522	0.0301526	ABL1, DACT2, DACT3	709	7	17446	10.5456	1	0.787623	0.773917
UP_SEQ_FEATURE	compositionally biased region:Pro-rich	42	4.76731	0.0301766	DOCK4, PLVAP, RTKN, PKN3, KLHL17, CITED4, LTBP4, FOXO6, FIGN, DTX3, SOBP, ANTXR1, GLIS2, RGS3, CASKIN2, PRDM16, INPP5J, ABL1, HES1, TNRC18, TEAD2, KDM6B, ZFP710, ARHGEF15, TNK2, MKL1, AFAP1, PLEKHA6, RPRD2, KLF4, CBFA2T3, CABLES2, SMTN, ARMCX2, ST5, CDC42EP5, FAM193B, CD248, AMPH, CNTROB, AHDC1, FBN1	746	731	18012	1.38725	1	1	0.998478
UP_SEQ_FEATURE	zinc finger region:C2H2-type 2	19	2.15664	0.0301996	ZFP667, ZFP710, ZFP467, ZFP786, ZFP329, MAZ, TSHZ2, ZFP239, KLF4, ZFP518B, HIC1, ZFP14, ZFP41, ZFP74, MECOM, ZFP62, SALL4, PRDM16, ZFP28	746	268	18012	1.71176	1	1	0.998478
GOTERM_BP_DIRECT	GO:0003203~endocardial cushion morphogenesis	4	0.45403	0.0302425	ACVR1, HEY1, TWIST1, ENG	741	17	18082	5.74168	1	0.820546	0.816785
GOTERM_BP_DIRECT	GO:0048841~regulation of axon extension involved in axon guidance	3	0.340522	0.0306294	NRP1, PLXND1, PLXNA1	741	7	18082	10.4581	1	0.820546	0.816785
GOTERM_BP_DIRECT	GO:0048842~positive regulation of axon extension involved in axon guidance	3	0.340522	0.0306294	NRP1, CXCL12, VEGFA	741	7	18082	10.4581	1	0.820546	0.816785
GOTERM_BP_DIRECT	GO:0044794~positive regulation by host of viral process	3	0.340522	0.0306294	CEACAM1, CAV2, APOE	741	7	18082	10.4581	1	0.820546	0.816785
GOTERM_BP_DIRECT	GO:0014047~glutamate secretion	3	0.340522	0.0306294	MYO6, APBA1, TRPV1	741	7	18082	10.4581	1	0.820546	0.816785
GOTERM_BP_DIRECT	GO:0006725~cellular aromatic compound metabolic process	3	0.340522	0.0306294	ENPEP, ANPEP, EPHX1	741	7	18082	10.4581	1	0.820546	0.816785
GOTERM_BP_DIRECT	GO:0030324~lung development	11	1.24858	0.0310212	FGF7, WNT5A, FGF18, KDR, HES1, DHCR7, IGF1, FGFR4, FOXP2, VEGFA, GLI2	741	124	18082	2.16471	1	0.823814	0.820038
UP_SEQ_FEATURE	domain:VWFC	4	0.45403	0.0310789	COL1A1, COL3A1, ECM2, COL5A2	746	17	18012	5.68112	1	1	0.998478
UP_SEQ_FEATURE	domain:VWFA 3	3	0.340522	0.0312407	COL6A2, COL6A1, COL6A6	746	7	18012	10.3478	1	1	0.998478
UP_SEQ_FEATURE	propeptide:C-terminal propeptide	3	0.340522	0.0312407	COL1A1, COL3A1, COL5A2	746	7	18012	10.3478	1	1	0.998478
UP_SEQ_FEATURE	region of interest:Interaction with calmodulin	3	0.340522	0.0312407	TRPV1, ADD3, ADD1	746	7	18012	10.3478	1	1	0.998478
GOTERM_MF_DIRECT	GO:0019901~protein kinase binding	27	3.0647	0.0314147	IRS1, NPR1, THY1, ZBTB4, PRKAG3, CCND2, SOCS1, CCND1, DPYSL2, ABL1, CEP250, SFN, FAM83D, SLC12A7, CNTLN, MAP3K5, CDKN2B, CAV2, CAV1, ACSL3, LIME1, DNM1, ACTA2, MLXIPL, CACNB3, CEACAM1, CD28	709	434	17446	1.53082	1	0.796455	0.782596
KEGG_PATHWAY	mmu04722:Neurotrophin signaling pathway	10	1.13507	0.032232	NTF5, MAPK11, IRS1, NTF3, ABL1, PIK3CD, PIK3R3, CALM2, MAPK3, MAP3K5	279	122	7691	2.25953	0.999723	0.338406	0.316748
UP_SEQ_FEATURE	compositionally biased region:Poly-Ser	26	2.95119	0.0322949	LRRC36, IRS1, CXXC5, MEOX2, DACH1, SOCS1, DBP, SIX4, KCTD21, ABL1, 1700102P08RIK, PGM5, BANP, RUNX1T1, VASP, TUB, CCDC17, RALGAPA1, APLP1, TRPC2, IQCE, IL17RD, MLXIPL, MAP3K15, PER3, F2RL3	746	407	18012	1.54242	1	1	0.998478
GOTERM_BP_DIRECT	GO:0010975~regulation of neuron projection development	5	0.567537	0.03276	SFRP2, FRMD7, DPYSL2, AVIL, RGMA	741	30	18082	4.06703	1	0.853544	0.849631
UP_KEYWORDS	Cell junction	36	4.08627	0.0333446	CTBP2, ITGB4, CLSTN1, KLHL17, PCDH12, RASGRP2, DLL1, NRGN, DPP4, EGFLAM, SRPX2, FLRT2, TMEM204, KDR, ZFP185, PGM5, HMCN1, MPDZ, JAM2, VASP, EPHA4, PRRT2, CADM1, HOMER1, TNK2, TRPV1, RPGRIP1L, PLXDC1, SYT7, GRIN2D, TIAM1, ARHGAP32, CEACAM1, AMPH, KIFC3, LIMS2	869	661	22680	1.42143	0.999988	0.302952	0.283905
KEGG_PATHWAY	mmu04930:Type II diabetes mellitus	6	0.681044	0.0335093	SOCS1, IRS1, PIK3CD, PIK3R3, MAPK3, CACNA1G	279	50	7691	3.30796	0.999801	0.338406	0.316748
UP_KEYWORDS	Cytoskeleton	54	6.1294	0.0335606	PHF1, AVIL, CEP164, BICD2, TUBA1A, CAPN6, KIF5C, DPYSL2, TEKT2, MYO18A, CEP250, PGM5, HAUS4, AFAP1, 1700029J07RIK, NAV1, IFT80, RPGRIP1L, DYNLL1, DNM1, ACTA2, CDC42EP5, CDC42EP1, AMPH, KIFC3, CCDC81, SFI1, TRIB2, TUBD1, FIGN, ADD3, ADD1, FGD4, KIF19A, FGD5, RASSF10, ABL1, SNCG, ZFP185, FAM83D, CNTLN, VASP, NEK8, MYO19, CORO2B, PTPN14, KY, SMTN, DNAIC2, ACTC1, KIF26A, CROCC, CNTROB, CALM2	869	1073	22680	1.31346	0.999989	0.302952	0.283905
GOTERM_CC_DIRECT	GO:0042995~cell projection	40	4.5403	0.0335932	AMIGO1, AVIL, CLSTN1, STMN2, ADAM22, RASGRP2, ANTXR1, NRGN, DPP4, ANKMY2, FGD4, KIF19A, FGD5, PODXL, ZFP385A, MYO6, PALM, C1QTNF5, TEKT2, NDN, THEM4, CEP250, MPDZ, VASP, PPP1R16B, NEK8, EPHA4, ARHGEF15, IFT80, TRPV1, RPGRIP1L, L1CAM, TMEM80, ARHGAP32, DNAIC2, FRMD7, TTC30B, SPATA13, IFT27, PDE9A	795	712	19662	1.38944	0.999999	0.531626	0.518532
GOTERM_CC_DIRECT	GO:0014069~postsynaptic density	17	1.92963	0.0336037	EPHA4, HOMER1, CLSTN1, KLHL17, LRP4, CABP1, ADD3, DCLK1, GRIP2, ADD1, NRGN, ARHGAP32, P2RX6, TIAM1, PALM, NCK2, MPDZ	795	239	19662	1.75919	0.999999	0.531626	0.518532
INTERPRO	IPR006652:Kelch repeat type 1	7	0.794552	0.0337346	KLHL29, KBTBD3, KBTBD13, KLHL36, KLHL17, KLHL33, KLHL31	806	62	20594	2.88478	1	0.931824	0.920579
KEGG_PATHWAY	mmu04022:cGMP-PKG signaling pathway	12	1.36209	0.0338406	VASP, GUCY1A2, ADRB3, NPR1, IRS1, ATP2A3, MRVI1, PLCB1, CALM2, PRKG1, MAPK3, CNGB1	279	163	7691	2.02942	0.999817	0.338406	0.316748
UP_SEQ_FEATURE	repeat:ANK 3	13	1.4756	0.034007	ANKDD1B, PPP1R16B, NOTCH3, ANKRD37, CDKN2B, ANKRD26, ANKS1, TRPC3, TRPC2, TRPV1, SNCAIP, ANKMY2, CASKIN2	746	160	18012	1.96176	1	1	0.998478
GOTERM_CC_DIRECT	GO:0031527~filopodium membrane	4	0.45403	0.034045	VASP, PALM, TBC1D10C, ANTXR1	795	18	19662	5.49602	0.999999	0.531626	0.518532
GOTERM_MF_DIRECT	GO:0050431~transforming growth factor beta binding	4	0.45403	0.034467	ACVR1, HYAL2, LTBP4, ENG	709	18	17446	5.46811	1	0.848874	0.834102
GOTERM_BP_DIRECT	GO:0009887~organ morphogenesis	10	1.13507	0.0347316	NEK8, NRP1, EYA1, PAX7, WNT5A, VEGFC, PDGFA, DLL1, PBX1, MAPK3	741	109	18082	2.23873	1	0.853544	0.849631
GOTERM_BP_DIRECT	GO:0033365~protein localization to organelle	4	0.45403	0.035215	CROCC, CEP250, CNGB1, CNTLN	741	18	18082	5.4227	1	0.853544	0.849631
GOTERM_BP_DIRECT	GO:0001736~establishment of planar polarity	4	0.45403	0.035215	WNT5A, DCHS1, FAT4, RPGRIP1L	741	18	18082	5.4227	1	0.853544	0.849631
GOTERM_BP_DIRECT	GO:0007413~axonal fasciculation	4	0.45403	0.035215	NRP1, AMIGO1, WNT5A, NDN	741	18	18082	5.4227	1	0.853544	0.849631
GOTERM_BP_DIRECT	GO:0022408~negative regulation of cell-cell adhesion	4	0.45403	0.035215	PODXL, ABL1, MUC4, VEGFA	741	18	18082	5.4227	1	0.853544	0.849631
GOTERM_BP_DIRECT	GO:0051056~regulation of small GTPase mediated signal transduction	4	0.45403	0.035215	RALGAPA1, ARHGAP18, SIPA1L3, SIPA1	741	18	18082	5.4227	1	0.853544	0.849631
GOTERM_BP_DIRECT	GO:0032331~negative regulation of chondrocyte differentiation	4	0.45403	0.035215	RARG, RARB, ADAMTS12, GLI2	741	18	18082	5.4227	1	0.853544	0.849631
GOTERM_BP_DIRECT	GO:0031954~positive regulation of protein autophosphorylation	4	0.45403	0.035215	PDGFB, VEGFC, PDGFA, VEGFA	741	18	18082	5.4227	1	0.853544	0.849631
GOTERM_BP_DIRECT	GO:0051149~positive regulation of muscle cell differentiation	4	0.45403	0.035215	MAPK11, MYOD1, BOC, ABL1	741	18	18082	5.4227	1	0.853544	0.849631
GOTERM_BP_DIRECT	GO:0051145~smooth muscle cell differentiation	4	0.45403	0.035215	ACVR1, TMEM204, MKL1, NTF3	741	18	18082	5.4227	1	0.853544	0.849631
KEGG_PATHWAY	mmu04925:Aldosterone synthesis and secretion	8	0.908059	0.0354563	SCARB1, DAGLA, NPR1, PRKD1, PLCB1, CALM2, CACNA1H, CACNA1G	279	86	7691	2.56431	0.99988	0.340926	0.319107
GOTERM_CC_DIRECT	GO:0030175~filopodium	8	0.908059	0.0357236	ACTA2, VASP, FGD4, EPHA4, ACTC1, PODXL, PALM, SPATA13	795	77	19662	2.56957	1	0.533741	0.520595
GOTERM_BP_DIRECT	GO:0045907~positive regulation of vasoconstriction	6	0.681044	0.0358876	UTS2R, CAV1, ABL1, PDGFB, CD38, TRPM4	741	45	18082	3.25362	1	0.862998	0.859042
INTERPRO	IPR024079:Metallopeptidase, catalytic domain	9	1.02157	0.036128	MMP23, ADAMTS16, MMP11, ADAMTS3, MMP15, ADAM22, ADAM33, ADAMTS12, PHEX	806	97	20594	2.3707	1	0.94606	0.934644
INTERPRO	IPR010909:PLAC	4	0.45403	0.03615	ADAMTS16, ADAMTS3, ADAMTSL3, ADAMTS12	806	19	20594	5.37913	1	0.94606	0.934644
GOTERM_BP_DIRECT	GO:0045777~positive regulation of blood pressure	5	0.567537	0.0364357	UTS2R, OLFR78, NPFF, QRFP, GRIP2	741	31	18082	3.93583	1	0.869334	0.865349
INTERPRO	IPR012496:TMC	3	0.340522	0.0365333	TMC7, TMC6, TMC4	806	8	20594	9.58158	1	0.94606	0.934644
GOTERM_CC_DIRECT	GO:0045202~synapse	30	3.40522	0.0368097	CTBP2, SDC2, CLSTN1, KLHL17, RASGRP2, ADD1, NRGN, EFNB1, EGFLAM, SRPX2, FLRT2, MYO6, ABL1, NCK2, MPDZ, EPHA4, PRRT2, CADM1, HOMER1, TRPV1, SYT8, DNM1, SYT7, GRIN2D, TIAM1, ARHGAP32, SLC6A9, SPARCL1, AMPH, MGLL	795	505	19662	1.46923	1	0.533741	0.520595
SMART	SM00164:TBC	6	0.681044	0.0376391	TBC1D4, GRTP1, TBC1D10C, TBC1D8, TBC1D24, TBC1D2B	530	37	10425	3.1897	0.999987	0.880901	0.877905
UP_SEQ_FEATURE	nucleotide phosphate-binding region:ATP 2	5	0.567537	0.0376645	ABCA8A, ABCA8B, ABCC5, ABCA9, ABCB1A	746	31	18012	3.89432	1	1	0.998478
UP_SEQ_FEATURE	nucleotide phosphate-binding region:ATP 1	5	0.567537	0.0376645	ABCA8A, ABCA8B, ABCC5, ABCA9, ABCB1A	746	31	18012	3.89432	1	1	0.998478
UP_SEQ_FEATURE	domain:Ig-like C2-type 6	5	0.567537	0.0376645	IGSF10, KDR, PTGFRN, L1CAM, HSPG2	746	31	18012	3.89432	1	1	0.998478
GOTERM_MF_DIRECT	GO:0032947~protein complex scaffold	6	0.681044	0.0377799	SLC9A3R2, HOMER1, CNOT1, CAV2, CAV1, KLHL17	709	46	17446	3.20954	1	0.904619	0.888877
GOTERM_BP_DIRECT	GO:0071560~cellular response to transforming growth factor beta stimulus	7	0.794552	0.0380544	COL1A1, CLEC3B, HYAL2, CAV1, WNT5A, ID1, ABL1	741	61	18082	2.80025	1	0.885721	0.881661
GOTERM_CC_DIRECT	GO:0030054~cell junction	40	4.5403	0.0385382	CTBP2, ITGB4, CLSTN1, KLHL17, PCDH12, RASGRP2, DLL1, NRGN, DPP4, EGFLAM, SRPX2, FLRT2, TMEM204, HOXC5, KDR, ZFP185, PGM5, HMCN1, MPDZ, JAM2, VASP, EPHA4, PRRT2, CADM1, HOMER1, SMAGP, 0610040J01RIK, TNK2, TRPV1, RPGRIP1L, PLXDC1, SYT7, GRIN2D, P2RX6, TIAM1, ARHGAP32, CEACAM1, AMPH, KIFC3, LIMS2	795	718	19662	1.37783	1	0.539535	0.526246
SMART	SM00408:IGc2	20	2.27015	0.0389514	PTPRS, CADM1, AMIGO1, FCRLS, AMIGO2, MYBPH, L1CAM, HSPG2, IGSF10, ISLR, CEACAM1, BCAM, ADAMTSL3, IGLON5, BOC, KDR, HMCN1, FGFR4, JAM2, OPCML	530	242	10425	1.6256	0.999992	0.880901	0.877905
GOTERM_BP_DIRECT	GO:0007266~Rho protein signal transduction	6	0.681044	0.0389602	ARHGAP32, RTKN, CDC42EP5, EPS8L1, CDC42EP1, EPS8L2	741	46	18082	3.18289	1	0.885721	0.881661
INTERPRO	IPR020635:Tyrosine-protein kinase, catalytic domain	8	0.908059	0.0389731	RET, EPHA4, SRMS, TNK2, ABL1, KDR, FGFR4, EPHB4	806	81	20594	2.52354	1	0.988644	0.976714
GOTERM_BP_DIRECT	GO:0010628~positive regulation of gene expression	25	2.83768	0.0394248	RET, RAMP2, RARG, CITED2, PDGFB, TWIST1, PIK3CD, DLL1, CNN2, CYP26B1, C1QTNF1, HES1, CD34, CAV1, KLF4, VEGFA, ACTA2, MAPK11, ACTC1, MAF, ID1, CD28, PLP1, FGFR4, ENG	741	399	18082	1.52896	1	0.885721	0.881661
GOTERM_BP_DIRECT	GO:0010457~centriole-centriole cohesion	3	0.340522	0.0397473	CROCC, CEP250, CNTLN	741	8	18082	9.15081	1	0.885721	0.881661
GOTERM_BP_DIRECT	GO:0010764~negative regulation of fibroblast migration	3	0.340522	0.0397473	HYAL2, CYGB, ARHGAP4	741	8	18082	9.15081	1	0.885721	0.881661
GOTERM_BP_DIRECT	GO:0090050~positive regulation of cell migration involved in sprouting angiogenesis	3	0.340522	0.0397473	SRPX2, HDAC9, VEGFA	741	8	18082	9.15081	1	0.885721	0.881661
GOTERM_BP_DIRECT	GO:0030823~regulation of cGMP metabolic process	3	0.340522	0.0397473	NPPC, LHB, VEGFA	741	8	18082	9.15081	1	0.885721	0.881661
GOTERM_BP_DIRECT	GO:0003183~mitral valve morphogenesis	3	0.340522	0.0397473	ACVR1, TWIST1, DCHS1	741	8	18082	9.15081	1	0.885721	0.881661
UP_SEQ_FEATURE	glycosylation site:O-linked (GalNAc...)	6	0.681044	0.0404879	AOC3, VWF, SMAGP, CD248, MUC4, CD300LG	746	46	18012	3.14932	1	1	0.998478
GOTERM_BP_DIRECT	GO:0030278~regulation of ossification	4	0.45403	0.0405807	ACVR1, SIX2, PBX1, MAPK3	741	19	18082	5.1373	1	0.885721	0.881661
GOTERM_BP_DIRECT	GO:1901741~positive regulation of myoblast fusion	4	0.45403	0.0405807	EHD2, CXCL12, MYOD1, FLT3L	741	19	18082	5.1373	1	0.885721	0.881661
GOTERM_BP_DIRECT	GO:0042310~vasoconstriction	4	0.45403	0.0405807	HTR7, EDN3, CAV1, TRPM4	741	19	18082	5.1373	1	0.885721	0.881661
GOTERM_BP_DIRECT	GO:0072659~protein localization to plasma membrane	7	0.794552	0.0407346	EHD2, CACNB3, RAMP2, CALCR, TMEM88, DCHS1, SYTL2	741	62	18082	2.75508	1	0.885721	0.881661
GOTERM_BP_DIRECT	GO:0001822~kidney development	11	1.24858	0.0408928	CITED2, SIX2, LRP4, DCHS1, FAT4, RPGRIP1L, NLE1, VEGFA, GLIS2, FBN1, GLI2	741	130	18082	2.0648	1	0.885721	0.881661
UP_SEQ_FEATURE	domain:CRIB	4	0.45403	0.0416767	CDC42EP5, TNK2, CDC42EP1, PAK4	746	19	18012	5.08311	1	1	0.998478
GOTERM_BP_DIRECT	GO:0045444~fat cell differentiation	8	0.908059	0.0427011	GDF10, SOCS1, CCND1, CBY1, METTL8, KLF4, PLCB1, RUNX1T1	741	79	18082	2.4711	1	0.918373	0.914163
UP_SEQ_FEATURE	domain:SH3	13	1.4756	0.0431526	SH3GLB2, DOCK4, SRMS, TNK2, ARHGAP32, CACNB3, SH3TC2, CASKIN2, SPATA13, ABL1, EPS8L1, AMPH, EPS8L2	746	166	18012	1.89086	1	1	0.998478
GOTERM_CC_DIRECT	GO:0030133~transport vesicle	7	0.794552	0.0440356	OVGP1, CEACAM1, APH1B, CAV2, C1QTNF5, FGFR4, SIPA1	795	64	19662	2.70507	1	0.591128	0.576568
GOTERM_BP_DIRECT	GO:0021510~spinal cord development	5	0.567537	0.0444712	PTPRS, DPYSL2, NPFF, PLXDC1, DLL1	741	33	18082	3.6973	1	0.945618	0.941283
GOTERM_CC_DIRECT	GO:0043235~receptor complex	11	1.24858	0.0451354	RET, NOTCH3, RAMP2, PTPRB, ADRB3, NPR1, ITGB4, LIFR, GPRC5C, PLXDC1, ENG	795	134	19662	2.03025	1	0.591128	0.576568
KEGG_PATHWAY	mmu05220:Chronic myeloid leukemia	7	0.794552	0.0451736	CTBP2, CCND1, MECOM, ABL1, PIK3CD, PIK3R3, MAPK3	279	72	7691	2.68006	0.99999	0.418274	0.391504
GOTERM_BP_DIRECT	GO:0051897~positive regulation of protein kinase B signaling	9	1.02157	0.0452343	C1QTNF3, C1QTNF1, ANGPT1, IGFBP5, CD28, PDGFA, IGF1, CCL21A, VEGFA	741	97	18082	2.26412	1	0.945618	0.941283
GOTERM_BP_DIRECT	GO:0001843~neural tube closure	9	1.02157	0.0452343	VASP, RARG, SFRP2, CITED2, SALL4, WNT5A, TWIST1, TEAD2, RGMA	741	97	18082	2.26412	1	0.945618	0.941283
SMART	SM00742:Hr1	3	0.340522	0.0455403	RTKN, PKN3, RHPN2	530	7	10425	8.42992	0.999999	0.956346	0.953093
GOTERM_BP_DIRECT	GO:0045599~negative regulation of fat cell differentiation	6	0.681044	0.0455729	MMP11, ANKRD26, WNT5A, TRIB2, VEGFA, RUNX1T1	741	48	18082	3.05027	1	0.945618	0.941283
GOTERM_BP_DIRECT	GO:0070374~positive regulation of ERK1 and ERK2 cascade	14	1.5891	0.0456437	NRP1, ANGPT1, PDGFB, PDGFA, VEGFA, C1QTNF3, ST5, FGF18, ABL1, KDR, FGFR4, FGF23, CCL21A, MAPK3	741	188	18082	1.81718	1	0.945618	0.941283
INTERPRO	IPR013548:Plexin, cytoplasmic RasGAP domain	3	0.340522	0.0457748	PLXND1, PLXNB3, PLXNA1	806	9	20594	8.51696	1	1	0.988728
UP_SEQ_FEATURE	zinc finger region:C2H2-type 14	5	0.567537	0.0459408	ZFP667, ZFP786, ZFP74, ZFP62, ZFP28	746	33	18012	3.6583	1	1	0.998478
INTERPRO	IPR001245:Serine-threonine/tyrosine-protein kinase catalytic domain	11	1.24858	0.0463116	RET, ACVR1, EPHA4, SRMS, NPR1, TNK2, ABL1, KDR, MAP3K13, FGFR4, EPHB4	806	139	20594	2.02201	1	1	0.988728
GOTERM_BP_DIRECT	GO:0022409~positive regulation of cell-cell adhesion	4	0.45403	0.046333	MEX3B, CITED2, WNT5A, L1CAM	741	20	18082	4.88043	1	0.945618	0.941283
GOTERM_BP_DIRECT	GO:0060324~face development	4	0.45403	0.046333	RARG, WNT5A, HOXB3, MAPK3	741	20	18082	4.88043	1	0.945618	0.941283
GOTERM_BP_DIRECT	GO:0003007~heart morphogenesis	7	0.794552	0.0464449	FLRT2, DCHS1, UTY, MSX1, FAT4, EPHB4, VEGFA	741	64	18082	2.66899	1	0.945618	0.941283
UP_SEQ_FEATURE	zinc finger region:C2H2-type 1	18	2.04313	0.0466553	ZFP667, ZFP710, ZFP467, ZFP329, MAZ, TSHZ2, ZFP239, KLF4, ZFP518B, HIC1, GLIS2, ZFP14, ZFP41, ZFP74, MECOM, ZFP62, SALL4, ZFP28	746	263	18012	1.65249	1	1	0.998478
INTERPRO	IPR011009:Protein kinase-like domain	31	3.51873	0.0470795	RET, PKDCC, MAST4, NPR1, PKN3, PIK3CD, PIK3C2B, STK10, CAMKV, ABL1, KDR, ACAD10, PRKG1, EPHB4, MAP3K4, MAP3K5, MAPK3, PAK4, ACVR1, NEK8, EPHA4, MAP4K2, SRMS, TNK2, DCLK1, MAPK11, MAP3K15, PRKD1, MAP3K13, FGFR4, TRIB2	806	556	20594	1.4246	1	1	0.988728
UP_SEQ_FEATURE	domain:EGF-like 8; calcium-binding	4	0.45403	0.0475696	NOTCH3, LTBP4, FBLN2, FBN1	746	20	18012	4.82895	1	1	0.998478
UP_KEYWORDS	Antiport	5	0.567537	0.0476218	SLC9A5, SLC24A3, SLC9A9, SLC4A10, SLC26A10	869	36	22680	3.62486	1	0.397642	0.372641
UP_KEYWORDS	Mitogen	5	0.567537	0.0476218	FGF7, PDGFB, VEGFC, PDGFA, VEGFA	869	36	22680	3.62486	1	0.397642	0.372641
UP_KEYWORDS	Osteogenesis	5	0.567537	0.0476218	GDF10, NPPC, PKDCC, LRRC17, OSTN	869	36	22680	3.62486	1	0.397642	0.372641
GOTERM_CC_DIRECT	GO:0002116~semaphorin receptor complex	3	0.340522	0.0485587	PLXND1, PLXNB3, PLXNA1	795	9	19662	8.24403	1	0.616089	0.600914
GOTERM_BP_DIRECT	GO:0071526~semaphorin-plexin signaling pathway	5	0.567537	0.0488308	NRP1, PLXND1, SEMA6D, PLXNB3, PLXNA1	741	34	18082	3.58855	1	0.980083	0.97559
GOTERM_MF_DIRECT	GO:0016780~phosphotransferase activity, for other substituted phosphate groups	3	0.340522	0.0489902	PIGO, CEPT1, PIGF	709	9	17446	8.20216	1	1	0.98374
GOTERM_BP_DIRECT	GO:0001755~neural crest cell migration	6	0.681044	0.0491147	RET, ACVR1, EFNB1, EDN3, GBX2, SEMA6D	741	49	18082	2.98802	1	0.980083	0.97559
GOTERM_BP_DIRECT	GO:0060426~lung vasculature development	3	0.340522	0.0497423	ID1, IGF1, VEGFA	741	9	18082	8.13405	1	0.980083	0.97559
GOTERM_BP_DIRECT	GO:1902166~negative regulation of intrinsic apoptotic signaling pathway in response to DNA damage by p53 class mediator	3	0.340522	0.0497423	BCL2L12, KDM1A, ZFP385A	741	9	18082	8.13405	1	0.980083	0.97559
GOTERM_BP_DIRECT	GO:0050764~regulation of phagocytosis	3	0.340522	0.0497423	SCARB1, POT1B, SYT7	741	9	18082	8.13405	1	0.980083	0.97559
SMART	SM00462:PTB	6	0.681044	0.0502656	TBC1D4, ANKS1, EPS8L1, APBA1, EPS8L2, GULP1	530	40	10425	2.95047	1	0.985206	0.981855
GOTERM_BP_DIRECT	GO:0051216~cartilage development	8	0.908059	0.0505325	SFRP2, PRRX1, PAX7, HYAL2, WNT5A, HOXB3, MSX1, MAPK3	741	82	18082	2.3807	1	0.989271	0.984736
UP_SEQ_FEATURE	domain:CSD	3	0.340522	0.0507059	LIN28A, CSDC2, YBX2	746	9	18012	8.04826	1	1	0.998478
UP_SEQ_FEATURE	domain:EGF-like 13; calcium-binding	3	0.340522	0.0507059	NOTCH3, LTBP4, FBN1	746	9	18012	8.04826	1	1	0.998478
GOTERM_CC_DIRECT	GO:0030992~intraciliary transport particle B	4	0.45403	0.0507788	TTC30B, IFT27, IFT80, RABL2	795	21	19662	4.71087	1	0.624733	0.609345
UP_SEQ_FEATURE	site:Cleavage	6	0.681044	0.0509891	PTPRS, TNFSF12, TNFSF13, OSTN, MUC4, GLIS2	746	49	18012	2.9565	1	1	0.998478
GOTERM_MF_DIRECT	GO:0005539~glycosaminoglycan binding	4	0.45403	0.0513878	EGFLAM, CCDC80, MAMDC2, ENG	709	21	17446	4.68695	1	1	0.98374
GOTERM_MF_DIRECT	GO:0004709~MAP kinase kinase kinase activity	4	0.45403	0.0513878	MAP3K15, MAP3K13, MAP3K4, MAP3K5	709	21	17446	4.68695	1	1	0.98374
INTERPRO	IPR009057:Homeodomain-like	21	2.38365	0.0515827	KDM1A, PRRX1, TSHZ2, MEOX2, MEOX1, PBX1, MEIS1, GBX2, SIX4, PAX7, SIX5, SIX2, HOXC5, LHX6, HOXB3, LHX5, HOXD4, MSX1, HOXB6, HOXC6, HOXB5	806	345	20594	1.55527	1	1	0.988728
GOTERM_BP_DIRECT	GO:0048870~cell motility	4	0.45403	0.0524637	CCDC80, SRPX2, ITGB4, CD34	741	21	18082	4.64803	1	1	0.995742
GOTERM_CC_DIRECT	GO:0005856~cytoskeleton	57	6.46992	0.0526002	PHF1, AVIL, CEP164, BICD2, TUBA1A, CAPN6, DPYSL2, TEKT2, MYO18A, CEP250, PGM5, HAUS4, AFAP1, 1700029J07RIK, NAV1, IFT80, RPGRIP1L, DYNLL1, DNM1, ACTA2, PREPL, FRMD7, CDC42EP5, CDC42EP1, AMPH, KIFC3, CCDC81, SFI1, TRIB2, PLEKHH3, TUBD1, FIGN, ADD3, ADD1, CNN2, FGD4, KIF19A, FGD5, RASSF10, ABL1, SNCG, ZFP185, FAM83D, CNTLN, MAPK3, VASP, NEK8, MYO19, CORO2B, PTPN14, KY, SMTN, DNAIC2, ACTC1, KIF26A, …	795	1113	19662	1.2666	1	0.628108	0.612638
GOTERM_BP_DIRECT	GO:0034504~protein localization to nucleus	5	0.567537	0.0534174	COL1A1, SIX4, IRS1, MSX1, BANP	741	35	18082	3.48602	1	1	0.995742
INTERPRO	IPR000210:BTB/POZ-like	15	1.70261	0.0535716	KLHL29, KLHL36, KLHL17, KLHL33, ZBTB12, KCTD2, ZBTB4, HIC1, KCTD7, KLHL31, KBTBD3, KBTBD13, KCTD21, BTBD3, NACC2	806	222	20594	1.72641	1	1	0.988728
UP_KEYWORDS	Kelch repeat	7	0.794552	0.0542177	KLHL29, KBTBD3, KBTBD13, KLHL36, KLHL17, KLHL33, KLHL31	869	71	22680	2.57314	1	0.43116	0.404051
UP_KEYWORDS	Heparin-binding	7	0.794552	0.0542177	FBLN7, GREM2, NRP1, FGF7, APLP1, APOE, VEGFA	869	71	22680	2.57314	1	0.43116	0.404051
INTERPRO	IPR000372:Leucine-rich repeat-containing N-terminal	6	0.681044	0.055397	IGSF10, FLRT2, LRRC38, KERA, LRRC3B, FMOD	806	53	20594	2.89255	1	1	0.988728
INTERPRO	IPR002059:Cold-shock protein, DNA-binding	3	0.340522	0.0557658	LIN28A, CSDC2, YBX2	806	10	20594	7.66526	1	1	0.988728
INTERPRO	IPR011129:Cold shock protein	3	0.340522	0.0557658	LIN28A, CSDC2, YBX2	806	10	20594	7.66526	1	1	0.988728
UP_SEQ_FEATURE	compositionally biased region:Poly-Arg	13	1.4756	0.0558294	TRAF3IP3, CACNA1H, AQP1, MMP23, TIAM1, MYCT1, GBX2, MMP15, SPATA13, DACT3, KCNN2, PRKD1, ARHGEF40	746	173	18012	1.81435	1	1	0.998478
GOTERM_BP_DIRECT	GO:0043154~negative regulation of cysteine-type endopeptidase activity involved in apoptotic process	7	0.794552	0.055898	SFRP2, MKL1, SFN, IGF1, KLF4, AQP1, VEGFA	741	67	18082	2.54948	1	1	0.995742
GOTERM_CC_DIRECT	GO:0000118~histone deacetylase complex	5	0.567537	0.0559713	MECOM, HDAC11, ARHGEF10L, HDAC9, PHF21A	795	36	19662	3.43501	1	0.635498	0.619845
GOTERM_BP_DIRECT	GO:0060041~retina development in camera-type eye	8	0.908059	0.0562256	RET, TUB, RARG, C1QTNF5, RHO, PDGFB, RARB, DLL1	741	84	18082	2.32402	1	1	0.995742
[truncated: 179 more rows]
